# Supplementary material for: Crystal structure of 7,8,15,16,17-penta­thiadi­spiro­[5.2.59.36]hepta­deca­ne
Source: Acta Crystallogr E Crystallogr Commun. 2019 May 24;75(Pt 6):888–91. doi: 10.1107/S2056989019007138 (PMC6658967; doi:10.1107/S2056989019007138)
Supplement: Supplementary file 1 [file e-75-00888-sup1.cif]

##############################################################################
#                                                                            #
# This CIF contains the data in a paper accepted for publication in          #
# Acta Crystallographica Section E. It conforms to the requirements of       #
# Notes for Authors for Acta Crystallographica Section E, and has been       #
# peer reviewed under the auspices of the IUCr Commission on Journals.       #
#                                                                            #
# Full details of the Crystallographic Information File format               #
# are given in the paper "The Crystallographic Information File (CIF):       #
# a New Standard Archive File for Crystallography" by S. R. Hall, F. H.      #
# Allen and I. D. Brown [Acta Cryst. (1991), A47, 655-685].                  #
#                                                                            #
# The current version of the core CIF dictionary is obtainable from          #
# ftp://ftp.iucr.org/pub/cif_core.dic.                                       #
#                                                                            #
# Software is freely available for graphical display of the structure(s)     #
# in this CIF. For information consult the CIF software page                 #
# http://www.iucr.org/resources/cif/software.                                #
#                                                                            #
# This file may be used for bona fide research purposes within the           #
# scientific community so long as proper attribution is given to the journal # 
# article from which it was obtained.                                        #
#                                                                            #
##############################################################################
data_I
_database_code_depnum_ccdc_archive 'CCDC 1916548'
_audit_creation_method     'SHELXL-2018/3'
_journal_date_recd_electronic     2019-03-29
_journal_date_accepted     2019-05-16
_journal_name_full     'Acta Crystallographica, Section E'
_journal_year     2019
_journal_volume     75
_journal_issue      6
_journal_page_first     888
_journal_page_last     891
_journal_paper_category     GO
_journal_paper_doi     10.1107/S2056989019007138
_journal_coeditor_code     FY2136
_publ_contact_author_name     'Carola Schulzke'
_publ_contact_author_address
;
Institut f\"ur Biochemie, Ernst-Moritz-Arndt-Universit\"at Greifswald,
4 Felix-Hausdorff-Stra\&se, 17487 Greifswald,
Germany
;
_publ_contact_author_email     'carola.schulzke@uni-greifswald.de'
_publ_contact_author_fax     ?
_publ_contact_author_phone     ?
_publ_section_title
;
Crystal structure of 7,8,15,16,17-pentathiadispiro[5.2.5^9^.3^6^]heptadecane
;
loop_
    _publ_author_name
    _publ_author_footnote
    _publ_author_address
    'Hofstetter, Robert' .
;
Institut f\"ur Pharmazie, Universit\"at Greifswald,
Friedrich-Ludwig-Jahn-Stra\&se 17,
17489 Greifswald,
Germany
;
    'Elvers, Benedict J.' .
;
Institut f\"ur Biochemie, Universit\"at Greifswald,
Felix-Hausdorff-Stra\&se 4, 17489 Greifswald,
Germany
;
    'Potlitz, Felix' .
;
Institut f\"ur Pharmazie, Universit\"at Greifswald,
Friedrich-Ludwig-Jahn-Stra\&se 17,
17489 Greifswald,
Germany
;
    'Link, Andreas' .
;
Institut f\"ur Pharmazie, Universit\"at Greifswald,
Friedrich-Ludwig-Jahn-Stra\&se 17,
17489 Greifswald,
Germany
;
    'Schulzke, Carola' .
;
Institut f\"ur Biochemie, Universit\"at Greifswald,
Felix-Hausdorff-Stra\&se 4, 17489 Greifswald,
Germany
;
_publ_section_synopsis
;
A dispiro compound bearing two cyclohexyl moieties and a central sulfur-rich
seven-membered ring was re-synthesized and newly crystallized. The modified
synthetic procedure, the compound's purification and characterization and the
crystal structure -- which is only the second of its kind -- including
non-classical hydrogen-bonding interactions are reported and discussed.
;
_chemical_name_systematic
;
7,8,15,16,17-Pentathiadispiro[5.2.5^9^.3^6^]heptadecane
;
_chemical_name_common     ?
_chemical_formula_moiety     'C12 H20 S5'
_chemical_formula_sum     'C12 H20 S5'
_chemical_formula_iupac     'C12 H20 S5'
_chemical_formula_weight     324.58
_chemical_melting_point     ?
_space_group_crystal_system     monoclinic
_space_group_name_H-M_alt     'P 21/c'
_space_group_name_Hall     '-P 2ybc'
loop_
    _space_group_symop_operation_xyz
    'x, y, z'
    '-x, y+1/2, -z+1/2'
    '-x, -y, -z'
    'x, -y-1/2, z-1/2'
_cell_length_a     9.4174(19)
_cell_length_b     9.970(2)
_cell_length_c     15.877(3)
_cell_angle_alpha     90
_cell_angle_beta     98.94(3)
_cell_angle_gamma     90
_cell_volume     1472.6(5)
_cell_formula_units_Z     4
_cell_measurement_reflns_used     16821
_cell_measurement_theta_min     6.3
_cell_measurement_theta_max     58.9
_cell_measurement_temperature     170(2)
_exptl_crystal_description     block
_exptl_crystal_colour     colourless
_exptl_crystal_size_max     0.390
_exptl_crystal_size_mid     0.357
_exptl_crystal_size_min     0.279
_exptl_crystal_density_diffrn     1.464
_exptl_crystal_density_meas     ?
_exptl_crystal_density_method     ?
_exptl_crystal_F_000     688
_exptl_absorpt_coefficient_mu     0.763
_exptl_absorpt_correction_type     none
_exptl_absorpt_process_details     ?
_exptl_absorpt_correction_T_min     ?
_exptl_absorpt_correction_T_max     ?
_diffrn_ambient_temperature     170(2)
_diffrn_source     'fine-focus sealed tube'
_diffrn_radiation_type     MoK\a
_diffrn_radiation_wavelength     0.71073
_diffrn_measurement_device_type     'Stoe IPDS2T'
_diffrn_measurement_method     \w
_diffrn_detector_area_resol_mean     6.67
_diffrn_reflns_number     16257
_diffrn_reflns_av_R_equivalents     0.0390
_diffrn_reflns_av_unetI/netI     0.0250
_diffrn_reflns_theta_min     3.126
_diffrn_reflns_theta_max     29.421
_diffrn_reflns_theta_full     25.242
_diffrn_measured_fraction_theta_max     0.997
_diffrn_measured_fraction_theta_full     0.999
_diffrn_reflns_limit_h_min     -13
_diffrn_reflns_limit_h_max     12
_diffrn_reflns_limit_k_min     -13
_diffrn_reflns_limit_k_max     13
_diffrn_reflns_limit_l_min     -21
_diffrn_reflns_limit_l_max     21
_refine_special_details     ?
_reflns_number_total     4048
_reflns_number_gt     3534
_reflns_threshold_expression     'I > 2\s(I)'
_refine_ls_structure_factor_coef     Fsqd
_refine_ls_matrix_type     full
_refine_ls_R_factor_all     0.0325
_refine_ls_R_factor_gt     0.0278
_refine_ls_wR_factor_gt     0.0691
_refine_ls_wR_factor_ref     0.0710
_refine_ls_goodness_of_fit_ref     1.065
_refine_ls_restrained_S_all     1.065
_refine_ls_number_reflns     4048
_refine_ls_number_parameters     154
_refine_ls_number_restraints     0
_refine_ls_hydrogen_treatment     constr
_refine_ls_weighting_scheme     calc
_refine_ls_weighting_details
              'w=1/[\s^2^(Fo^2^)+(0.0350P)^2^+0.4842P] where P=(Fo^2^+2Fc^2^)/3'
_atom_sites_solution_hydrogens     geom
_atom_sites_solution_primary     dual
_atom_sites_solution_secondary     difmap
_refine_ls_shift/su_max     0.001
_refine_ls_shift/su_mean     0.000
_refine_diff_density_max     0.349
_refine_diff_density_min     -0.392
_refine_ls_extinction_method     none
_refine_ls_extinction_coef     .
loop_
    _atom_type_symbol
    _atom_type_description
    _atom_type_scat_dispersion_real
    _atom_type_scat_dispersion_imag
    _atom_type_scat_source
    'C' 'C' 0.0033 0.0016
                         'International Tables Vol C Tables 4.2.6.8 and 6.1.1.4'
    'H' 'H' 0.0000 0.0000
                         'International Tables Vol C Tables 4.2.6.8 and 6.1.1.4'
    'S' 'S' 0.1246 0.1234
                         'International Tables Vol C Tables 4.2.6.8 and 6.1.1.4'
_computing_data_collection
;
X-AREA (Stoe & Cie, 2010)
;
_computing_cell_refinement
;
X-AREA (Stoe & Cie, 2010)
;
_computing_data_reduction
;
X-AREA (Stoe & Cie, 2010)
;
_computing_structure_solution
;
SHELXT2018 (Sheldrick, 2015a)
;
_computing_structure_refinement
;
SHELXL2018 (Sheldrick, 2015b)
;
_computing_molecular_graphics
;
XP in SHELXTL (Sheldrick, 2008) and Mercury (Macrae <i>et al.</i>,
2006)
;
_computing_publication_material
;
<i>CIFTAB</i> (Sheldrick, 2015)
;
loop_
    _atom_site_type_symbol
    _atom_site_label
    _atom_site_fract_x
    _atom_site_fract_y
    _atom_site_fract_z
    _atom_site_U_iso_or_equiv
    _atom_site_adp_type
    _atom_site_calc_flag
    _atom_site_occupancy
    _atom_site_disorder_assembly
    _atom_site_disorder_group
    S S1 0.31425(3) 0.61591(3) 0.37879(2) 0.02374(8) Uani d 1 . .
    S S2 0.38015(3) 0.68085(4) 0.26964(2) 0.02454(8) Uani d 1 . .
    S S3 0.57525(3) 0.59559(3) 0.26792(2) 0.02661(8) Uani d 1 . .
    S S4 0.65189(4) 0.83978(3) 0.38610(2) 0.02869(9) Uani d 1 . .
    S S5 0.58752(3) 0.72925(4) 0.48039(2) 0.02763(8) Uani d 1 . .
    C C1 0.38995(13) 0.73599(13) 0.46088(8) 0.0209(2) Uani d 1 . .
    C C2 0.33611(14) 0.87799(13) 0.44215(9) 0.0248(3) Uani d 1 . .
    H H2A 0.357462 0.905539 0.385535 0.030 Uiso calc 1 . .
    H H2B 0.388180 0.939484 0.485236 0.030 Uiso calc 1 . .
    C C3 0.17466(15) 0.89094(14) 0.44305(10) 0.0285(3) Uani d 1 . .
    H H3A 0.146241 0.986281 0.435293 0.034 Uiso calc 1 . .
    H H3B 0.121809 0.839446 0.394775 0.034 Uiso calc 1 . .
    C C4 0.13306(16) 0.83957(14) 0.52607(9) 0.0295(3) Uani d 1 . .
    H H4A 0.175028 0.899044 0.573399 0.035 Uiso calc 1 . .
    H H4B 0.027179 0.842519 0.522274 0.035 Uiso calc 1 . .
    C C5 0.18500(16) 0.69697(15) 0.54533(9) 0.0298(3) Uani d 1 . .
    H H5A 0.132692 0.635465 0.502332 0.036 Uiso calc 1 . .
    H H5B 0.163361 0.670101 0.602005 0.036 Uiso calc 1 . .
    C C6 0.34657(16) 0.68404(15) 0.54448(8) 0.0280(3) Uani d 1 . .
    H H6A 0.374816 0.588653 0.552229 0.034 Uiso calc 1 . .
    H H6B 0.399212 0.735309 0.592926 0.034 Uiso calc 1 . .
    C C7 0.71249(13) 0.72138(13) 0.31199(8) 0.0219(2) Uani d 1 . .
    C C8 0.84149(14) 0.64097(14) 0.35539(8) 0.0252(3) Uani d 1 . .
    H H8A 0.912118 0.703127 0.387439 0.030 Uiso calc 1 . .
    H H8B 0.809187 0.578098 0.396805 0.030 Uiso calc 1 . .
    C C9 0.91472(15) 0.56165(15) 0.29197(9) 0.0289(3) Uani d 1 . .
    H H9A 1.000340 0.515105 0.322612 0.035 Uiso calc 1 . .
    H H9B 0.847733 0.492960 0.263730 0.035 Uiso calc 1 . .
    C C10 0.95977(15) 0.65513(16) 0.22523(9) 0.0291(3) Uani d 1 . .
    H H10A 1.004584 0.602264 0.183578 0.035 Uiso calc 1 . .
    H H10B 1.032100 0.719631 0.253151 0.035 Uiso calc 1 . .
    C C11 0.83096(15) 0.73143(15) 0.17883(9) 0.0280(3) Uani d 1 . .
    H H11A 0.762969 0.667255 0.146541 0.034 Uiso calc 1 . .
    H H11B 0.863656 0.794214 0.137496 0.034 Uiso calc 1 . .
    C C12 0.75366(15) 0.81008(14) 0.24074(9) 0.0264(3) Uani d 1 . .
    H H12A 0.665632 0.851094 0.208864 0.032 Uiso calc 1 . .
    H H12B 0.816840 0.883488 0.266381 0.032 Uiso calc 1 . .
loop_
    _atom_site_aniso_label
    _atom_site_aniso_U_11
    _atom_site_aniso_U_22
    _atom_site_aniso_U_33
    _atom_site_aniso_U_12
    _atom_site_aniso_U_13
    _atom_site_aniso_U_23
    S1 0.02576(15) 0.02375(16) 0.02281(15) -0.00552(12) 0.00722(11) -0.00510(12)
    S2 0.02277(15) 0.03175(17) 0.01882(15) 0.00001(12) 0.00232(11) -0.00116(12)
    S3 0.02379(15) 0.02383(16) 0.03371(18) -0.00428(12) 0.00918(13) -0.00932(12)
    S4 0.02747(16) 0.02263(16) 0.03820(19) -0.00624(13) 0.01207(14) -0.01101(13)
    S5 0.02292(15) 0.0385(2) 0.02067(15) 0.00173(13) 0.00072(11) -0.00585(13)
    C1 0.0228(5) 0.0217(6) 0.0186(5) -0.0003(5) 0.0042(4) -0.0028(4)
    C2 0.0276(6) 0.0192(6) 0.0296(7) -0.0005(5) 0.0106(5) -0.0007(5)
    C3 0.0284(6) 0.0247(7) 0.0349(7) 0.0046(5) 0.0122(5) 0.0043(5)
    C4 0.0309(7) 0.0280(7) 0.0327(7) 0.0002(5) 0.0146(6) -0.0021(6)
    C5 0.0361(7) 0.0289(7) 0.0274(7) -0.0022(6) 0.0145(5) 0.0026(5)
    C6 0.0350(7) 0.0306(7) 0.0195(6) 0.0034(6) 0.0075(5) 0.0033(5)
    C7 0.0211(5) 0.0203(6) 0.0247(6) -0.0023(5) 0.0049(4) -0.0037(5)
    C8 0.0245(6) 0.0279(6) 0.0233(6) 0.0015(5) 0.0040(5) 0.0019(5)
    C9 0.0265(6) 0.0309(7) 0.0299(7) 0.0071(5) 0.0065(5) 0.0015(5)
    C10 0.0236(6) 0.0381(8) 0.0268(7) -0.0002(6) 0.0073(5) -0.0016(6)
    C11 0.0283(6) 0.0333(7) 0.0230(6) -0.0023(6) 0.0059(5) 0.0033(5)
    C12 0.0276(6) 0.0216(6) 0.0304(7) -0.0009(5) 0.0059(5) 0.0032(5)
_geom_special_details
;
 All esds (except the esd in the dihedral angle between two l.s. planes)
 are estimated using the full covariance matrix.  The cell esds are taken
 into account individually in the estimation of esds in distances, angles
 and torsion angles; correlations between esds in cell parameters are only
 used when they are defined by crystal symmetry.  An approximate (isotropic)
 treatment of cell esds is used for estimating esds involving l.s. planes.
;
loop_
    _geom_bond_atom_site_label_1
    _geom_bond_atom_site_label_2
    _geom_bond_site_symmetry_2
    _geom_bond_distance
    _geom_bond_publ_flag
    S1 C1 . 1.8306(13) ?
    S1 S2 . 2.0353(6) ?
    S2 S3 . 2.0284(6) ?
    S3 C7 . 1.8579(13) ?
    S4 C7 . 1.8200(13) ?
    S4 S5 . 2.0261(6) ?
    S5 C1 . 1.8393(13) ?
    C1 C2 . 1.5175(18) ?
    C1 C6 . 1.5382(18) ?
    C2 C3 . 1.5282(19) ?
    C2 H2A . 0.9900 ?
    C2 H2B . 0.9900 ?
    C3 C4 . 1.5211(19) ?
    C3 H3A . 0.9900 ?
    C3 H3B . 0.9900 ?
    C4 C5 . 1.519(2) ?
    C4 H4A . 0.9900 ?
    C4 H4B . 0.9900 ?
    C5 C6 . 1.529(2) ?
    C5 H5A . 0.9900 ?
    C5 H5B . 0.9900 ?
    C6 H6A . 0.9900 ?
    C6 H6B . 0.9900 ?
    C7 C8 . 1.5274(18) ?
    C7 C12 . 1.5325(18) ?
    C8 C9 . 1.5267(19) ?
    C8 H8A . 0.9900 ?
    C8 H8B . 0.9900 ?
    C9 C10 . 1.520(2) ?
    C9 H9A . 0.9900 ?
    C9 H9B . 0.9900 ?
    C10 C11 . 1.522(2) ?
    C10 H10A . 0.9900 ?
    C10 H10B . 0.9900 ?
    C11 C12 . 1.5277(19) ?
    C11 H11A . 0.9900 ?
    C11 H11B . 0.9900 ?
    C12 H12A . 0.9900 ?
    C12 H12B . 0.9900 ?
loop_
    _geom_angle_atom_site_label_1
    _geom_angle_atom_site_label_2
    _geom_angle_atom_site_label_3
    _geom_angle_site_symmetry_1
    _geom_angle_site_symmetry_3
    _geom_angle
    _geom_angle_publ_flag
    C1 S1 S2 . . 105.16(5) ?
    S3 S2 S1 . . 105.95(3) ?
    C7 S3 S2 . . 106.89(5) ?
    C7 S4 S5 . . 106.55(5) ?
    C1 S5 S4 . . 105.47(5) ?
    C2 C1 C6 . . 110.96(10) ?
    C2 C1 S1 . . 112.92(9) ?
    C6 C1 S1 . . 105.53(9) ?
    C2 C1 S5 . . 111.44(9) ?
    C6 C1 S5 . . 103.87(9) ?
    S1 C1 S5 . . 111.58(7) ?
    C1 C2 C3 . . 112.31(11) ?
    C1 C2 H2A . . 109.1 ?
    C3 C2 H2A . . 109.1 ?
    C1 C2 H2B . . 109.1 ?
    C3 C2 H2B . . 109.1 ?
    H2A C2 H2B . . 107.9 ?
    C4 C3 C2 . . 111.73(12) ?
    C4 C3 H3A . . 109.3 ?
    C2 C3 H3A . . 109.3 ?
    C4 C3 H3B . . 109.3 ?
    C2 C3 H3B . . 109.3 ?
    H3A C3 H3B . . 107.9 ?
    C5 C4 C3 . . 111.80(11) ?
    C5 C4 H4A . . 109.3 ?
    C3 C4 H4A . . 109.3 ?
    C5 C4 H4B . . 109.3 ?
    C3 C4 H4B . . 109.3 ?
    H4A C4 H4B . . 107.9 ?
    C4 C5 C6 . . 111.52(12) ?
    C4 C5 H5A . . 109.3 ?
    C6 C5 H5A . . 109.3 ?
    C4 C5 H5B . . 109.3 ?
    C6 C5 H5B . . 109.3 ?
    H5A C5 H5B . . 108.0 ?
    C5 C6 C1 . . 112.17(11) ?
    C5 C6 H6A . . 109.2 ?
    C1 C6 H6A . . 109.2 ?
    C5 C6 H6B . . 109.2 ?
    C1 C6 H6B . . 109.2 ?
    H6A C6 H6B . . 107.9 ?
    C8 C7 C12 . . 111.17(10) ?
    C8 C7 S4 . . 110.87(9) ?
    C12 C7 S4 . . 104.10(9) ?
    C8 C7 S3 . . 105.87(9) ?
    C12 C7 S3 . . 110.64(9) ?
    S4 C7 S3 . . 114.31(7) ?
    C9 C8 C7 . . 112.56(11) ?
    C9 C8 H8A . . 109.1 ?
    C7 C8 H8A . . 109.1 ?
    C9 C8 H8B . . 109.1 ?
    C7 C8 H8B . . 109.1 ?
    H8A C8 H8B . . 107.8 ?
    C10 C9 C8 . . 110.22(12) ?
    C10 C9 H9A . . 109.6 ?
    C8 C9 H9A . . 109.6 ?
    C10 C9 H9B . . 109.6 ?
    C8 C9 H9B . . 109.6 ?
    H9A C9 H9B . . 108.1 ?
    C9 C10 C11 . . 110.86(11) ?
    C9 C10 H10A . . 109.5 ?
    C11 C10 H10A . . 109.5 ?
    C9 C10 H10B . . 109.5 ?
    C11 C10 H10B . . 109.5 ?
    H10A C10 H10B . . 108.1 ?
    C10 C11 C12 . . 111.65(12) ?
    C10 C11 H11A . . 109.3 ?
    C12 C11 H11A . . 109.3 ?
    C10 C11 H11B . . 109.3 ?
    C12 C11 H11B . . 109.3 ?
    H11A C11 H11B . . 108.0 ?
    C11 C12 C7 . . 112.29(11) ?
    C11 C12 H12A . . 109.1 ?
    C7 C12 H12A . . 109.1 ?
    C11 C12 H12B . . 109.1 ?
    C7 C12 H12B . . 109.1 ?
    H12A C12 H12B . . 107.9 ?
loop_
    _geom_hbond_atom_site_label_D
    _geom_hbond_atom_site_label_H
    _geom_hbond_atom_site_label_A
    _geom_hbond_site_symmetry_A
    _geom_hbond_distance_DH
    _geom_hbond_distance_HA
    _geom_hbond_distance_DA
    _geom_hbond_angle_DHA
    C6 H6B S2 4_576 0.99 2.96 3.787(2) 142
_shelx_space_group_comment
;
The symmetry employed for this shelxl refinement is uniquely defined
by the following loop, which should always be used as a source of
symmetry information in preference to the above space-group names.
They are only intended as comments.
;
_shelx_estimated_absorpt_T_min     0.755
_shelx_estimated_absorpt_T_max     0.815
_shelx_hkl_file
;
 -12  -3  -3  -13.12    4.97   3-0.45773-0.48257-0.61395 0.40058 0.56679-0.84413
 -12   0   0  166.90    3.53   3-0.45829-0.45791-0.61448 0.61615 0.56581-0.70433
 -11  -5  -5   -1.73    5.30   3-0.45651-0.41757-0.61278 0.25030 0.56893-0.92743
 -11  -3  -4   35.36    4.05   3-0.45973-0.40907-0.61585 0.40449 0.56327-0.87153
 -11   0  -1    0.87    2.28   3-0.45919-0.38854-0.61533 0.61555 0.56423-0.73804
 -10  -6  -6    5.96    4.56   2-0.45546-0.35196-0.61177 0.18404 0.57077-0.96104
 -10  -1  -3   99.72    3.30   3-0.46077-0.32405-0.61684 0.54774 0.56143-0.81275
 -10   5  13    1.29    2.37   4-0.46685-0.20659-0.62260 0.97739 0.55054-0.07791
  -9  -7  -7   19.52    5.24   3-0.45998-0.27673-0.61609 0.11907 0.56283-0.98482
  -9   1  -1   89.03    2.08   2-0.45722-0.23753-0.61345 0.68554 0.56770-0.71762
  -8  -6  -7  139.53    4.75   2-0.45493-0.20474-0.61127 0.18489 0.57169-0.98151
  -8  -1  -4  151.55    2.92   3-0.45995-0.17873-0.61606 0.54620 0.56289-0.83704
  -7  -5  -7  566.24    6.31   2-0.45731-0.12564-0.61354 0.25843 0.56754-0.96624
  -7  -3  -6   17.20    2.31   3-0.46052-0.11530-0.61660 0.40448 0.56189-0.91495
  -7   5   9    8.65    1.36   3-0.45998-0.01176-0.61609 0.97152 0.56283-0.23745
  -6  -9  -8    5.65    4.19   3-0.45951-0.05375-0.61563-0.02428 0.56367-0.99473
  -6  -8  -8   89.85    4.59   3-0.46044-0.05323-0.61653 0.04756 0.56202-0.99397
  -6  -3  -6   22.77    2.30   2-0.45521-0.04412-0.61154 0.39863 0.57119-0.91277
  -6   5  19    4.24    4.37   3-0.45807 0.13113-0.61426 0.96903 0.56621 0.22503
  -5  -9  -8   19.50    4.37   3-0.45916 0.02134-0.61531-0.02547 0.56428-0.98444
  -5  -8  -8  172.51    4.74   3-0.45968 0.02231-0.61580 0.04672 0.56337-0.98364
  -5  -3  -6   65.34    2.15   2-0.45472 0.03182-0.61107 0.39763 0.57205-0.90211
  -5   4   5  162.77    1.27   3-0.46597 0.11928-0.62177 0.90610 0.55214-0.38456
  -5   5  17   13.52    3.28   3-0.46156 0.19849-0.61759 0.97198 0.56003 0.15298
  -5   5  18    7.27    3.77   2-0.45617 0.19829-0.61246 0.96686 0.56952 0.18744
  -4  -5  -7  618.90    5.21   2-0.45472 0.10127-0.61107 0.25514 0.57204-0.93533
  -4  -3  -6  831.56    4.76   3-0.46045 0.11377-0.61653 0.40359 0.56201-0.88057
  -4   0  -3    0.04    0.91   3-0.45773 0.13094-0.61395 0.61440 0.56679-0.75006
  -4   5  12   34.07    2.17   2-0.45504 0.23282-0.61137 0.96629 0.57150-0.07479
  -4   5  13  294.00    3.69   2-0.45719 0.24241-0.61343 0.96821 0.56774-0.02553
  -4   5  14   76.98    2.97   2-0.45723 0.24954-0.61347 0.96822 0.56767 0.02010
  -4   5  15   46.19    3.12   2-0.45560 0.25451-0.61191 0.96670 0.57052 0.06327
  -3 -12  -7   60.02    5.42   3-0.45964 0.18194-0.61576-0.23848 0.56344-0.91459
  -3   4  20  237.16    6.53   2-0.45679 0.36725-0.61305 0.89517 0.56844 0.30403
  -2 -11  -7   11.74    3.30   3-0.46113 0.25934-0.61718-0.16575 0.56079-0.90044
  -2 -10  -7  179.70    4.24   2-0.45445 0.25256-0.61081-0.10164 0.57252-0.91224
  -2  -7  -7   95.27    2.78   2-0.45551 0.25452-0.61183 0.11353 0.57067-0.91050
  -2   0  -2  318.16    1.57   2-0.45612 0.29101-0.61241 0.61188 0.56961-0.68354
  -2   4   9  190.67    2.50   3-0.45806 0.36899-0.61426 0.89810 0.56622-0.18178
  -2   4  17  226.63    5.22   3-0.45835 0.42423-0.61454 0.89736 0.56570 0.18317
  -1 -12  -6  176.14    4.99   3-0.45967 0.34074-0.61579-0.23824 0.56338-0.84640
  -1   3   6 1551.00    4.68   2-0.45541 0.42149-0.61173 0.82399 0.57085-0.31136
  -1   3  19   -2.71    4.07   3-0.45950 0.51361-0.61563 0.83157 0.56367 0.28576
   0  -9  -6  138.93    3.17   3-0.46063 0.41815-0.61670-0.02369 0.56169-0.83358
   0  -8  -6  201.19    2.91   3-0.46124 0.41884-0.61729 0.04790 0.56060-0.83235
   0  -5  -5  772.22    3.81   2-0.45623 0.42171-0.61251 0.25644 0.56942-0.79564
   0   2  20   51.18    4.88   3-0.46057 0.60058-0.61665 0.75632 0.56179 0.34659
   0   3  10   59.40    2.06   2-0.45802 0.52858-0.61422 0.82626 0.56628-0.11317
   0   3  14  367.24    4.62   3-0.46127 0.55978-0.61731 0.82857 0.56055 0.07468
   0   3  15   98.18    3.64   3-0.45812 0.56342-0.61432 0.82560 0.56610 0.11459
   0   3  16  358.55    5.20   2-0.45390 0.56603-0.61028 0.82152 0.57348 0.15247
   1  -9  -5  288.71    3.31   3-0.45859 0.49908-0.61476-0.02574 0.56529-0.77983
   1  -8  -5  241.78    2.91   3-0.45990 0.50045-0.61601 0.04656 0.56298-0.77811
   1  -5  -4 1009.44    3.76   2-0.45753 0.50602-0.61375 0.25717 0.56715-0.73689
   1   1   4  173.48    1.53   2-0.45773 0.56239-0.61395 0.68360 0.56679-0.37514
   1   2   8  722.77    3.90   2-0.45786 0.59077-0.61407 0.75481 0.56656-0.19288
   1   2  16   10.67    2.89   3-0.46059 0.64822-0.61667 0.75729 0.56176 0.17588
   1   2  17  227.56    5.08   2-0.45486 0.65005-0.61121 0.75105 0.57180 0.21195
   2 -12  -3   91.81    3.28   3-0.46329 0.59370-0.61923-0.23482 0.55694-0.66964
   2  -4  -2  325.92    1.52   3-0.45971 0.59788-0.61583 0.33103 0.56330-0.63085
   2   0   4 3729.92    6.24   3-0.45862 0.63989-0.61480 0.61331 0.56523-0.36104
   2   0  20   10.93    5.22   3-0.45816 0.74870-0.61436 0.61252 0.56604 0.36366
   2   1  16    3.17    3.47   3-0.45925 0.72347-0.61539 0.68594 0.56412 0.18600
   2   1  17    1.87    2.58   2-0.45390 0.72396-0.61028 0.68054 0.57348 0.22071
   3 -10  -2    3.64    1.37   2-0.45721 0.67289-0.61344-0.09810 0.56772-0.62177
   3  -7  -2  369.11    2.15   3-0.46153 0.67539-0.61756 0.11882 0.56008-0.61645
   3  -5  -1 1880.01    2.84   3-0.46254 0.68395-0.61852 0.26171 0.55829-0.56909
   3  -1  19   31.39    4.84   2-0.45581 0.81654-0.61211 0.53924 0.57015 0.32727
   3   0   9   -0.29    1.57   3-0.45904 0.75192-0.61519 0.61514 0.56449-0.12066
   3   0  14  308.19    4.70   3-0.46141 0.78837-0.61744 0.61511 0.56031 0.11004
   3   0  15   -2.58    3.34   3-0.45736 0.78930-0.61359 0.61340 0.56744 0.14593
   4 -12   1   76.02    2.15   3-0.46688 0.77753-0.62263-0.23198 0.55049-0.45859
   4 -10   0   38.79    1.32   3-0.46530 0.76916-0.62113-0.09153 0.55335-0.50753
   4  -2  16  389.08    5.75   3-0.46088 0.87792-0.61694 0.47196 0.56124 0.21273
   4  -2  17  137.58    4.48   2-0.45390 0.87724-0.61028 0.46641 0.57348 0.24522
   5  -5  17    4.03    4.40   3-0.45862 0.95867-0.61479 0.25761 0.56524 0.26514
   5  -4  15    0.34    3.56   3-0.45836 0.94395-0.61455 0.32870 0.56569 0.17317
 -11  -4  -5   23.88    4.25   4-0.46908-0.40594-0.62501 0.34215 0.54621-0.90001
 -11   2   2  190.07    2.79   4-0.47152-0.35583-0.62731 0.76970 0.54173-0.57942
 -10  -5  -6   27.46    5.14   3-0.46373-0.34163-0.61993 0.26602 0.55591-0.94341
 -10  -3  -5  244.93    5.10   4-0.46828-0.33038-0.62425 0.41102 0.54767-0.89080
 -10  -2  -4   48.44    3.20   3-0.46221-0.33018-0.61848 0.47748 0.55864-0.85589
 -10   0  -2   28.40    2.40   4-0.46652-0.31118-0.62257 0.62272 0.55089-0.75802
 -10   5  14   -0.29    2.69   4-0.46963-0.19626-0.62553 0.98055 0.54520-0.03114
  -9  -6  -7   22.30    4.84   3-0.46607-0.26958-0.62215 0.19590 0.55169-0.97326
  -9  -4  -6   70.70    3.68   3-0.46260-0.26605-0.61886 0.33587 0.55793-0.93413
  -9   5  11    4.72    1.82   4-0.47081-0.14170-0.62664 0.98155 0.54304-0.15017
  -8  -5  -7  165.94    4.98   3-0.46538-0.19355-0.62150 0.26636 0.55294-0.96317
  -8  -2  -5   13.86    2.36   3-0.46237-0.18340-0.61864 0.47707 0.55835-0.87825
  -8   0  -3   -1.24    1.62   4-0.46515-0.16479-0.62128 0.61845 0.55335-0.78556
  -8   2   0  145.03    1.75   4-0.46714-0.14393-0.62316 0.76515 0.54976-0.64347
  -8   3   2    6.30    0.79   5-0.47925-0.11802-0.63459 0.84757 0.52724-0.53079
  -8   5  10  240.70    2.64   4-0.47217-0.07143-0.62793 0.98253 0.54052-0.18240
  -7  -9  -8    0.69    5.20   4-0.46474-0.12491-0.62089-0.02474 0.55409-0.99926
  -7  -8  -8    1.76    4.64   3-0.46437-0.12496-0.62054 0.05115 0.55477-0.99840
  -7  -7  -8  510.45    7.08   4-0.46795-0.12145-0.62393 0.12550 0.54828-0.99185
  -7   1  -2  573.28    3.38   4-0.46945-0.07888-0.62536 0.69624 0.54553-0.71834
  -7   5  18   48.27    4.33   4-0.47027 0.06035-0.62613 0.98091 0.54402 0.19022
  -6 -10  -8  132.49    5.78   3-0.46225-0.05008-0.61852-0.09393 0.55856-0.99016
  -6  -7  -8   86.73    4.50   3-0.46379-0.04947-0.61998 0.12147 0.55581-0.98752
  -6  -4  -7   37.58    2.51   4-0.46819-0.03719-0.62416 0.33981 0.54784-0.93502
  -6   1  -2  683.96    3.21   3-0.46399-0.00808-0.62018 0.69146 0.55544-0.71634
  -6   5  18   42.50    4.29   3-0.46515 0.13146-0.62127 0.97558 0.55337 0.19232
  -5 -11  -8   10.78    5.34   4-0.46694 0.02952-0.62298-0.15984 0.55011-0.97038
  -5 -10  -8   35.29    3.80   3-0.46144 0.02474-0.61775-0.09517 0.56001-0.97957
  -5  -7  -8  259.40    4.82   3-0.46359 0.02715-0.61980 0.12199 0.55616-0.97662
  -5  -4  -7   17.88    2.13   4-0.46795 0.03857-0.62394 0.33880 0.54827-0.92377
  -5   1  -2  153.94    1.63   4-0.46889 0.07389-0.62483 0.69550 0.54656-0.69629
  -5   5  11   31.58    1.93   4-0.46658 0.16078-0.62263 0.97761 0.55078-0.11138
  -5   5  12  227.58    3.56   4-0.47073 0.17148-0.62657 0.98162 0.54318-0.05839
  -5   5  15   48.93    3.27   4-0.46966 0.19106-0.62555 0.98029 0.54516 0.07721
  -5   5  16    6.10    3.17   4-0.46600 0.19461-0.62209 0.97692 0.55182 0.11511
  -4 -10  -8   30.35    4.50   3-0.46459 0.10420-0.62075-0.09197 0.55437-0.96266
  -4  -9  -8   62.99    3.21   3-0.46198 0.10176-0.61826-0.02226 0.55905-0.96736
  -4  -8  -8    0.94    3.12   3-0.46279 0.10248-0.61903 0.04963 0.55760-0.96633
  -4  -7  -8 1805.37    9.51   4-0.46661 0.10703-0.62266 0.12456 0.55072-0.95877
  -3  -5  -7  903.60    5.48   3-0.46438 0.18727-0.62054 0.26482 0.55475-0.90677
  -3  -2  -5  165.72    2.04   3-0.46586 0.20290-0.62195 0.47941 0.55207-0.81371
  -3  -1  -4   -0.32    1.01   4-0.46642 0.21160-0.62249 0.54944 0.55106-0.76751
  -3   4   7 1013.34    4.00   3-0.46410 0.28430-0.62028 0.90411 0.55525-0.27348
  -3   4  19   31.92    4.71   3-0.46436 0.36718-0.62053 0.90348 0.55477 0.27306
  -2  -6  -7 1110.66    6.01   3-0.46525 0.26433-0.62138 0.19409 0.55317-0.89367
  -2  -4  -6    7.99    1.46   3-0.46343 0.26959-0.61965 0.33493 0.55645-0.85175
  -2   3  21   60.95    5.78   3-0.46529 0.45858-0.62141 0.83225 0.55310 0.37645
  -2   4  10    3.51    1.65   3-0.46570 0.38186-0.62180 0.90630 0.55237-0.12238
  -2   4  15  298.48    4.69   4-0.46735 0.41886-0.62336 0.90692 0.54938 0.10733
  -2   4  16   86.54    3.54   3-0.46329 0.42221-0.61951 0.90263 0.55671 0.14572
  -1  -9  -7  105.30    3.03   4-0.46832 0.34339-0.62428-0.01710 0.54761-0.87565
  -1  -5  -6   11.77    1.56   3-0.46555 0.34806-0.62166 0.26672 0.55264-0.83559
  -1   3  18   23.56    3.75   4-0.46848 0.51760-0.62444 0.83592 0.54731 0.25798
   0 -13  -5   91.79    4.37   4-0.46867 0.43352-0.62462-0.30112 0.54697-0.77277
   0 -10  -6  239.59    3.98   3-0.46380 0.42207-0.62000-0.09278 0.55578-0.82672
   0  -7  -6  211.76    2.86   4-0.46721 0.42609-0.62323 0.12480 0.54963-0.82078
   0   1   2 4977.30    4.90   3-0.46198 0.47658-0.61826 0.68787 0.55905-0.46956
   0   2   5    1.25    0.83   4-0.46672 0.50148-0.62277 0.76538 0.55051-0.32352
   0   2  19  139.52    5.27   4-0.46918 0.60150-0.62510 0.76542 0.54604 0.31659
   0   3  11  589.59    4.29   3-0.46144 0.53912-0.61775 0.82988 0.56001-0.06135
   0   3  12  606.12    4.79   3-0.46307 0.54755-0.61930 0.83125 0.55709-0.01291
   0   3  13  269.19    3.77   3-0.46306 0.55418-0.61929 0.83084 0.55712 0.03257
   1 -13  -4   39.83    4.06   4-0.47036 0.51810-0.62621-0.29929 0.54387-0.71234
   1 -10  -5    5.36    2.16   3-0.46337 0.50499-0.61958-0.09165 0.55657-0.77103
   1  -7  -5   72.94    1.90   4-0.46684 0.50859-0.62288 0.12447 0.55030-0.76465
   1   1  20    2.21    3.85   3-0.46198 0.67657-0.61826 0.68853 0.55905 0.36011
   1   2   9 1925.50    6.55   3-0.46603 0.60556-0.62212 0.76304 0.55176-0.13233
   1   2  14  151.41    3.69   4-0.46921 0.64303-0.62513 0.76585 0.54597 0.10103
   1   2  15    1.82    2.93   3-0.46542 0.64509-0.62154 0.76294 0.55286 0.13911
   2  -9  -4   25.18    1.89   4-0.46842 0.59329-0.62438-0.01651 0.54742-0.70489
   2  -8  -4  591.34    3.63   4-0.47023 0.59510-0.62609 0.05631 0.54411-0.70163
   2   0  19   -1.52    4.51   3-0.46575 0.75081-0.62185 0.62128 0.55228 0.33515
   2   1   8    1.97    0.92   3-0.46157 0.66966-0.61788 0.68882 0.55977-0.17350
   2   1   9    2.04    1.43   4-0.46815 0.68395-0.62412 0.69518 0.54792-0.11560
   2   1  14  581.14    5.68   4-0.46919 0.71923-0.62511 0.69478 0.54602 0.11250
   2   1  15   13.28    3.15   3-0.46513 0.72190-0.62126 0.69073 0.55339 0.15062
   3 -11  -2    4.40    1.95   4-0.46906 0.68367-0.62499-0.15658 0.54625-0.59991
   3  -2  20   61.98    6.02   4-0.46764 0.83494-0.62365 0.47923 0.54884 0.39397
   3  -1   5  117.35    1.52   4-0.46613 0.73022-0.62221 0.55014 0.55158-0.29000
   3  -1  18   97.07    5.09   3-0.46446 0.81803-0.62062 0.54766 0.55461 0.29764
   3   0  10  197.08    2.86   3-0.46471 0.76362-0.62086 0.61912 0.55416-0.06577
   3   0  11   -1.39    2.00   4-0.46633 0.77156-0.62240 0.62158 0.55122-0.01733
   3   0  12 1404.20    7.22   4-0.46603 0.77884-0.62211 0.62066 0.55177 0.02811
   3   0  13    0.63    2.39   4-0.46511 0.78284-0.62124 0.62023 0.55343 0.06884
   4  -7   0 1704.14    2.62   6-0.48449 0.78965-0.63948 0.14058 0.51718-0.47006
   4  -3  18   16.70    4.76   4-0.46596 0.89545-0.62205 0.40802 0.55189 0.31188
   4  -2   7   53.37    1.64   3-0.46524 0.81921-0.62136 0.47791 0.55320-0.18923
   4  -2  15   56.12    3.63   4-0.46720 0.87649-0.62322 0.47920 0.54965 0.17883
   5  -5  16    7.72    4.09   4-0.46712 0.95973-0.62315 0.26615 0.54980 0.23485
   5  -4   8    0.23    1.42   4-0.46483 0.90207-0.62097 0.33498 0.55394-0.13200
   5  -4   9  102.47    2.50   4-0.47001 0.91424-0.62589 0.34109 0.54450-0.07732
   5  -4  13    6.15    2.93   4-0.46801 0.94005-0.62399 0.33835 0.54817 0.10038
   5  -4  14   78.54    3.70   3-0.46366 0.94218-0.61986 0.33510 0.55604 0.13827
 -12   1   1   43.56    2.81   5-0.47820-0.43178-0.63335 0.70539 0.52956-0.62279
 -12   2   3    2.16    2.12   5-0.47934-0.41685-0.63441 0.77689 0.52740-0.53147
 -11   1   0  504.77    4.73   5-0.47677-0.36426-0.63200 0.70370 0.53228-0.65982
 -10   2   1  193.33    2.35   5-0.47552-0.28173-0.63083 0.77286 0.53461-0.60643
  -9  -5  -7   15.05    3.92   5-0.47634-0.25929-0.63160 0.27657 0.53307-0.95461
  -9  -2  -5  189.62    4.00   5-0.47593-0.24568-0.63121 0.48930 0.53386-0.86542
  -9  -1  -4  748.00    5.67   5-0.47494-0.23948-0.63028 0.55956 0.53570-0.82176
  -9   5  12  297.44    3.58   5-0.47994-0.12550-0.63498 0.98975 0.52626-0.08857
  -8  -8  -8   87.74    5.61   4-0.47109-0.19443-0.62665 0.05741 0.54285-0.99754
  -8  -7  -8  324.49    7.04   5-0.47508-0.19019-0.63041 0.13275 0.53544-0.99061
  -8  -3  -6  276.50    3.90   4-0.46970-0.18200-0.62533 0.41241 0.54541-0.91074
  -8   5  17  313.35    5.90   5-0.47773-0.01673-0.63291 0.98815 0.53045 0.14633
  -7  -6  -8   47.28    4.08   5-0.47515-0.11385-0.63048 0.20359 0.53530-0.97879
  -7  -4  -7   11.28    2.87   4-0.47244-0.10991-0.62792 0.34358 0.54035-0.93918
  -7   5  10  373.06    3.14   5-0.47523 0.00858-0.63055 0.98606 0.53517-0.16479
  -7   5  17  178.77    4.98   5-0.47674 0.05850-0.63198 0.98680 0.53232 0.15622
  -6  -6  -8   21.32    3.62   4-0.47165-0.04093-0.62718 0.19999 0.54181-0.97412
  -6   5  16   16.12    3.22   5-0.47606 0.12821-0.63133 0.98623 0.53360 0.12080
  -6   5  17    0.20    2.94   5-0.47232 0.13141-0.62781 0.98157 0.54057 0.15520
  -5  -6  -8    2.59    2.79   4-0.47198 0.03398-0.62748 0.20026 0.54122-0.96290
  -5   5  13   57.06    2.52   4-0.47207 0.17991-0.62757 0.98297 0.54105-0.01110
  -5   5  14    3.92    2.61   4-0.47158 0.18635-0.62711 0.98244 0.54195 0.03454
  -4 -11  -8  217.46    5.78   4-0.46983 0.11017-0.62546-0.15810 0.54517-0.95268
  -4  -6  -8    0.42    2.70   5-0.47462 0.11633-0.62997 0.20068 0.53631-0.94399
  -4  -4  -7  168.23    2.97   4-0.47328 0.12040-0.62871 0.34343 0.53881-0.90282
  -4   2   0 1257.27    2.19   6-0.48425 0.17969-0.63901 0.78061 0.51798-0.56570
  -4   4  20   31.21    5.15   4-0.47208 0.30545-0.62758 0.91072 0.54103 0.31953
  -3 -11  -8    9.02    4.04   5-0.47668 0.19226-0.63192-0.15096 0.53244-0.92871
  -3 -10  -8   25.64    4.16   4-0.47137 0.18715-0.62691-0.08614 0.54233-0.93839
  -3  -9  -8  103.98    3.41   4-0.46930 0.18608-0.62495-0.01554 0.54614-0.94251
  -3  -8  -8   15.97    3.04   4-0.47038 0.18687-0.62598 0.05614 0.54416-0.94091
  -3  -7  -8  934.21    6.67   5-0.47470 0.19154-0.63005 0.13168 0.53616-0.93227
  -3  -3  -6 3263.44    8.33   4-0.47256 0.20279-0.62803 0.41359 0.54014-0.84707
  -3   4  18  153.49    4.85   4-0.47181 0.36796-0.62733 0.91066 0.54152 0.23995
  -2 -12  -7    0.85    4.05   5-0.47380 0.27230-0.62920-0.23043 0.53784-0.88132
  -2   3  20   18.22    4.66   5-0.47445 0.46076-0.62981 0.84146 0.53662 0.34747
  -2   4  11 1007.69    5.46   4-0.47064 0.39406-0.62622 0.90999 0.54369-0.06890
  -2   4  12  780.77    5.36   4-0.47239 0.40283-0.62787 0.91164 0.54046-0.02052
  -2   4  13   74.43    2.63   4-0.47219 0.40981-0.62769 0.91141 0.54081 0.02479
  -2   4  14    9.57    2.33   4-0.47106 0.41517-0.62661 0.90968 0.54291 0.06816
  -1 -13  -6   52.54    4.78   4-0.47309 0.35498-0.62853-0.29746 0.53916-0.82123
  -1 -11  -7  108.04    4.53   5-0.47746 0.35322-0.63265-0.15183 0.53097-0.85819
  -1 -10  -7  137.83    3.79   4-0.47135 0.34682-0.62689-0.08515 0.54237-0.87008
  -1  -8  -7    6.48    1.72   4-0.46970 0.34554-0.62533 0.05584 0.54541-0.87319
  -1  -7  -7   33.51    2.26   5-0.47546 0.35153-0.63077 0.13198 0.53473-0.86262
  -1   2   3   73.81    0.85   4-0.47077 0.41600-0.62634 0.76730 0.54344-0.42031
  -1   2  21   -0.19    5.01   5-0.47478 0.54239-0.63013 0.77412 0.53600 0.40373
  -1   3   7 4774.95    8.64   4-0.47382 0.44648-0.62922 0.84167 0.53780-0.23359
  -1   3  17    7.76    3.88   5-0.47576 0.51684-0.63105 0.84297 0.53416 0.22447
   0 -11  -6   -0.25    3.04   5-0.47243 0.43403-0.62791-0.15915 0.54038-0.80987
   1 -11  -5   10.03    2.57   4-0.47176 0.51342-0.62728-0.15630 0.54161-0.75532
   1   1  19  235.19    6.04   4-0.47117 0.67962-0.62672 0.69589 0.54272 0.33152
   1   2  10   60.11    1.93   4-0.47127 0.61708-0.62681 0.76777 0.54252-0.07758
   1   2  11  257.07    3.23   4-0.47300 0.62596-0.62845 0.76972 0.53933-0.02954
   1   2  12  330.55    3.90   4-0.47356 0.63322-0.62898 0.76990 0.53828 0.01724
   1   2  13  229.57    3.90   4-0.47193 0.63875-0.62744 0.76851 0.54130 0.06018
   2 -10  -4   19.83    2.02   4-0.47245 0.59638-0.62793-0.08319 0.54034-0.69794
   2  -1   2 4477.18    4.93   5-0.47646 0.64297-0.63171 0.55995 0.53285-0.41939
   2   0  18    5.10    4.22   5-0.47576 0.75261-0.63105 0.62926 0.53416 0.30504
   2   1  10  214.31    2.91   4-0.47282 0.69517-0.62828 0.69844 0.53965-0.06314
   2   1  11  200.75    3.09   5-0.47421 0.70377-0.62959 0.69981 0.53707-0.01467
   2   1  12   43.02    2.46   5-0.47412 0.71034-0.62951 0.69956 0.53723 0.03080
   2   1  13  308.85    4.24   4-0.47235 0.71543-0.62783 0.69773 0.54053 0.07275
   3 -13  -1   44.37    2.88   5-0.47998 0.70092-0.63501-0.29072 0.52619-0.53625
   3  -2  19   30.49    4.20   5-0.47744 0.83745-0.63263 0.48921 0.53101 0.36743
   3  -1  17   16.22    4.14   4-0.47287 0.81880-0.62832 0.55555 0.53957 0.26652
   4 -11   0  248.66    2.47   6-0.48619 0.79088-0.64081-0.14236 0.51421-0.46735
   4  -3  17    7.76    4.25   5-0.47448 0.89785-0.62985 0.41485 0.53656 0.28173
   4  -2   8   34.67    1.79   5-0.47414 0.83518-0.62952 0.48635 0.53720-0.12722
   4  -2  13    6.05    2.30   5-0.47678 0.87219-0.63201 0.48830 0.53225 0.10450
   4  -2  14  154.88    3.90   4-0.47243 0.87439-0.62791 0.48505 0.54038 0.14189
   5  -5   6    1.54    1.00   4-0.47369 0.89732-0.62910 0.27253 0.53803-0.20676
   5  -5  15   40.43    3.59   5-0.47490 0.95968-0.63024 0.27465 0.53579 0.20460
   5  -4  10   17.32    2.05   4-0.47308 0.92380-0.62852 0.34363 0.53918-0.02647
   5  -4  11   35.87    2.35   4-0.47323 0.93063-0.62866 0.34427 0.53890 0.01879
   5  -4  12  519.90    5.35   4-0.47129 0.93638-0.62683 0.34140 0.54249 0.06191
 -12  -2  -3   18.64    3.83   5-0.47966-0.45770-0.63479 0.49327 0.52691-0.80150
 -12  -1  -2    2.82    3.45   5-0.48113-0.44845-0.63617 0.56485 0.52410-0.75372
 -11  -2  -4    0.54    3.22   6-0.48260-0.38133-0.63755 0.48909 0.52126-0.83410
 -11  -1  -3    8.05    3.09   6-0.48467-0.37712-0.63948 0.56916 0.51727-0.78038
 -10  -6  -7   91.14    6.07   5-0.47942-0.33288-0.63457 0.20869 0.52736-0.95986
 -10  -4  -6   76.67    4.42   5-0.47797-0.32824-0.63321 0.34908 0.53010-0.91799
 -10   1  -1   11.81    2.03   6-0.48437-0.28857-0.63920 0.71023 0.51785-0.67963
 -10   3   3  364.68    2.36   7-0.49710-0.24671-0.65100 0.86370 0.49255-0.47322
  -9  -7  -8   43.81    4.93   6-0.48437-0.25804-0.63920 0.14186 0.51785-0.98402
  -9  -3  -6  259.20    4.66   5-0.48163-0.24663-0.63664 0.42380 0.52314-0.89958
  -9   0  -3    1.71    1.95   6-0.48149-0.22679-0.63651 0.63656 0.52340-0.76405
  -9   5  13   24.82    2.57   6-0.48329-0.11516-0.63819 0.99315 0.51994-0.03685
  -9   5  14   19.07    2.94   6-0.48390-0.10734-0.63876 0.99379 0.51877 0.01019
  -9   5  15  115.26    3.68   6-0.48217-0.10329-0.63715 0.99212 0.52210 0.05242
  -8  -6  -8   15.85    4.38   6-0.48212-0.18383-0.63710 0.21002 0.52219-0.97738
  -8  -4  -7    2.53    3.14   5-0.47999-0.17939-0.63511 0.35074 0.52626-0.93628
  -8   1  -2    2.14    1.30   6-0.48199-0.14299-0.63698 0.70818 0.52245-0.70623
  -8   5  11   62.95    2.19   6-0.48254-0.05341-0.63749 0.99267 0.52139-0.11677
  -8   5  12   21.49    2.27   6-0.48816-0.04106-0.64273 0.99774 0.51044-0.06022
  -8   5  15   75.82    3.55   6-0.48680-0.02145-0.64147 0.99663 0.51312 0.07325
  -8   5  16    3.83    3.13   6-0.48272-0.01801-0.63766 0.99294 0.52103 0.11149
  -7   4   5  204.99    1.16   8-0.50379 0.00318-0.65713 0.94114 0.47873-0.33513
  -7   5  11  632.63    4.36   6-0.48378 0.02423-0.63865 0.99408 0.51899-0.10268
  -7   5  15    1.68    2.91   6-0.48572 0.05446-0.64046 0.99551 0.51522 0.08331
  -7   5  16  174.95    4.57   6-0.48178 0.05689-0.63678 0.99177 0.52285 0.12049
  -6  -5  -8   47.78    3.52   6-0.48287-0.02976-0.63780 0.28200 0.52076-0.95277
  -6  -2  -6    1.57    1.96   6-0.48340-0.01636-0.63829 0.49616 0.51973-0.86127
  -6  -1  -5   45.96    1.96   6-0.48344-0.00878-0.63833 0.56659 0.51965-0.81663
  -6   4   5  127.96    1.05   7-0.49115 0.06673-0.64551 0.92981 0.50453-0.34914
  -6   5  12  455.84    3.99   6-0.48199 0.10610-0.63697 0.99229 0.52245-0.04921
  -6   5  13  198.79    3.41   6-0.48321 0.11363-0.63812 0.99342 0.52009-0.00054
  -6   5  14   13.07    2.59   6-0.48225 0.12036-0.63722 0.99243 0.52195 0.04211
  -6   5  15    9.65    2.71   5-0.48007 0.12455-0.63518 0.99000 0.52611 0.08331
  -5  -5  -8  402.22    4.78   6-0.48339 0.04747-0.63829 0.28229 0.51974-0.94023
  -5   4  20   36.06    4.49   6-0.48453 0.24205-0.63935 0.92282 0.51755 0.33173
  -4   4  19    1.22    4.42   5-0.48055 0.30650-0.63563 0.91907 0.52519 0.29027
  -3 -12  -8    7.74    4.62   6-0.48456 0.19986-0.63937-0.21499 0.51749-0.91403
  -3  -6  -8   70.06    2.65   6-0.48416 0.20073-0.63900 0.21159 0.51826-0.91519
  -3  -4  -7  952.52    5.20   6-0.48416 0.20787-0.63900 0.35389 0.51826-0.87024
  -3   0  -3    1.21    0.70   6-0.48407 0.23395-0.63892 0.63914 0.51844-0.68962
  -3   3  21   15.96    5.16   6-0.48354 0.40025-0.63843 0.85003 0.51946 0.39821
  -3   4   8   46.35    1.54   5-0.48016 0.30660-0.63526 0.91923 0.52595-0.19930
  -3   4  16    0.94    2.84   6-0.48312 0.36260-0.63803 0.92475 0.52027 0.16868
  -3   4  17  179.17    4.51   5-0.47850 0.36713-0.63370 0.91737 0.52911 0.20691
  -2 -10  -8   29.20    3.51   6-0.48299 0.27529-0.63791-0.07449 0.52052-0.90528
  -2  -9  -8    1.39    2.97   5-0.48106 0.27300-0.63611-0.00417 0.52422-0.90924
  -2  -8  -8   41.85    2.89   6-0.48266 0.27521-0.63760 0.06736 0.52115-0.90608
  -2  -5  -7 1824.86    7.12   5-0.48036 0.28008-0.63545 0.27878 0.52557-0.86576
  -2   3   5  676.30    2.68   6-0.48402 0.36654-0.63887 0.85155 0.51853-0.31632
  -2   3  19  132.90    5.40   6-0.48342 0.46198-0.63831 0.85002 0.51969 0.31945
  -1  -3  -5 2099.33    5.58   5-0.48161 0.37153-0.63662 0.42243 0.52317-0.76132
  -1  -2  -4 2931.19    5.97   5-0.48008 0.37719-0.63519 0.49244 0.52609-0.71870
  -1   3  16  842.21    7.38   5-0.48145 0.51638-0.63647 0.84882 0.52348 0.19029
   0 -12  -6   48.12    3.59   5-0.48163 0.43957-0.63664-0.21690 0.52314-0.79419
   0  -6  -6  230.62    2.71   5-0.47991 0.43895-0.63503 0.20746 0.52642-0.79762
   0  -3  -4  135.94    1.50   5-0.47838 0.45148-0.63359 0.41980 0.52933-0.71023
   0  -2  -3 5022.96    6.39   5-0.48139 0.46131-0.63642 0.49359 0.52359-0.65937
   0   1  21    7.77    4.79   5-0.48002 0.62524-0.63513 0.70457 0.52621 0.42608
   0   2  17   19.46    3.44   6-0.48495 0.60322-0.63974 0.78018 0.51672 0.25502
   0   2  18   14.09    2.98   5-0.47745 0.60246-0.63273 0.77354 0.53108 0.28543
   1 -12  -5    2.82    3.06   5-0.48262 0.52394-0.63756-0.21565 0.52123-0.73428
   1  -6  -5   -0.64    1.23   6-0.48204 0.52649-0.63702 0.20816 0.52236-0.73496
   1   0  21    1.68    4.01   5-0.47798 0.69825-0.63322 0.63501 0.53009 0.43219
   1   1  18  700.06    8.19   5-0.47947 0.68066-0.63462 0.70444 0.52725 0.30188
   2 -13  -3    0.19    3.10   6-0.48480 0.62173-0.63960-0.29008 0.51702-0.62389
   2 -11  -4  254.58    3.39   5-0.48177 0.60573-0.63677-0.14584 0.52286-0.68063
   2  -7  -4 1694.13    5.35   5-0.48025 0.60528-0.63535 0.13620 0.52577-0.68327
   2  -5  -3 1457.92    3.83   5-0.47991 0.61206-0.63503 0.27877 0.52642-0.63880
   2  -1  20   11.27    5.09   6-0.48133 0.77227-0.63636 0.56367 0.52370 0.40663
   2   0  17    0.02    3.66   6-0.48354 0.75351-0.63843 0.63717 0.51946 0.27452
   3  -2   3  337.39    1.73   6-0.48435 0.73419-0.63919 0.49639 0.51788-0.34711
   3  -1   6   28.57    1.31   6-0.48446 0.75512-0.63929 0.56737 0.51767-0.21101
   3  -1  16  166.72    4.86   5-0.47966 0.81946-0.63480 0.56225 0.52689 0.23476
   4  -4   3  170.04    1.27   7-0.48947 0.81588-0.64394 0.35879 0.50787-0.32476
   4  -4  18   -2.26    4.70   6-0.48238 0.91306-0.63735 0.35221 0.52169 0.34200
   4  -3   5 1188.86    4.06   6-0.48446 0.82460-0.63928 0.42532 0.51769-0.24413
   4  -3  16   10.39    3.56   6-0.48245 0.89845-0.63740 0.42366 0.52157 0.25090
   4  -2   9 1768.26    6.86   5-0.47905 0.84695-0.63422 0.49145 0.52806-0.07295
   4  -2  10   73.31    2.29   5-0.48144 0.85607-0.63646 0.49353 0.52349-0.02296
   4  -2  11  641.43    4.88   5-0.48146 0.86299-0.63648 0.49348 0.52345 0.02246
   4  -2  12  106.72    3.13   5-0.47967 0.86808-0.63480 0.49199 0.52688 0.06421
   5  -7   4   30.75    0.94   8-0.49638 0.90553-0.65033 0.15204 0.49402-0.25402
   5  -6   5  121.98    1.55   7-0.48948 0.90590-0.64396 0.21683 0.50784-0.22217
   5  -6  16    1.29    3.95   6-0.48053 0.97185-0.63561 0.20741 0.52524 0.25846
   5  -5   7    2.30    1.35   6-0.48703 0.91712-0.64168 0.28513 0.51268-0.13646
   5  -5  14    0.23    3.12   6-0.48141 0.95982-0.63644 0.27973 0.52355 0.17047
 -12   0  -1   -0.55    2.85   7-0.49259-0.43021-0.64675 0.64307 0.50170-0.69255
 -11  -3  -5  149.82    5.02   6-0.48742-0.38805-0.64197 0.42906 0.51193-0.86585
 -11   0  -2   15.32    2.54   7-0.49338-0.36140-0.64748 0.64849 0.50011-0.71809
 -11   3   4   21.65    1.13   8-0.50067-0.31233-0.65419 0.86691 0.48527-0.43269
 -10  -5  -7    5.69    4.91   7-0.48983-0.32300-0.64420 0.28816 0.50718-0.94054
 -10  -2  -5  196.84    4.22   7-0.49206-0.30720-0.64626 0.50427 0.50275-0.84515
 -10  -1  -4  445.26    5.15   7-0.49313-0.29917-0.64726 0.57653 0.50060-0.79785
  -9  -6  -8   55.99    4.53   7-0.49172-0.25105-0.64595 0.21974 0.50343-0.97026
  -9  -4  -7    7.14    3.42   7-0.49070-0.24561-0.64501 0.36031 0.50545-0.92735
  -9   2   0  257.26    2.42   7-0.49270-0.19502-0.64686 0.78891 0.50147-0.60681
  -8   5  13  237.90    3.59   7-0.48959-0.03297-0.64398 0.99943 0.50766-0.01245
  -7  -9  -9  121.58    6.52   6-0.48829-0.10820-0.64277 0.00199 0.51023-0.99902
  -7  -8  -9    4.46    5.13   7-0.48974-0.10760-0.64412 0.07457 0.50735-0.99634
  -7  -5  -8  102.48    4.07   6-0.48625-0.10337-0.64088 0.28459 0.51421-0.95813
  -7  -3  -7   48.68    2.66   7-0.49216-0.09006-0.64636 0.43298 0.50255-0.90082
  -7  -2  -6  287.56    3.82   6-0.48691-0.08860-0.64149 0.49903 0.51293-0.86625
  -7  -1  -5  357.87    3.61   6-0.48695-0.08189-0.64153 0.57015 0.51285-0.82127
  -7   5  14  122.41    3.16   6-0.48852 0.05058-0.64299 0.99806 0.50976 0.04219
  -6 -10  -9   41.40    5.34   6-0.48666-0.03270-0.64126-0.07115 0.51341-0.99018
  -6  -9  -9   44.03    4.13   6-0.48519-0.03434-0.63989-0.00044 0.51628-0.99300
  -6  -8  -9    3.54    3.93   6-0.48719-0.03424-0.64175 0.07191 0.51238-0.99054
  -6  -7  -9   30.36    3.79   7-0.49108-0.02856-0.64536 0.14697 0.50470-0.98179
  -6  -3  -7   89.08    2.79   6-0.48922-0.01679-0.64364 0.42974 0.50838-0.89551
  -6   0  -4 5904.93   11.05   7-0.49183 0.00662-0.64605 0.64563 0.50321-0.75473
  -5 -10  -9    0.51    4.33   7-0.48797 0.04541-0.64247-0.07561 0.51086-0.97747
  -5  -9  -9   74.89    4.03   6-0.48519 0.04141-0.63989-0.00111 0.51628-0.98120
  -5  -8  -9   65.61    4.10   6-0.48666 0.04258-0.64126 0.07109 0.51341-0.97859
  -5  -7  -9   91.61    3.88   7-0.49152 0.04852-0.64577 0.14740 0.50382-0.96923
  -5  -3  -7  146.77    2.90   7-0.49029 0.06106-0.64463 0.43072 0.50627-0.88132
  -5  -2  -6    5.27    1.19   6-0.48532 0.06282-0.64001 0.49791 0.51603-0.84611
  -5  -1  -5  143.94    2.22   6-0.48608 0.07039-0.64072 0.56909 0.51454-0.79990
  -4 -10  -9   46.95    4.78   7-0.49025 0.12335-0.64459-0.06731 0.50636-0.95967
  -4  -9  -9   51.99    4.56   6-0.48890 0.12193-0.64334 0.00275 0.50902-0.96243
  -4  -8  -9  240.77    5.11   7-0.49054 0.12335-0.64486 0.07474 0.50578-0.95937
  -4  -5  -8  609.04    5.42   6-0.48798 0.12829-0.64249 0.28633 0.51082-0.91938
  -4   1  -2 1054.48    3.07   7-0.48941 0.17116-0.64381 0.71433 0.50802-0.64577
  -4   4  18  190.88    5.16   6-0.48854 0.30853-0.64300 0.92620 0.50973 0.25998
  -3   4   9  707.89    4.02   7-0.48957 0.32313-0.64396 0.92806 0.50770-0.13564
  -3   4  15   15.19    2.75   7-0.48938 0.36414-0.64379 0.92771 0.50807 0.13607
  -2 -11  -8   68.91    4.55   6-0.48781 0.28005-0.64233-0.14173 0.51116-0.89557
  -2  -7  -8   14.79    2.31   6-0.48817 0.28082-0.64266 0.14401 0.51047-0.89535
  -2  -2  -5  203.92    2.08   7-0.49154 0.30541-0.64579 0.50302 0.50378-0.75346
  -2   3  18    8.56    3.81   7-0.49078 0.46258-0.64508 0.85835 0.50531 0.28879
  -1 -12  -7  112.97    4.40   6-0.48635 0.36119-0.64097-0.21382 0.51402-0.84176
  -1  -6  -7   66.55    2.17   6-0.48647 0.36231-0.64108 0.21375 0.51379-0.84187
  -1  -4  -6  838.93    4.10   7-0.49028 0.37344-0.64462 0.35967 0.50629-0.78891
  -1   2  20   94.61    4.45   6-0.48519 0.54799-0.63989 0.78063 0.51628 0.37952
  -1   3   8  790.92    3.87   6-0.48557 0.46515-0.64025 0.85285 0.51554-0.16539
  -1   3   9  715.44    4.15   7-0.49242 0.47899-0.64660 0.85927 0.50202-0.10641
  -1   3  14    7.91    2.46   7-0.49105 0.51093-0.64533 0.85861 0.50477 0.11985
  -1   3  15  360.76    4.86   6-0.48673 0.51485-0.64132 0.85373 0.51327 0.15533
   0  -9  -7  378.53    4.43   7-0.49279 0.44458-0.64694 0.00606 0.50130-0.81765
   0  -4  -5   56.28    1.44   6-0.48686 0.45308-0.64144 0.35645 0.51303-0.73925
   0   1  20   13.55    5.02   7-0.48992 0.62810-0.64429 0.71422 0.50700 0.40001
   0   2   6  216.00    2.00   6-0.48839 0.53054-0.64287 0.78417 0.51002-0.23891
   0   2  16   26.30    3.26   7-0.49185 0.60302-0.64608 0.78656 0.50316 0.22277
   1   0   2  205.50    1.14   7-0.49139 0.58151-0.64565 0.64475 0.50408-0.40305
   1   0  20  111.53    5.75   6-0.48874 0.70346-0.64319 0.64095 0.50933 0.40992
   1   1   5 1824.20    4.82   6-0.48621 0.59757-0.64084 0.71083 0.51429-0.27711
   1   1  17   56.28    3.98   6-0.48747 0.68192-0.64201 0.71142 0.51182 0.27119
   2  -1  19    9.64    4.74   7-0.49116 0.77514-0.64544 0.57303 0.50454 0.38041
   2   0   5    1.52    0.71   6-0.48557 0.67300-0.64025 0.63991 0.51554-0.26546
   2   0  16  158.58    4.63   7-0.49045 0.75414-0.64478 0.64360 0.50595 0.24359
   3 -12  -2    0.54    2.19   7-0.49198 0.71111-0.64620-0.21214 0.50290-0.55392
   3  -6  -2  334.35    1.75   7-0.49385 0.70869-0.64792 0.22070 0.49917-0.55487
   3  -2  18   -1.38    3.87   7-0.48803 0.83913-0.64254 0.50053 0.51072 0.33776
   3  -1  14    6.19    2.63   7-0.49196 0.81785-0.64617 0.57391 0.50295 0.16724
   3  -1  15    2.01    2.80   6-0.48621 0.81908-0.64084 0.56851 0.51429 0.20110
   4  -4  17   22.51    3.85   7-0.49211 0.91480-0.64631 0.36179 0.50265 0.31652
   4  -3  15   15.15    3.43   7-0.48999 0.89870-0.64435 0.43042 0.50687 0.22020
   5  -6  15    5.40    3.72   7-0.48862 0.97324-0.64308 0.21487 0.50957 0.22887
   5  -5   8  386.79    3.51   7-0.49335 0.93042-0.64746 0.29162 0.50017-0.07853
   5  -5  12   12.04    2.55   7-0.49145 0.95596-0.64571 0.29004 0.50396 0.09917
   5  -5  13   40.05    3.05   6-0.48676 0.95842-0.64135 0.28544 0.51321 0.13702
 -11  -4  -6    1.77    4.60   7-0.49475-0.38681-0.64853 0.36427 0.49746-0.89688
 -10  -3  -6  177.44    4.96   7-0.49628-0.30975-0.64995 0.43804 0.49435-0.88203
 -10   0  -3    0.76    2.53   8-0.50071-0.28335-0.65401 0.65404 0.48529-0.73753
 -10   4   7   27.23    0.99  11-0.52545-0.19146-0.67628 0.96023 0.43139-0.23165
  -9   1  -2    1.94    1.87   8-0.49945-0.20181-0.65285 0.72426 0.48789-0.68366
  -9   4   6  139.22    1.12  12-0.52869-0.11789-0.67914 0.96336 0.42387-0.25772
  -8  -8  -9   -3.58    5.54   8-0.49596-0.17712-0.64965 0.07504 0.49501-0.99699
  -8  -7  -9    0.27    4.35   8-0.49826-0.17170-0.65176 0.15014 0.49033-0.98870
  -8  -5  -8  253.65    4.90   7-0.49289-0.17360-0.64683 0.29191 0.50119-0.95654
  -8  -3  -7   55.48    3.09   8-0.49929-0.16098-0.65271 0.44000 0.48822-0.89844
  -8  -2  -6  414.19    4.88   7-0.49471-0.15796-0.64850 0.50667 0.49753-0.86261
  -8  -1  -5   44.05    2.52   7-0.49505-0.15029-0.64882 0.57783 0.49684-0.81675
  -7  -7  -9    1.85    4.05   8-0.49673-0.10374-0.65036 0.14994 0.49345-0.98782
  -7   0  -4  445.17    3.61   7-0.49471-0.06744-0.64850 0.64854 0.49754-0.76075
  -6  -6  -9   89.30    4.01   8-0.49894-0.02118-0.65239 0.22606 0.48893-0.96612
  -6  -4  -8  113.35    3.46   8-0.49860-0.01426-0.65208 0.36773 0.48963-0.92177
  -5  -6  -9   19.31    2.93   8-0.49962 0.05558-0.65301 0.22624 0.48754-0.95303
  -5   0  -4 4880.98    8.92   7-0.49652 0.08728-0.65017 0.64974 0.49387-0.73415
  -5   4  19   30.43    4.33   7-0.49377 0.24392-0.64764 0.93103 0.49942 0.30394
  -4 -11  -9   54.13    4.95   7-0.49434 0.12720-0.64816-0.13497 0.49829-0.95151
  -4  -7  -9   26.26    3.56   7-0.49561 0.12931-0.64933 0.15132 0.49571-0.94907
  -4  -3  -7    5.27    1.79   7-0.49701 0.14311-0.65061 0.43747 0.49288-0.85634
  -4  -2  -6   38.88    1.38   7-0.49302 0.14717-0.64694 0.50438 0.50093-0.81935
  -4  -1  -5  449.58    3.07   7-0.49605 0.15672-0.64974 0.57805 0.49482-0.76858
  -4   3  21  103.72    6.30   8-0.49911 0.34006-0.65254 0.86387 0.48859 0.41768
  -4   4  17  161.53    4.54   7-0.49601 0.30817-0.64970 0.93291 0.49490 0.22967
  -3 -10  -9  131.88    4.98   8-0.49738 0.20686-0.65096-0.06051 0.49212-0.93341
  -3  -9  -9   24.06    3.97   7-0.49646 0.20588-0.65011 0.00998 0.49400-0.93569
  -3  -8  -9  699.82    6.75   8-0.49854 0.20789-0.65202 0.08296 0.48976-0.93166
  -3  -5  -8  353.02    4.00   8-0.49769 0.21405-0.65124 0.29515 0.49150-0.88815
  -3   3  20   51.86    3.88   7-0.49339 0.40342-0.64729 0.85857 0.50018 0.37282
  -3   4  10  184.13    2.58   7-0.49513 0.33578-0.64888 0.93290 0.49669-0.07941
  -3   4  11 1353.36    6.07   8-0.49742 0.34503-0.65100 0.93516 0.49204-0.02880
  -3   4  12  842.84    5.24   8-0.49753 0.35217-0.65109 0.93531 0.49182 0.01705
  -3   4  13  173.96    3.29   7-0.49638 0.35802-0.65004 0.93374 0.49415 0.05945
  -3   4  14  379.26    4.51   7-0.49330 0.36180-0.64720 0.93116 0.50037 0.09905
  -2 -12  -8   15.99    4.83   7-0.49565 0.28765-0.64936-0.20536 0.49564-0.88026
  -2  -6  -8  128.83    2.85   8-0.49852 0.29116-0.65201 0.22503 0.48978-0.87495
  -2  -3  -6  971.04    4.32   7-0.49364 0.30041-0.64752 0.43371 0.49968-0.79453
  -2   2  21   38.24    5.76   8-0.49701 0.49049-0.65062 0.79062 0.49287 0.43577
  -2   3  17  113.29    4.42   8-0.49913 0.46516-0.65256 0.86397 0.48855 0.26022
  -1 -10  -8   53.43    3.20   8-0.49937 0.36688-0.65278-0.05930 0.48806-0.86144
  -1  -9  -8  178.49    3.85   8-0.49837 0.36664-0.65186 0.01028 0.49010-0.86352
  -1  -1  -3   20.99    0.84   7-0.49479 0.39874-0.64857 0.57696 0.49738-0.64473
  -1   2  19   58.51    4.41   7-0.49494 0.55045-0.64871 0.78852 0.49707 0.35384
  -1   3  10   78.89    2.04   7-0.49630 0.48968-0.64996 0.86253 0.49432-0.05330
  -1   3  11    1.87    1.75   8-0.49743 0.49727-0.65101 0.86392 0.49201-0.00521
  -1   3  12  257.94    3.37   7-0.49670 0.50428-0.65033 0.86279 0.49351 0.03830
  -1   3  13  288.37    3.73   7-0.49462 0.50900-0.64842 0.86082 0.49771 0.07988
   0 -13  -6    3.14    4.00   7-0.49481 0.45293-0.64859-0.27676 0.49733-0.76799
   0 -11  -7  276.29    4.73   8-0.49966 0.45043-0.65305-0.13048 0.48745-0.80394
   0 -10  -7    2.43    2.70   7-0.49471 0.44605-0.64851-0.06372 0.49752-0.81414
   0  -8  -7  161.89    3.06   7-0.49532 0.44697-0.64906 0.07913 0.49630-0.81258
   0   1  19   83.60    4.73   8-0.49942 0.63163-0.65283 0.72180 0.48795 0.37488
   0   2  15  262.51    4.56   8-0.49773 0.60242-0.65128 0.79194 0.49142 0.18952
   1 -13  -5  156.55    4.53   8-0.49789 0.53764-0.65143-0.27385 0.49108-0.70561
   1 -10  -6  422.48    4.59   7-0.49619 0.53048-0.64986-0.06237 0.49455-0.75448
   1  -9  -6   -1.25    1.94   8-0.49542 0.53280-0.64916 0.00481 0.49610-0.75506
   1  -8  -6   -0.19    1.76   8-0.49712 0.53388-0.65072 0.07930 0.49266-0.75070
   1  -4  -4   73.50    1.24   7-0.49667 0.54573-0.65030 0.36505 0.49357-0.66289
   1  -3  -3   36.50    0.77   7-0.49554 0.55149-0.64926 0.43534 0.49586-0.61994
   1   0  19    2.76    4.58   8-0.49787 0.70620-0.65141 0.65010 0.49112 0.38392
   1   1  16  135.39    3.79   7-0.49465 0.68221-0.64844 0.71789 0.49766 0.24025
   2 -12  -4    0.13    2.40   8-0.49605 0.62393-0.64974-0.20778 0.49482-0.64898
   2  -6  -4  728.04    3.40   8-0.50094 0.62581-0.65422 0.22659 0.48481-0.64258
   2   0  15    1.64    3.07   7-0.49694 0.75393-0.65055 0.64960 0.49302 0.21136
   3 -10  -3  187.24    2.60   8-0.49899 0.70632-0.65243-0.05943 0.48884-0.58929
   3  -9  -3  281.21    2.61   7-0.49693 0.70440-0.65054 0.00937 0.49305-0.59402
   3  -8  -3  629.84    3.21   8-0.50274 0.71032-0.65586 0.08574 0.48108-0.58228
   3  -3  19   49.38    5.45   8-0.49657 0.85660-0.65021 0.43570 0.49378 0.40323
   3  -2  17    0.47    3.86   8-0.49630 0.84239-0.64996 0.50655 0.49432 0.30952
   3  -1   7   92.73    1.75   7-0.49526 0.77309-0.64901 0.57679 0.49642-0.14412
   3  -1  13    6.90    2.43   8-0.49693 0.81588-0.65054 0.57827 0.49304 0.13156
   4 -13   1   -0.16    1.93  10-0.51357 0.82706-0.66568-0.26194 0.45799-0.36487
   4  -3   6  848.21    3.93   8-0.50032 0.84721-0.65365 0.43907 0.48610-0.16730
   4  -3  14  143.59    3.73   7-0.49662 0.89865-0.65026 0.43558 0.49366 0.18848
   5  -7  15  112.35    4.49   8-0.49793 0.98302-0.65146 0.15318 0.49101 0.24972
   5  -6  14    4.06    3.38   7-0.49586 0.97398-0.64956 0.22095 0.49521 0.19850
   5  -5   9  248.49    3.04   7-0.49658 0.94035-0.65022 0.29390 0.49375-0.02664
   5  -5  10  405.04    3.86   8-0.49659 0.94741-0.65024 0.29400 0.49372 0.01881
   5  -5  11   97.43    2.79   7-0.49492 0.95255-0.64869 0.29247 0.49712 0.06104
 -12  -2  -4    4.65    3.96   9-0.50598-0.43775-0.65876 0.51625 0.47431-0.79534
 -10  -4  -7    7.41    4.58   8-0.50353-0.30817-0.65653 0.37214 0.47946-0.91306
  -9  -5  -8   91.74    5.06   8-0.50209-0.24087-0.65521 0.30064 0.48246-0.94937
  -9  -2  -6   43.99    3.10   9-0.50561-0.22341-0.65842 0.51620 0.47511-0.85224
  -9  -1  -5  150.20    3.47   9-0.50703-0.21598-0.65971 0.58845 0.47209-0.80414
  -9   3   2  150.05    1.41  10-0.51776-0.15645-0.66938 0.88280 0.44883-0.46332
  -8  -6  -9   34.64    4.29   9-0.50699-0.16591-0.65968 0.23328 0.47218-0.97270
  -8  -4  -8   31.85    3.46   9-0.50723-0.15905-0.65990 0.37542 0.47167-0.92741
  -8   0  -4  104.33    2.35   8-0.50300-0.13578-0.65605 0.65632 0.48057-0.75547
  -7  -6  -9   33.89    4.06   8-0.50163-0.09403-0.65479 0.22939 0.48341-0.97221
  -7  -4  -8    3.13    2.93   8-0.50218-0.08892-0.65530 0.37064 0.48227-0.92796
  -6   4  19   35.36    4.41   9-0.50405 0.17830-0.65700 0.94038 0.47839 0.31177
  -5  -4  -8    0.46    1.68   8-0.50016 0.06373-0.65345 0.36702 0.48647-0.90809
  -5   4   6   86.23    1.24   9-0.50546 0.16497-0.65829 0.94273 0.47541-0.26327
  -5   4  18   34.19    3.57   8-0.50198 0.24557-0.65511 0.93867 0.48269 0.27515
  -4  -6  -9    1.28    2.81   8-0.50432 0.13674-0.65725 0.23065 0.47781-0.93160
  -4  -4  -8  385.23    4.07   9-0.50589 0.14637-0.65867 0.37404 0.47452-0.88339
  -4   4  15   23.19    2.49   9-0.50796 0.30673-0.66055 0.94435 0.47013 0.16307
  -4   4  16   39.44    3.18   8-0.50216 0.30752-0.65528 0.93924 0.48232 0.19633
  -3 -11  -9   11.63    4.21   8-0.50153 0.21006-0.65470-0.12837 0.48363-0.92544
  -3  -7  -9   32.54    3.33   8-0.50391 0.21288-0.65688 0.15865 0.47867-0.92054
  -3   3  19  115.69    5.17   8-0.50248 0.40573-0.65557 0.86752 0.48165 0.34498
  -2  -4  -7  393.61    3.38   8-0.50165 0.30107-0.65481 0.36948 0.48338-0.82349
  -2  -1  -4    9.97    0.69   8-0.50065 0.32138-0.65390 0.58250 0.48545-0.68988
  -2   2  20  212.32    6.21   9-0.50681 0.49382-0.65951 0.79973 0.47257 0.41165
  -2   3   6  274.43    2.03   9-0.50665 0.39615-0.65936 0.87196 0.47291-0.22572
  -2   3  16   25.78    3.32   9-0.50597 0.46533-0.65875 0.87051 0.47434 0.22847
  -1 -11  -8   31.92    3.85   8-0.50374 0.37139-0.65672-0.12566 0.47903-0.85205
  -1  -8  -8   10.55    2.35   8-0.50077 0.36919-0.65401 0.08413 0.48519-0.85836
  -1  -5  -7  413.63    3.46   8-0.50385 0.37953-0.65682 0.30036 0.47880-0.80736
  -1   1  21    0.13    5.21   9-0.50399 0.57258-0.65695 0.72803 0.47850 0.45896
  -1   2  18   -1.15    3.62   9-0.50382 0.55154-0.65679 0.79831 0.47887 0.32224
   0 -12  -7  557.31    6.64   9-0.50779 0.45838-0.66040-0.19412 0.47048-0.78659
   0  -7  -7  143.52    2.64   8-0.50278 0.45424-0.65584 0.15727 0.48103-0.79744
   0  -5  -6 2298.66    6.70   8-0.50028 0.45906-0.65356 0.29737 0.48621-0.75773
   0   0  21    1.89    5.32   8-0.50478 0.65050-0.65767 0.65611 0.47684 0.47654
   0   2   7  424.78    2.68   8-0.50114 0.55051-0.65435 0.79549 0.48443-0.16810
   0   2  14  289.11    4.38   8-0.50297 0.60087-0.65601 0.79688 0.48064 0.15422
   1 -11  -6   15.77    2.78   8-0.50176 0.53514-0.65491-0.12877 0.48316-0.74295
   1  -7  -6  167.80    2.47   9-0.50596 0.54069-0.65874 0.16025 0.47436-0.73376
   1  -5  -5 2184.11    5.80   9-0.50702 0.54896-0.65970 0.30343 0.47213-0.68636
   1  -1  21   21.34    4.07   8-0.50090 0.72242-0.65412 0.58121 0.48494 0.47977
   1   0  18   14.72    3.76   9-0.50748 0.70938-0.66011 0.65781 0.47115 0.35777
   1   1   6   95.60    1.58   8-0.50287 0.62143-0.65592 0.72588 0.48085-0.19815
   1   1  14  572.55    5.60   9-0.50699 0.68062-0.65968 0.72920 0.47218 0.17446
   1   1  15    9.40    2.13   8-0.50114 0.68178-0.65435 0.72409 0.48443 0.20705
   2 -10  -5  303.55    3.70   9-0.50710 0.62381-0.65977-0.05214 0.47195-0.67515
   2  -9  -5    0.33    1.62   9-0.50516 0.62452-0.65801 0.01568 0.47606-0.67619
   2  -2  20   41.73    5.14   8-0.50198 0.79316-0.65511 0.51038 0.48270 0.44897
   2  -1  18   53.39    3.65   8-0.50065 0.77812-0.65390 0.58044 0.48545 0.35555
   2   0   6   18.80    1.10   8-0.50151 0.69603-0.65468 0.65352 0.48367-0.18916
   2   0  14  379.00    4.86   8-0.50336 0.75339-0.65637 0.65450 0.47983 0.17860
   3 -11  -3   25.90    2.24   9-0.50834 0.71551-0.66090-0.12236 0.46931-0.57001
   3  -3  18  103.46    5.58   9-0.50648 0.85994-0.65921 0.44414 0.47326 0.37954
   3  -2  16  344.22    5.71   8-0.50409 0.84379-0.65703 0.51348 0.47831 0.28296
   3  -1   8   47.53    1.67   8-0.50151 0.78629-0.65468 0.58223 0.48367-0.08581
   3  -1   9   18.01    1.66   8-0.50435 0.79604-0.65727 0.58485 0.47775-0.03414
   3  -1  10 1051.92    5.35   9-0.50457 0.80338-0.65748 0.58518 0.47728 0.01168
   3  -1  11   40.80    2.31   8-0.50339 0.80894-0.65640 0.58403 0.47976 0.05440
   3  -1  12   56.27    2.06   8-0.50077 0.81329-0.65401 0.58134 0.48519 0.09459
   4 -12   0  105.33    2.20   9-0.51225 0.81627-0.66443-0.19044 0.46091-0.41367
   4  -5  17   -1.91    3.55   9-0.50574 0.93195-0.65854 0.29929 0.47482 0.34453
   4  -4  16  221.46    5.02   8-0.50129 0.91726-0.65448 0.36848 0.48412 0.28952
   4  -3   7    4.40    1.52   9-0.50865 0.86235-0.66118 0.44726 0.46865-0.10393
   4  -3  12  170.25    3.51   9-0.50691 0.89528-0.65960 0.44542 0.47236 0.11932
   4  -3  13  263.59    4.17   8-0.50210 0.89801-0.65522 0.43978 0.48244 0.15537
   5  -7  14    5.52    3.32   9-0.50552 0.98495-0.65834 0.15824 0.47529 0.21961
   5  -6   6   54.77    1.41   9-0.50610 0.92922-0.65887 0.23188 0.47406-0.14287
   5  -6  12   23.17    2.71   9-0.50801 0.97243-0.66060 0.23295 0.47001 0.13340
   5  -6  13   48.26    3.13   8-0.50209 0.97352-0.65522 0.22809 0.48246 0.16680
 -12  -1  -3    3.37    3.36  10-0.51061-0.42770-0.66293 0.59206 0.46448-0.74149
 -12   1   0  117.36    3.33  10-0.51226-0.40394-0.66442 0.73577 0.46092-0.60028
 -12   2   2  208.35    3.27  11-0.51967-0.38242-0.67107 0.81322 0.44459-0.49342
 -11  -3  -6   95.46    4.84  10-0.51285-0.36947-0.66495 0.45318 0.45964-0.85906
 -11  -2  -5   46.57    3.93   9-0.51038-0.36453-0.66273 0.52171 0.46497-0.81897
 -11  -1  -4  108.55    4.09  10-0.51296-0.35506-0.66505 0.59545 0.45939-0.76760
 -11   1  -1   16.81    2.35  10-0.51214-0.33458-0.66431 0.73592 0.46118-0.63422
 -11   2   1   48.32    2.01  10-0.51491-0.31873-0.66681 0.80927 0.45513-0.53785
 -11   4   9    3.03    1.33  12-0.52857-0.24825-0.67895 0.96283 0.42424-0.14444
 -10  -5  -8   36.41    4.93  10-0.51358-0.30616-0.66561 0.31160 0.45805-0.93637
  -9  -3  -7    0.94    3.09  10-0.51022-0.22543-0.66258 0.44539 0.46532-0.89163
  -9   0  -4  614.65    5.06  10-0.51526-0.19974-0.66712 0.66754 0.45438-0.74067
  -7  -8 -10   78.82    5.90  10-0.51283-0.09049-0.66494 0.09620 0.45967-0.99360
  -7  -5  -9  166.05    4.80  10-0.51237-0.08396-0.66452 0.30918 0.46068-0.94959
  -7   1  -3    1.14    1.47  10-0.51545-0.04015-0.66729 0.73895 0.45396-0.67224
  -7   2  -1   88.59    1.34   9-0.51153-0.03017-0.66376 0.80592 0.46250-0.59050
  -6  -9 -10    8.05    4.79   9-0.50898-0.01865-0.66146 0.02088 0.46797-0.99074
  -6  -8 -10  124.00    5.55   9-0.51094-0.01572-0.66323 0.09371 0.46377-0.98635
  -6  -5  -9   77.82    4.03   9-0.51040-0.00905-0.66274 0.30719 0.46494-0.94240
  -6   1  -3  209.64    2.25  10-0.51481 0.03621-0.66672 0.73778 0.45536-0.66207
  -6   2  -1  590.30    2.48  10-0.51262 0.04798-0.66475 0.80672 0.46013-0.57633
  -6   4  18    7.46    3.74  10-0.51234 0.17938-0.66449 0.94803 0.46075 0.28544
  -5 -10 -10  176.79    6.86   9-0.50989 0.05944-0.66228-0.04963 0.46603-0.97607
  -5  -9 -10    0.54    4.58  10-0.51065 0.05939-0.66297 0.01808 0.46440-0.97727
  -5  -8 -10    1.26    4.07   9-0.51162 0.06068-0.66384 0.09493 0.46231-0.97285
  -5  -5  -9  246.54    4.25   9-0.51173 0.06849-0.66395 0.30819 0.46206-0.92783
  -5   4  17   80.86    4.19   9-0.50972 0.24571-0.66213 0.94590 0.46639 0.24541
  -4 -10 -10  113.77    5.34  10-0.51423 0.13978-0.66619-0.04544 0.45663-0.95602
  -4  -9 -10    9.10    3.81  10-0.51358 0.13865-0.66561 0.02500 0.45805-0.95722
  -4   0  -4   84.28    1.50   9-0.51044 0.17836-0.66278 0.66236 0.46484-0.69316
  -4   3  20    4.28    4.19   9-0.50929 0.34261-0.66174 0.87346 0.46730 0.39279
  -4   4   8   81.12    1.61   9-0.50998 0.25998-0.66236 0.94649 0.46583-0.15147
  -4   4  14   49.95    2.86  10-0.51281 0.30476-0.66492 0.94874 0.45972 0.12846
  -3  -6  -9    7.81    2.72  10-0.51341 0.22248-0.66546 0.23866 0.45841-0.90060
  -3  -3  -7   42.19    1.87   9-0.51018 0.23365-0.66255 0.44857 0.46540-0.81770
  -3  -2  -6   18.16    1.06   9-0.50826 0.23849-0.66081 0.51789 0.46951-0.77645
  -3   2  21   10.12    4.72  10-0.51465 0.43160-0.66657 0.80742 0.45572 0.46217
  -3   3  18   27.35    4.11   9-0.51117 0.40709-0.66344 0.87557 0.46327 0.31797
  -2 -11  -9   18.82    4.62  10-0.51228 0.29653-0.66444-0.11863 0.46086-0.89087
  -2 -10  -9   21.15    3.21   9-0.50887 0.29362-0.66136-0.05124 0.46820-0.89829
  -2  -9  -9    6.18    2.98   9-0.50893 0.29358-0.66141 0.02012 0.46809-0.89961
  -2  -8  -9   71.32    3.56   9-0.51087 0.29662-0.66317 0.09401 0.46391-0.89399
  -2  -5  -8   49.02    2.34  10-0.51331 0.30598-0.66537 0.30927 0.45863-0.84364
  -2   3  15  174.01    3.78  10-0.51199 0.46410-0.66417 0.87671 0.46151 0.19517
  -1 -12  -8    2.89    4.05   9-0.51113 0.37912-0.66340-0.19089 0.46336-0.83639
  -1  -7  -8  309.99    3.49   9-0.50766 0.37641-0.66026 0.16167 0.47079-0.84426
  -1   1  20    0.40    4.16  10-0.51283 0.57591-0.66494 0.73718 0.45967 0.43621
  -1   2   4  141.74    1.27  10-0.51359 0.46581-0.66562 0.80681 0.45802-0.28980
  -1   2  17  186.65    4.70  10-0.51148 0.55357-0.66371 0.80446 0.46261 0.29655
   0   1  18  456.95    6.39   9-0.50850 0.63376-0.66103 0.73045 0.46900 0.34756
   0   2   8  142.98    1.82   9-0.50850 0.56464-0.66103 0.80229 0.46900-0.10728
   0   2   9  722.12    4.00  10-0.51197 0.57525-0.66416 0.80575 0.46155-0.05382
   0   2  10   12.59    1.73  10-0.51355 0.58339-0.66558 0.80688 0.45812-0.00547
   0   2  11   85.96    2.31  10-0.51276 0.58979-0.66488 0.80614 0.45982 0.03856
   0   2  12   14.86    2.17   9-0.51073 0.59449-0.66304 0.80421 0.46423 0.07954
   0   2  13    3.73    1.70   9-0.50754 0.59767-0.66015 0.80140 0.47105 0.11830
   1 -12  -6    8.31    3.36   9-0.51101 0.54555-0.66330-0.19103 0.46361-0.72254
   1  -1  20    7.87    4.92   9-0.51141 0.72670-0.66366 0.59070 0.46275 0.45690
   1   1   7  256.06    2.31  10-0.51267 0.63820-0.66479 0.73478 0.46002-0.13150
   1   1  13   94.22    3.11   9-0.51145 0.67870-0.66369 0.73371 0.46267 0.13842
   2 -13  -4   26.85    3.27   9-0.51092 0.63392-0.66321-0.26179 0.46381-0.62162
   2 -11  -5   26.46    2.53  10-0.51296 0.63015-0.66505-0.11802 0.45940-0.66176
   2  -8  -5  680.49    3.98   9-0.51031 0.62792-0.66266 0.09271 0.46513-0.66779
   2  -2  19    0.43    4.58  10-0.51201 0.79738-0.66420 0.52072 0.46145 0.42276
   2  -1  17    2.16    3.20   9-0.50922 0.78003-0.66168 0.58905 0.46746 0.32742
   2   0   7   -0.20    1.15   9-0.51063 0.71196-0.66295 0.66237 0.46445-0.12341
   2   0  12 1450.71    7.06  10-0.51198 0.74876-0.66417 0.66302 0.46152 0.10672
   2   0  13    1.70    1.63   9-0.50838 0.75110-0.66092 0.65970 0.46925 0.14371
   3 -13  -2    6.56    2.72   9-0.51178 0.72662-0.66399-0.26198 0.46195-0.51590
   3  -4  19   20.59    5.50  10-0.51229 0.87285-0.66445 0.37858 0.46085 0.43736
   3  -2   4  175.85    1.54  10-0.51566 0.77243-0.66748 0.52436 0.45348-0.23732
   3  -2  15    1.50    2.97   9-0.51153 0.84483-0.66376 0.52003 0.46250 0.25358
   4 -10  -1  153.67    1.80  10-0.51904 0.81610-0.67051-0.04169 0.44599-0.44468
   4  -9  -1  599.85    2.63  10-0.51814 0.81537-0.66970 0.02860 0.44800-0.44677
   4  -4  15  139.48    4.10   9-0.50929 0.91837-0.66174 0.37632 0.46730 0.26145
   4  -3   8   21.16    1.59  10-0.51298 0.87353-0.66507 0.45057 0.45935-0.04990
   4  -3   9   59.95    2.04  10-0.51413 0.88172-0.66610 0.45160 0.45685-0.00168
   4  -3  10  282.10    3.34  10-0.51325 0.88795-0.66531 0.45053 0.45876 0.04220
   4  -3  11  783.52    5.61   9-0.51085 0.89217-0.66315 0.44870 0.46397 0.08199
   5  -8   4   35.41    1.03  12-0.52764 0.93689-0.67813 0.10865 0.42642-0.18540
   5  -8  14    0.46    3.57   9-0.51269 0.99207-0.66481 0.09346 0.45999 0.23498
   5  -7   5    8.54    1.09  11-0.52182 0.93747-0.67298 0.17438 0.43976-0.15477
   5  -7  13    3.53    3.00  10-0.51337 0.98541-0.66542 0.16549 0.45851 0.19086
   5  -6   7  149.47    2.25  10-0.51450 0.94437-0.66644 0.23900 0.45604-0.07959
   5  -6   8    1.21    1.85  10-0.51708 0.95473-0.66875 0.24036 0.45036-0.02800
   5  -6  10  266.51    3.66  10-0.51597 0.96678-0.66776 0.24020 0.45280 0.06026
   5  -6  11  101.80    2.93  10-0.51239 0.97036-0.66454 0.23662 0.46064 0.09819
 -12   0  -2   17.51    3.09  11-0.52030-0.41009-0.67155 0.67257 0.44340-0.67232
 -11   0  -3    0.32    2.77  11-0.52090-0.33727-0.67209 0.67101 0.44206-0.70501
 -10  -3  -7   20.87    3.68  11-0.52142-0.29134-0.67255 0.46095 0.44088-0.87359
 -10  -2  -6    0.35    3.28  11-0.51913-0.28310-0.67051 0.52393 0.44604-0.83793
 -10  -1  -5  215.96    4.32  11-0.52168-0.27758-0.67279 0.60226 0.44029-0.78300
 -10   1  -2    6.48    2.00  11-0.51986-0.25803-0.67116 0.74190 0.44441-0.65211
 -10   2   0    7.44    1.49  11-0.52020-0.24393-0.67147 0.81378 0.44363-0.55975
  -9  -6  -9   47.67    4.39  10-0.51508-0.23455-0.66687 0.24014 0.45501-0.96711
  -9  -4  -8   46.94    3.91  10-0.51614-0.22737-0.66783 0.38405 0.45267-0.91970
  -8  -5  -9  436.93    7.06  10-0.51788-0.15598-0.66938 0.31349 0.44883-0.95003
  -8   1  -3   41.75    2.01  11-0.52219-0.11002-0.67324 0.74477 0.43915-0.66847
  -8   2  -1    3.47    1.12  11-0.52037-0.09827-0.67161 0.81418 0.44326-0.58184
  -7  -7 -10  154.36    5.92  10-0.51788-0.08558-0.66938 0.17115 0.44883-0.98336
  -7  -3  -8  146.54    3.75  11-0.52061-0.06908-0.67183 0.45930 0.44271-0.88652
  -7  -2  -7  356.47    4.36  10-0.51779-0.06488-0.66930 0.52722 0.44903-0.84810
  -7  -1  -6   20.20    2.12  11-0.51981-0.05654-0.67111 0.60039 0.44451-0.79798
  -7   4  18    0.09    4.01  11-0.51928 0.10975-0.67064 0.95543 0.44570 0.28616
  -6  -7 -10   37.78    4.08  10-0.51581-0.01100-0.66753 0.16819 0.45339-0.97611
  -6  -3  -8  751.41    5.77  10-0.51895 0.00587-0.67035 0.45704 0.44643-0.87889
  -6  -2  -7  210.38    3.18  10-0.51602 0.01007-0.66772 0.52523 0.45293-0.84029
  -6  -1  -6  980.72    5.23  10-0.51871 0.01906-0.67013 0.59892 0.44696-0.78932
  -6   4  17   94.10    4.21  11-0.52052 0.18061-0.67175 0.95523 0.44292 0.25788
  -5  -7 -10   12.50    3.89  10-0.51706 0.06654-0.66865 0.16938 0.45065-0.96192
  -5  -3  -8  144.78    2.90  11-0.52126 0.08438-0.67241 0.45938 0.44126-0.86178
  -5  -2  -7   60.52    2.21  10-0.51896 0.08920-0.67035 0.52797 0.44642-0.82198
  -5   3  20   27.40    4.67  11-0.52216 0.27874-0.67321 0.88481 0.43922 0.41037
  -5   4   7    5.93    1.13  11-0.52445 0.19172-0.67525 0.95985 0.43400-0.17518
  -5   4  16   94.94    3.76  10-0.51688 0.24604-0.66849 0.95206 0.45104 0.21622
  -4 -11 -10    1.95    5.26  10-0.51708 0.14259-0.66867-0.11429 0.45060-0.94967
  -4  -8 -10  265.51    5.03  10-0.51626 0.14268-0.66793 0.09862 0.45242-0.95170
  -4  -5  -9   98.41    3.50  10-0.51708 0.15025-0.66867 0.31259 0.45060-0.90456
  -4   3  19    0.17    4.31  11-0.51873 0.34433-0.67015 0.88368 0.44692 0.36489
  -4   4   9  102.73    1.92  10-0.51702 0.27413-0.66861 0.95267 0.45073-0.09064
  -4   4  10   55.09    1.86  11-0.52001 0.28469-0.67129 0.95535 0.44407-0.03795
  -4   4  11  313.66    3.31  11-0.52059 0.29238-0.67181 0.95582 0.44277 0.00884
  -4   4  12  384.96    3.75  11-0.51917 0.29765-0.67054 0.95479 0.44595 0.05107
  -4   4  13  179.70    3.36  10-0.51687 0.30183-0.66848 0.95236 0.45107 0.09079
  -3 -10 -10    8.73    4.07  11-0.52138 0.22282-0.67252-0.03940 0.44097-0.92857
  -3  -9 -10    2.73    3.38  11-0.52033 0.22211-0.67158 0.03188 0.44334-0.92924
  -3  -4  -8  736.47    4.93  10-0.51693 0.23347-0.66854 0.38345 0.45092-0.84816
  -3  -1  -5  110.13    1.51  10-0.51543 0.25295-0.66719 0.59554 0.45423-0.71602
  -3   3  17  117.16    4.32  11-0.51917 0.40883-0.67054 0.88283 0.44594 0.29018
  -2 -12  -9    0.02    4.99  11-0.51893 0.30554-0.67032-0.18714 0.44649-0.87569
  -2  -7  -9  443.11    4.92  10-0.51711 0.30279-0.66870 0.17019 0.45052-0.88085
  -2   2   2   84.34    0.60  11-0.52051 0.38312-0.67174 0.81307 0.44294-0.37644
  -2   2  19    0.13    3.62  11-0.51766 0.49516-0.66919 0.81045 0.44930 0.38417
  -2   3   7 1989.20    5.40  11-0.51910 0.41598-0.67048 0.88316 0.44609-0.15305
  -2   3  14   30.77    2.43  10-0.51775 0.46275-0.66927 0.88176 0.44911 0.16162
  -1  -6  -8   40.82    2.24  10-0.51892 0.38753-0.67032 0.24287 0.44650-0.82018
  -1   2  16  209.71    4.69  11-0.51906 0.55457-0.67044 0.81113 0.44620 0.26808
   0 -13  -7   13.03    4.42  10-0.51841 0.46919-0.66986-0.25518 0.44763-0.76341
   0 -10  -8    3.92    2.71  11-0.52142 0.46559-0.67255-0.03941 0.44088-0.80262
   0  -9  -8  467.60    4.73  11-0.52139 0.46496-0.67253 0.03133 0.44095-0.80350
   0  -6  -7  597.53    3.98  10-0.51594 0.46786-0.66764 0.24004 0.45312-0.76968
   0  -1  -2 5082.92    5.01  10-0.51687 0.50373-0.66848 0.59711 0.45107-0.54131
   0   0  20  341.37    6.64  10-0.51555 0.65409-0.66730 0.66574 0.45397 0.45419
   0   1  17   58.90    3.57  10-0.51705 0.63564-0.66864 0.73795 0.45066 0.32080
   1 -13  -6    0.47    3.81  11-0.52249 0.55773-0.67350-0.25445 0.43848-0.69516
   1  -6  -6  294.99    2.77  11-0.52182 0.55613-0.67290 0.24552 0.43999-0.70032
   1  -2  -2   42.76    0.67  11-0.52194 0.58433-0.67301 0.53066 0.43972-0.51873
   1  -2  21  119.29    6.64  11-0.52054 0.74216-0.67177 0.52702 0.44287 0.52205
   1  -1  19  249.41    6.16  11-0.52182 0.72984-0.67291 0.60038 0.43998 0.43412
   1   0  17    1.04    3.14  11-0.51760 0.70976-0.66914 0.66803 0.44943 0.32916
   1   1   8  205.96    2.29  10-0.51793 0.65024-0.66943 0.73953 0.44872-0.07534
   1   1   9   49.72    1.70  11-0.52011 0.66016-0.67138 0.74086 0.44384-0.02468
   1   1  10  606.21    4.15  11-0.52002 0.66695-0.67131 0.74107 0.44403 0.02102
   1   1  11 1263.14    6.05  10-0.51866 0.67196-0.67008 0.73990 0.44709 0.06290
   1   1  12  128.04    2.49  10-0.51579 0.67582-0.66751 0.73740 0.45345 0.10231
   2 -12  -5    5.69    2.80  11-0.52310 0.64074-0.67404-0.18043 0.43709-0.63934
   2  -7  -5  190.79    2.33  11-0.52193 0.63906-0.67300 0.17433 0.43974-0.64319
   2  -3  20   35.89    5.54  11-0.51988 0.81030-0.67117 0.45610 0.44436 0.48703
   2  -1  16    8.54    3.55  10-0.51786 0.78113-0.66937 0.59689 0.44887 0.30049
   2   0   8   96.86    1.65  10-0.51579 0.72420-0.66751 0.66625 0.45345-0.06771
   2   0   9   -0.03    1.45  10-0.51765 0.73259-0.66918 0.66855 0.44933-0.01758
   2   0  10    1.38    1.66  10-0.51795 0.73917-0.66945 0.66849 0.44867 0.02764
   2   0  11    0.93    1.28  10-0.51579 0.74440-0.66751 0.66664 0.45345 0.06884
   3 -12  -3  122.08    3.14  11-0.52163 0.72782-0.67274-0.18132 0.44042-0.54212
   3  -7  -3  188.64    1.75  10-0.51910 0.72664-0.67048 0.17162 0.44610-0.54691
   3  -3  17   11.94    3.42  10-0.51602 0.86259-0.66772 0.45286 0.45293 0.35458
   3  -2  14   54.77    3.02  11-0.51887 0.84504-0.67027 0.52630 0.44662 0.22367
   4  -6  17   56.57    4.95  11-0.51951 0.94153-0.67084 0.24368 0.44519 0.37372
   4  -5   2  102.40    0.77  12-0.53124 0.85027-0.68124 0.32482 0.41820-0.28041
   4  -5  16   18.40    3.83  10-0.51705 0.93235-0.66864 0.31201 0.45066 0.32311
   4  -4   4   30.46    0.96  11-0.52184 0.85473-0.67293 0.38708 0.43993-0.21244
   4  -4  14   78.10    3.49  10-0.51687 0.91893-0.66848 0.38347 0.45107 0.23269
   5  -8  13  170.93    4.57  11-0.52195 0.99287-0.67302 0.10385 0.43969 0.20999
   5  -7  12    2.82    2.49  11-0.52074 0.98499-0.67195 0.17273 0.44241 0.16086
   5  -6   9   23.45    2.03  10-0.51821 0.96180-0.66969 0.24201 0.44808 0.01901
 -11   4  10   46.56    2.01  14-0.53915-0.23288-0.68827 0.97162 0.39892-0.07513
 -10  -4  -8   44.38    5.00  12-0.52719-0.29142-0.67779 0.39344 0.42750-0.90670
  -9  -5  -9   24.48    4.60  11-0.52547-0.22414-0.67626 0.32077 0.43150-0.94411
  -8  -7 -10   73.51    5.44  11-0.52248-0.15694-0.67360 0.17572 0.43833-0.98466
  -8  -3  -8  111.44    3.93  11-0.52561-0.13997-0.67638 0.46322 0.43117-0.88688
  -8  -2  -7  457.81    4.99  11-0.52301-0.13663-0.67407 0.53203 0.43712-0.84744
  -8  -1  -6  518.05    4.79  11-0.52545-0.12713-0.67624 0.60511 0.43153-0.79698
  -7  -6 -10  162.64    5.46  11-0.52539-0.07741-0.67619 0.24905 0.43167-0.96627
  -7  -4  -9   51.91    3.73  12-0.52707-0.06812-0.67768 0.39232 0.42779-0.91754
  -7   4  17   -4.81    3.58  12-0.52666 0.11087-0.67731 0.96274 0.42875 0.25944
  -6  -6 -10   80.33    4.29  11-0.52388-0.00251-0.67484 0.24870 0.43515-0.95801
  -6  -4  -9  251.32    4.48  11-0.52541 0.00562-0.67621 0.39127 0.43162-0.90923
  -6   4   6   85.36    1.15  12-0.53016 0.11269-0.68041 0.96436 0.42056-0.22107
  -6   4  16    4.08    3.17  12-0.52769 0.18051-0.67823 0.96194 0.42634 0.22925
  -5  -6 -10  270.54    4.85  11-0.52529 0.07517-0.67610 0.24894 0.43191-0.94323
  -5  -4  -9  114.13    3.19  12-0.52793 0.08583-0.67844 0.39291 0.42579-0.89238
  -5  -1  -6  277.09    2.87  11-0.52283 0.09999-0.67391 0.60292 0.43754-0.76795
  -5   1  -3  412.36    2.47  11-0.52397 0.12194-0.67493 0.74609 0.43493-0.62952
  -5   2  -1  587.26    2.11  12-0.53146 0.14279-0.68155 0.82315 0.41749-0.52273
  -5   4  14   41.77    2.52  12-0.52867 0.24241-0.67909 0.96331 0.42407 0.15042
  -5   4  15  158.17    3.56  11-0.52317 0.24525-0.67422 0.95778 0.43676 0.18504
  -4  -7 -10    1.27    2.75  11-0.52133 0.14987-0.67257 0.17015 0.44094-0.93998
  -4  -2  -7   51.73    1.92  12-0.52729 0.17494-0.67788 0.53428 0.42727-0.79152
  -4   3   3  770.20    1.72  13-0.53634 0.25237-0.68583 0.89871 0.40578-0.31764
  -4   3  18   65.81    3.95  12-0.52768 0.34610-0.67822 0.89078 0.42637 0.34301
  -3 -11 -10   10.25    5.00  11-0.52412 0.22593-0.67506-0.10829 0.43458-0.92216
  -3  -8 -10   72.39    4.16  11-0.52383 0.22591-0.67480 0.10419 0.43525-0.92296
  -3  -5  -9   24.37    2.71  12-0.52698 0.23715-0.67760 0.32100 0.42800-0.87054
  -3   2  20   74.65    5.21  11-0.52535 0.43497-0.67616 0.81686 0.43175 0.44001
  -3   3  16    3.54    3.05  12-0.52678 0.40859-0.67743 0.88996 0.42845 0.26206
  -2  -6  -9  118.44    2.93  12-0.52726 0.31408-0.67785 0.24984 0.42735-0.85775
  -2   1  21   -1.74    4.67  12-0.52487 0.51712-0.67573 0.74636 0.43286 0.49227
  -2   2  18   25.53    3.93  12-0.52560 0.49741-0.67638 0.81809 0.43119 0.36059
  -2   3   8  722.22    3.63  12-0.52581 0.42911-0.67656 0.88945 0.43070-0.09257
  -2   3  11  245.33    2.97  12-0.52851 0.45175-0.67896 0.89219 0.42443 0.04976
  -2   3  12    2.07    1.96  12-0.52606 0.45649-0.67678 0.88967 0.43014 0.09068
  -2   3  13   33.95    1.90  11-0.52237 0.46059-0.67350 0.88590 0.43859 0.12704
  -1 -11  -9   75.62    4.04  12-0.52788 0.39060-0.67840-0.10509 0.42590-0.84411
  -1 -10  -9   31.22    3.48  11-0.52486 0.38645-0.67572-0.03547 0.43289-0.85187
  -1  -9  -9   96.02    3.58  11-0.52459 0.38586-0.67548 0.03466 0.43352-0.85235
  -1  -8  -9    9.30    2.37  12-0.52806 0.39009-0.67856 0.10868 0.42548-0.84436
  -1  -4  -7  105.13    2.03  12-0.52719 0.40400-0.67778 0.39240 0.42751-0.75575
  -1  -3  -6   40.20    1.49  11-0.52432 0.40683-0.67524 0.46176 0.43413-0.71777
  -1   0  21   -3.72    4.73  12-0.52685 0.59701-0.67748 0.67848 0.42831 0.51356
  -1   1  19    2.40    3.83  11-0.52426 0.57903-0.67518 0.74486 0.43427 0.41546
  -1   2  15   36.42    3.14  12-0.52603 0.55357-0.67675 0.81816 0.43020 0.23830
   0 -11  -8    0.34    3.26  12-0.52568 0.47012-0.67645-0.10789 0.43100-0.79386
   0  -8  -8   13.67    2.34  11-0.52492 0.46947-0.67578 0.10643 0.43274-0.79487
   0  -4  -6 1751.55    5.52  12-0.52827 0.48819-0.67874 0.39335 0.42499-0.69623
   0  -3  -5  681.53    3.10  12-0.52814 0.49478-0.67862 0.46465 0.42531-0.65119
   0  -1  21    6.43    5.45  12-0.52673 0.67207-0.67738 0.60495 0.42857 0.52410
   0   0  19   -1.82    4.28  12-0.52553 0.65745-0.67631 0.67612 0.43135 0.42860
   0   1   3 1403.48    3.11  11-0.52214 0.54373-0.67329 0.74298 0.43911-0.30446
   0   1  16   41.27    3.29  11-0.52492 0.63649-0.67577 0.74542 0.43276 0.29287
   1 -11  -7  145.59    3.95  12-0.52822 0.55643-0.67870-0.10456 0.42511-0.72962
   1 -10  -7    1.87    2.65  11-0.52433 0.55223-0.67525-0.03658 0.43410-0.73888
   1  -9  -7   19.92    2.22  11-0.52426 0.55161-0.67519 0.03431 0.43426-0.73961
   1  -8  -7  157.83    2.95  12-0.52871 0.55777-0.67913 0.10936 0.42396-0.72829
   1   0  16  151.94    4.39  11-0.52447 0.71236-0.67537 0.67362 0.43378 0.30345
   2  -2  18    4.73    3.19  11-0.52248 0.79927-0.67360 0.53003 0.43833 0.40178
   2  -1   3  147.37    1.17  11-0.52546 0.69872-0.67625 0.60431 0.43151-0.27333
   2  -1  15   12.23    3.10  12-0.52556 0.78158-0.67634 0.60443 0.43127 0.27227
   3  -4  18   86.46    4.91  11-0.52287 0.87637-0.67395 0.38874 0.43743 0.41466
   3  -3  16   15.51    3.43  11-0.52507 0.86460-0.67590 0.46129 0.43242 0.32902
   3  -2  13   55.82    2.82  11-0.52521 0.84428-0.67603 0.53230 0.43208 0.19280
   4 -11  -1   16.06    1.50  12-0.53113 0.82922-0.68126-0.10163 0.41827-0.41651
   4  -8  -1   20.97    0.84  12-0.53294 0.83081-0.68285 0.11322 0.41398-0.41212
   4  -6  16    8.56    4.02  12-0.52892 0.94534-0.67931 0.25077 0.42349 0.35032
   4  -5  15  157.56    4.69  12-0.52592 0.93406-0.67666 0.32066 0.43046 0.29823
   4  -4  13    3.91    2.53  11-0.52444 0.91888-0.67535 0.38982 0.43385 0.20254
   5 -10   4  143.51    1.47  16-0.55298 0.96185-0.70010-0.01139 0.36362-0.12344
   5  -8  12    0.27    2.72  12-0.52909 0.99391-0.67947 0.10671 0.42308 0.18035
   5  -7   6   72.10    1.60  12-0.53205 0.95500-0.68207 0.18400 0.41609-0.08497
   5  -7  10   12.00    2.24  12-0.53109 0.98170-0.68123 0.18313 0.41836 0.09609
   5  -7  11    9.12    2.32  11-0.52587 0.98404-0.67661 0.17714 0.43057 0.12834
 -12  -1  -4    1.95    3.89  14-0.53865-0.41185-0.68768 0.61770 0.40027-0.72565
 -11  -3  -7   -1.90    4.65  13-0.53483-0.35317-0.68436 0.47040 0.40954-0.85370
 -11  -2  -6    0.49    3.55  13-0.53362-0.34432-0.68331 0.53748 0.41245-0.81396
 -10   0  -4  105.69    3.10  12-0.53086-0.26154-0.68089 0.68019 0.41900-0.71752
  -9  -3  -8    8.03    3.54  13-0.53300-0.20932-0.68276 0.46907 0.41394-0.88051
  -9  -2  -7  195.27    4.32  12-0.53167-0.20503-0.68160 0.53893 0.41708-0.83944
  -9  -1  -6  425.01    5.07  13-0.53445-0.19480-0.68403 0.61395 0.41046-0.78650
  -9   1  -3  131.62    2.76  13-0.53394-0.17448-0.68358 0.75508 0.41168-0.65220
  -9   2  -1   97.14    1.89  13-0.53564-0.15921-0.68507 0.82752 0.40758-0.55744
  -8  -6 -10  149.16    5.55  12-0.52957-0.15012-0.67976 0.25289 0.42203-0.96783
  -8  -4  -9   33.65    4.15  12-0.53157-0.14235-0.68151 0.39614 0.41731-0.91873
  -8   0  -5    0.44    1.87  12-0.53246-0.11064-0.68229 0.68153 0.41521-0.73272
  -8   4  17    0.86    3.55  13-0.53185 0.04142-0.68176 0.96546 0.41666 0.25923
  -7  -8 -11    4.37    4.98  13-0.53387-0.07685-0.68352 0.11428 0.41185-0.99075
  -7   0  -5   -0.19    1.47  13-0.53094-0.03829-0.68096 0.68013 0.41880-0.73032
  -7   4  16   35.59    3.56  13-0.53545 0.11158-0.68490 0.96843 0.40805 0.23622
  -6  -9 -11    5.44    5.13  12-0.53083-0.00486-0.68086 0.03955 0.41908-0.98829
  -6  -8 -11   -4.12    4.89  13-0.53277-0.00197-0.68256 0.11084 0.41449-0.98264
  -6  -5 -10  370.31    5.65  13-0.53468 0.00738-0.68423 0.32927 0.40992-0.93249
  -6   0  -5    2.21    1.48  12-0.52933 0.03641-0.67954 0.67991 0.42260-0.71925
  -6   3  20   89.49    5.60  13-0.53230 0.21385-0.68215 0.89374 0.41559 0.42135
  -6   4  15   19.77    2.94  13-0.53459 0.18095-0.68415 0.96765 0.41012 0.20056
  -5 -10 -11   10.98    5.92  12-0.53157 0.07283-0.68151-0.03012 0.41733-0.97404
  -5  -9 -11    3.22    5.08  12-0.53147 0.07292-0.68142 0.04134 0.41756-0.97372
  -5  -8 -11    0.91    4.15  13-0.53338 0.07552-0.68309 0.11226 0.41302-0.96783
  -5   0  -5    0.23    1.23  13-0.53391 0.12034-0.68355 0.68155 0.41177-0.69603
  -5   3  19  125.70    5.33  12-0.53193 0.28243-0.68183 0.89399 0.41647 0.38604
  -5   4  13   94.35    2.74  13-0.53302 0.24195-0.68278 0.96695 0.41389 0.11673
  -4  -6 -10  521.08    5.71  12-0.53012 0.15724-0.68024 0.25247 0.42075-0.91993
  -4  -4  -9  271.04    4.02  13-0.53390 0.16676-0.68355 0.39945 0.41178-0.86606
  -4  -3  -8   20.70    1.70  12-0.52865 0.16927-0.67895 0.46480 0.42418-0.83378
  -4  -1  -6  484.04    3.35  13-0.53285 0.18673-0.68263 0.61112 0.41429-0.73264
  -4   2  21    2.92    4.52  12-0.53068 0.37092-0.68073 0.82070 0.41942 0.48534
  -3  -7 -10  107.58    3.76  12-0.53000 0.23349-0.68014 0.18149 0.42101-0.90871
  -3   1  -2 4969.24    5.73  13-0.53344 0.29215-0.68314 0.75360 0.41289-0.53864
  -3   2  19  101.60    4.66  13-0.53508 0.43931-0.68458 0.82489 0.40894 0.41805
  -3   3  15    8.05    2.63  13-0.53359 0.40896-0.68328 0.89611 0.41252 0.23282
  -2 -11 -10   37.77    4.58  13-0.53461 0.31158-0.68417-0.09858 0.41007-0.88628
  -2 -10 -10   10.45    4.18  13-0.53241 0.30981-0.68224-0.02986 0.41534-0.89184
  -2  -9 -10  171.54    4.76  12-0.53238 0.31099-0.68222 0.04096 0.41540-0.89098
  -2  -4  -8 1033.62    5.34  13-0.53318 0.32559-0.68292 0.39791 0.41351-0.79861
  -2  -3  -7 1791.71    6.11  12-0.52989 0.33033-0.68004 0.46573 0.42128-0.76168
  -2  -2  -6   34.74    1.42  12-0.53200 0.33906-0.68189 0.53866 0.41630-0.71140
  -2   0  -3    0.46    0.66  12-0.53128 0.35759-0.68126 0.68154 0.41801-0.57760
  -2   1  20    8.05    4.15  13-0.53459 0.52065-0.68415 0.75435 0.41014 0.47414
  -2   2  17  235.74    5.27  13-0.53426 0.50115-0.68387 0.82421 0.41091 0.33683
  -2   3   9   32.38    1.34  12-0.52922 0.43890-0.67944 0.89248 0.42286-0.03943
  -2   3  10  718.05    4.24  12-0.52991 0.44649-0.68005 0.89305 0.42123 0.00772
  -1 -12  -9   22.30    4.43  13-0.53313 0.39304-0.68288-0.17108 0.41361-0.83257
  -1  -7  -9   87.40    2.62  13-0.53501 0.39596-0.68452 0.18656 0.40911-0.82844
  -1  -2  -5   99.78    1.37  12-0.52933 0.41970-0.67954 0.53654 0.42260-0.66040
  -1   1  18  149.10    4.73  13-0.53337 0.58320-0.68309 0.75195 0.41305 0.39249
  -1   2   5 3366.53    6.08  13-0.53474 0.49429-0.68428 0.82548 0.40978-0.19591
  -1   2  14   29.68    2.44  12-0.53233 0.55390-0.68217 0.82339 0.41553 0.20746
   0 -12  -8   23.57    3.80  12-0.53150 0.47626-0.68145-0.17302 0.41750-0.77898
   0  -7  -8  402.24    3.91  12-0.53262 0.47748-0.68243 0.18343 0.41483-0.77663
   0  -5  -7  172.45    2.42  13-0.53501 0.48638-0.68452 0.32854 0.40911-0.72646
   0   0  18  177.38    4.95  13-0.53534 0.66142-0.68481 0.68217 0.40832 0.40890
   0   1  15   79.80    3.23  13-0.53233 0.63712-0.68218 0.75207 0.41551 0.26459
   1 -12  -7  222.58    4.98  13-0.53531 0.56085-0.68478-0.16923 0.40839-0.71499
   1  -2  20    5.90    4.90  12-0.53131 0.74650-0.68128 0.53725 0.41793 0.50175
   1  -1  18  750.19    8.29  12-0.53185 0.73268-0.68176 0.60941 0.41666 0.41126
   1   0  15    2.00    2.83  12-0.53220 0.71267-0.68206 0.68083 0.41584 0.27657
   2 -13  -5   37.05    3.69  13-0.53571 0.65161-0.68513-0.23983 0.40742-0.61124
   2 -10  -6  245.68    3.61  13-0.53592 0.64521-0.68531-0.02714 0.40692-0.65601
   2  -5  -4  651.12    2.80  13-0.53355 0.65819-0.68325 0.32720 0.41261-0.57025
   2  -4  -3  764.60    2.53  13-0.53630 0.66782-0.68564 0.40061 0.40599-0.51884
   2  -3  19   57.41    4.41  12-0.53042 0.81383-0.68050 0.46665 0.42004 0.46646
   2  -2  17    1.06    3.86  13-0.53209 0.80324-0.68196 0.53784 0.41610 0.37584
   2  -1  14  613.15    5.49  13-0.53265 0.78275-0.68246 0.60974 0.41475 0.24398
   3 -13  -3    7.59    2.89  14-0.53894 0.74651-0.68793-0.23787 0.39956-0.49963
   3 -10  -4   14.54    1.80  13-0.53353 0.73342-0.68322-0.02873 0.41267-0.55916
   3  -9  -4   57.29    1.89  13-0.53415 0.73402-0.68377 0.04335 0.41117-0.55782
   3  -4  17  179.89    5.36  13-0.53302 0.87976-0.68278 0.39676 0.41388 0.39337
   3  -3  15   23.59    3.24  13-0.53377 0.86688-0.68343 0.46735 0.41209 0.30449
   3  -2   5  151.59    1.58  12-0.53133 0.79490-0.68130 0.53865 0.41790-0.15633
   3  -2  11    1.59    1.85  13-0.53499 0.84101-0.68450 0.54151 0.40916 0.12576
   3  -2  12  639.26    5.17  12-0.53058 0.84262-0.68064 0.53803 0.41966 0.16006
   4 -13   0    2.04    1.94  15-0.54849 0.85475-0.69612-0.23115 0.37556-0.32819
   4  -5  14    5.02    3.16  13-0.53395 0.93637-0.68359 0.32676 0.41165 0.27057
   4  -4   5  254.40    2.15  13-0.53637 0.87627-0.68570 0.40009 0.40583-0.13290
   4  -4  11    0.60    1.88  12-0.53246 0.91865-0.68229 0.39558 0.41521 0.13458
   4  -4  12   89.27    2.70  12-0.52996 0.91807-0.68010 0.39570 0.42112 0.17097
   5  -9   4   31.30    1.06  15-0.54709 0.95607-0.69493 0.05451 0.37914-0.13888
   5  -9  12   88.95    3.96  13-0.53394 0.99833-0.68358 0.04297 0.41168 0.19107
   5  -8  11    1.54    2.64  13-0.53561 0.99349-0.68504 0.11450 0.40768 0.15049
   5  -7   7   11.85    1.55  13-0.53602 0.96577-0.68539 0.18687 0.40669-0.03119
   5  -7   8  268.23    3.16  13-0.53651 0.97319-0.68582 0.18712 0.40549 0.01537
   5  -7   9   97.82    2.53  13-0.53485 0.97834-0.68438 0.18522 0.40950 0.05664
 -12   1  -1   25.36    2.98  14-0.54217-0.38154-0.69047 0.76161 0.39206-0.57633
 -11  -1  -5   48.42    5.04  14-0.53927-0.33880-0.68797 0.61673 0.39923-0.75442
 -11   1  -2   27.80    2.56  14-0.54236-0.31201-0.69064 0.76132 0.39157-0.60988
 -10   4   8   73.37    1.51  16-0.55207-0.15734-0.69892 0.98251 0.36673-0.12211
  -9  -4  -9  100.97    5.19  13-0.53893-0.21145-0.68767 0.40437 0.40007-0.91208
  -9   4  16  114.05    4.32  14-0.53975-0.03750-0.68839 0.97216 0.39805 0.22146
  -8  -5 -10   15.08    4.53  14-0.54046-0.14093-0.68900 0.33348 0.39631-0.94312
  -8   4   6  184.42    1.46  15-0.54859-0.02140-0.69597 0.98031 0.37578-0.19839
  -8   4  16  109.86    4.22  14-0.53960 0.03892-0.68825 0.97226 0.39842 0.23284
  -7  -7 -11   11.17    5.06  13-0.53943-0.07169-0.68811 0.18941 0.39884-0.97896
  -7  -5 -10   51.05    3.97  13-0.53620-0.06769-0.68530 0.33075 0.40671-0.94097
  -7   4   6   27.01    0.95  15-0.54604 0.05257-0.69380 0.97784 0.38230-0.19370
  -7   4  15   17.56    3.05  14-0.54270 0.11098-0.69093 0.97483 0.39073 0.20740
  -6  -7 -11    1.26    4.42  13-0.53821 0.00365-0.68705 0.18863 0.40183-0.97019
  -6   3  19    0.48    3.92  14-0.54079 0.21403-0.68929 0.90479 0.39548 0.39595
  -6   4   7  135.86    1.63  15-0.54634 0.13625-0.69405 0.97826 0.38155-0.13580
  -6   4  14  386.34    4.76  14-0.54075 0.17943-0.68925 0.97338 0.39559 0.16834
  -5  -7 -11   14.30    4.24  14-0.53962 0.08123-0.68828 0.18970 0.39836-0.95483
  -5  -5 -10  368.01    5.08  13-0.53685 0.08590-0.68587 0.33042 0.40513-0.91620
  -5   3  18  119.76    4.50  14-0.54113 0.28446-0.68958 0.90229 0.39465 0.36331
  -5   4  10   79.72    1.94  14-0.54016 0.22791-0.68874 0.97322 0.39705-0.00288
  -5   4  11   59.03    1.98  14-0.53948 0.23429-0.68815 0.97239 0.39872 0.04079
  -5   4  12   14.51    2.00  13-0.53711 0.23971-0.68609 0.96999 0.40451 0.08114
  -4 -10 -11    7.75    3.92  13-0.53575 0.15358-0.68492-0.02738 0.40778-0.95266
  -4  -9 -11   -0.26    3.44  13-0.53575 0.15561-0.68492 0.04052 0.40778-0.95169
  -4  -8 -11    1.21    4.19  14-0.53901 0.15785-0.68775 0.11503 0.39986-0.94528
  -4   2  20    0.23    4.26  14-0.54006 0.37288-0.68866 0.83228 0.39728 0.46208
  -4   3  17   31.31    3.16  13-0.53630 0.34982-0.68539 0.89759 0.40646 0.31862
  -3  -6 -10  543.35    5.60  13-0.53894 0.24040-0.68768 0.26018 0.40005-0.88784
  -3  -3  -8    3.99    1.78  14-0.54073 0.25600-0.68923 0.47560 0.39563-0.79334
  -3   0  -4  779.75    3.11  13-0.53641 0.28066-0.68549 0.68518 0.40619-0.62251
  -3   1  21   11.33    4.71  14-0.54206 0.45920-0.69038 0.75944 0.39233 0.52541
  -3   3  14  141.42    3.30  14-0.54051 0.40892-0.68904 0.90165 0.39618 0.20309
  -2  -8 -10    1.64    2.26  13-0.53575 0.31334-0.68492 0.11529 0.40778-0.88386
  -2  -5  -9   85.25    2.57  14-0.54141 0.32714-0.68982 0.33328 0.39394-0.82444
  -1  -5  -8 1014.96    5.21  13-0.53553 0.40386-0.68472 0.32880 0.40831-0.78254
  -1   0  20  237.67    6.40  14-0.53907 0.60246-0.68779 0.68626 0.39973 0.49496
  -1   2  13  657.64    5.16  13-0.53842 0.55355-0.68724 0.82811 0.40130 0.17604
   0  -2  -4 1285.70    3.64  14-0.54112 0.51419-0.68957 0.54687 0.39465-0.57552
   0  -1  20   19.06    4.73  13-0.53805 0.67682-0.68691 0.61408 0.40221 0.50489
   0   1  14  135.50    3.56  14-0.53956 0.63737-0.68822 0.75805 0.39853 0.23661
   1  -7  -7   27.89    1.86  13-0.53815 0.56511-0.68700 0.18862 0.40197-0.70777
   1  -4  -5  107.97    1.53  14-0.54227 0.58422-0.69056 0.40542 0.39180-0.60643
   1  -2  19   37.84    4.43  14-0.54203 0.75043-0.69036 0.54629 0.39240 0.48276
   1  -1  17   55.01    3.76  14-0.54141 0.73568-0.68982 0.61674 0.39395 0.38998
   1   0   3    0.02    0.63  13-0.53762 0.63490-0.68654 0.68651 0.40327-0.25535
   1   0  14   18.63    2.78  14-0.53965 0.71327-0.68830 0.68737 0.39828 0.24709
   2 -11  -6    8.53    2.29  14-0.53986 0.65018-0.68848-0.09465 0.39777-0.64548
   2  -9  -6    4.94    1.78  13-0.53700 0.64744-0.68600 0.04601 0.40477-0.65299
   2  -8  -6  517.02    3.92  14-0.54277 0.65337-0.69099 0.12130 0.39056-0.63893
   2  -6  -5  211.60    2.27  14-0.54213 0.65999-0.69044 0.26292 0.39214-0.59526
   2  -3  18  106.20    5.11  14-0.54118 0.81784-0.68962 0.47517 0.39451 0.44632
   2  -2  16   82.01    4.04  14-0.54099 0.80450-0.68946 0.54635 0.39498 0.35436
   2  -1  13  293.12    3.99  14-0.53933 0.78273-0.68802 0.61564 0.39908 0.21418
   3 -11  -4    9.87    1.97  13-0.53889 0.73866-0.68764-0.09460 0.40015-0.54651
   3  -8  -4  127.61    1.88  14-0.54270 0.74318-0.69093 0.12140 0.39074-0.53702
   3  -5  18   64.13    4.85  13-0.53714 0.89029-0.68612 0.32919 0.40444 0.44753
   3  -3  14  133.37    3.50  14-0.54178 0.86749-0.69014 0.47607 0.39303 0.27742
   3  -2   6   22.36    1.21  14-0.53935 0.81023-0.68804 0.54495 0.39904-0.09222
   3  -2   9   72.22    1.95  14-0.54227 0.83400-0.69056 0.54736 0.39180 0.05156
   3  -2  10    5.78    1.76  14-0.53945 0.83795-0.68813 0.54527 0.39879 0.08955
   4 -12  -1   53.58    2.02  15-0.54858 0.84547-0.69596-0.15726 0.37581-0.37472
   4  -7  16   75.95    5.07  14-0.53915 0.95426-0.68787 0.19018 0.39953 0.37432
   4  -6  15    0.77    3.29  14-0.53952 0.94767-0.68818 0.26064 0.39862 0.32801
   4  -5  13    4.93    2.51  14-0.54210 0.93732-0.69041 0.33390 0.39224 0.24449
   4  -4   6   13.16    1.33  14-0.54331 0.89003-0.69146 0.40648 0.38920-0.07033
   4  -4  10   55.86    2.21  14-0.54014 0.91465-0.68872 0.40357 0.39709 0.10356
   5 -11   5    1.46    1.20  16-0.55745 0.97268-0.70344-0.07960 0.35238-0.06647
   5 -10  11   26.69    2.90  14-0.54288 0.99969-0.69109-0.01918 0.39028 0.16710
   5  -9  11   10.27    2.89  14-0.54183 0.99872-0.69018 0.04987 0.39291 0.16550
   5  -8   5  712.66    3.13  15-0.54526 0.96086-0.69313 0.12400 0.38428-0.09867
   5  -8  10    4.66    2.38  14-0.54133 0.99241-0.68975 0.11945 0.39415 0.11872
 -12   0  -3    0.53    2.99  15-0.54557-0.38878-0.69385 0.69107 0.38288-0.66230
 -11   0  -4   38.31    3.11  15-0.54852-0.32058-0.69636 0.69654 0.37533-0.68419
 -11   2   0    2.19    1.91  15-0.55169-0.28956-0.69905 0.84151 0.36707-0.49591
 -11   3   3   80.49    1.35  17-0.56237-0.25835-0.70797 0.92026 0.33811-0.33082
 -10  -4  -9   51.86    4.91  15-0.54794-0.27860-0.69587 0.41245 0.37682-0.90024
 -10  -3  -8  152.40    5.36  14-0.54356-0.27575-0.69212 0.47988 0.38799-0.86584
 -10  -2  -7  282.75    5.31  14-0.54264-0.27013-0.69133 0.54969 0.39028-0.82318
 -10  -1  -6   23.43    3.26  15-0.54626-0.26061-0.69443 0.62294 0.38115-0.76954
 -10   1  -3   94.02    2.69  15-0.54962-0.23565-0.69730 0.76853 0.37247-0.62484
 -10   3   2  178.88    1.74  17-0.55905-0.19208-0.70522 0.91793 0.34732-0.37350
 -10   4  14   69.73    3.34  15-0.54787-0.12032-0.69581 0.97946 0.37700 0.13959
  -9  -5 -10   44.20    5.26  15-0.54641-0.21043-0.69456 0.33940 0.38076-0.93865
  -9   0  -5    1.36    2.22  15-0.54533-0.17921-0.69364 0.69442 0.38350-0.71706
  -9   4  15   11.31    2.93  15-0.54654-0.03699-0.69468 0.97821 0.38041 0.19463
  -8  -2  -8    8.41    2.59  15-0.54747-0.11896-0.69547 0.55381 0.37805-0.83343
  -8   3   1   17.59    0.83  16-0.55726-0.04747-0.70373 0.91669 0.35219-0.40073
  -8   4  15    4.24    2.98  15-0.54668 0.03957-0.69480 0.97810 0.38006 0.20655
  -7  -6 -11    4.10    4.50  15-0.54627-0.06450-0.69445 0.26748 0.38111-0.96040
  -7  -3  -9   27.26    3.15  14-0.54478-0.05180-0.69317 0.47945 0.38491-0.87443
  -7  -2  -8   41.83    2.87  14-0.54354-0.04596-0.69211 0.54982 0.38802-0.83211
  -7  -1  -7   27.22    2.36  15-0.54735-0.03545-0.69537 0.62391 0.37834-0.77792
  -7   3   1  653.20    1.86  16-0.55566 0.02765-0.70239 0.91552 0.35651-0.39389
  -7   4  14  395.06    4.73  15-0.54869 0.11053-0.69651 0.98031 0.37489 0.17740
  -6  -6 -11   94.99    4.61  14-0.54552 0.01263-0.69380 0.26733 0.38302-0.95075
  -6  -3  -9   94.71    3.24  14-0.54411 0.02458-0.69260 0.47906 0.38659-0.86418
  -6  -2  -8  203.79    3.32  14-0.54316 0.03041-0.69178 0.54947 0.38897-0.82143
  -6  -1  -7  136.27    2.75  15-0.54729 0.04152-0.69532 0.62384 0.37849-0.76599
  -6   4  13   35.69    2.39  15-0.54584 0.17701-0.69407 0.97791 0.38222 0.13621
  -5  -6 -11   78.86    4.09  15-0.54753 0.09112-0.69552 0.26794 0.37789-0.93444
  -5  -3  -9    2.83    2.10  15-0.54679 0.10272-0.69489 0.48150 0.37979-0.84534
  -5  -2  -8    2.69    2.06  15-0.54693 0.10929-0.69501 0.55289 0.37943-0.80064
  -4  -7 -11    3.37    3.57  14-0.54409 0.16232-0.69258 0.19413 0.38665-0.93171
  -4  -5 -10   27.40    2.34  14-0.54223 0.16918-0.69098 0.33507 0.39130-0.89080
  -4   1  -3  378.63    2.11  14-0.54510 0.21952-0.69345 0.76387 0.38408-0.56768
  -4   3  16  126.11    3.85  14-0.54403 0.35005-0.69253 0.90498 0.38679 0.29173
  -3 -11 -11    7.81    5.43  14-0.54463 0.23924-0.69304-0.09032 0.38528-0.91881
  -3 -10 -11   76.83    4.58  14-0.54266 0.23825-0.69135-0.02035 0.39023-0.92327
  -3  -9 -11    2.28    3.73  14-0.54316 0.23787-0.69178 0.05094 0.38897-0.92243
  -3  -8 -11   23.11    3.89  15-0.54584 0.24164-0.69407 0.12488 0.38222-0.91441
  -3  -4  -9  467.50    4.41  14-0.54434 0.25428-0.69279 0.40772 0.38602-0.82866
  -3  -2  -7    2.87    1.05  14-0.54181 0.26429-0.69061 0.54828 0.39237-0.74482
  -3   2  18   78.54    4.50  14-0.54439 0.44065-0.69284 0.83335 0.38588 0.39635
  -3   3  13  102.87    2.71  15-0.54585 0.40702-0.69408 0.90671 0.38219 0.17179
  -2  -7 -10  160.03    3.42  14-0.54191 0.32101-0.69071 0.19234 0.39211-0.86788
  -2  -1  -5 1203.62    4.21  14-0.54483 0.35865-0.69322 0.62145 0.38476-0.63486
  -2   0  21    1.13    4.66  14-0.54542 0.53940-0.69372 0.69417 0.38326 0.55269
  -2   1  -1 1003.92    1.89  14-0.54472 0.38626-0.69312 0.76322 0.38504-0.45454
  -2   1  19   35.64    4.57  14-0.54505 0.52437-0.69340 0.76246 0.38422 0.45402
  -2   2  16  353.09    4.86  14-0.54245 0.50093-0.69117 0.83219 0.39077 0.31109
  -1 -10 -10  137.64    4.53  15-0.54672 0.40123-0.69483-0.01818 0.37997-0.84387
  -1  -9 -10    1.97    2.93  15-0.54722 0.40117-0.69526 0.05515 0.37868-0.84257
  -1  -6  -9  192.72    3.21  14-0.54559 0.40765-0.69386 0.26612 0.38284-0.80161
  -1   1  17  162.55    4.07  14-0.54245 0.58439-0.69117 0.76026 0.39077 0.36923
  -1   2   6  223.92    1.85  14-0.54558 0.51151-0.69386 0.83525 0.38287-0.12397
  -1   2  11    1.07    1.72  15-0.54713 0.54702-0.69518 0.83702 0.37890 0.10836
  -1   2  12  773.67    5.07  14-0.54320 0.55044-0.69182 0.83296 0.38887 0.14309
   0 -11  -9   44.87    3.93  15-0.54713 0.48427-0.69518-0.08858 0.37890-0.78622
   0 -10  -9   76.91    3.64  14-0.54477 0.48255-0.69316-0.01873 0.38492-0.79180
   0  -9  -9  583.48    5.38  14-0.54559 0.48345-0.69387 0.05271 0.38284-0.78994
   0  -6  -8  174.68    2.73  14-0.54525 0.49048-0.69357 0.26591 0.38371-0.74589
   0  -2  21  150.57    6.54  15-0.54533 0.69035-0.69364 0.55037 0.38351 0.56897
   0  -1  19   87.20    4.78  15-0.54816 0.67994-0.69605 0.62263 0.37627 0.48614
   0   0  17    0.04    3.32  15-0.54490 0.66290-0.69328 0.69204 0.38458 0.38334
   0   1   4    7.55    0.78  15-0.54732 0.57562-0.69534 0.76536 0.37842-0.19884
   0   1  13  126.53    3.18  15-0.54544 0.63610-0.69373 0.76387 0.38323 0.20612
   1 -13  -7    8.48    3.73  14-0.54489 0.57247-0.69327-0.23231 0.38461-0.68936
   1 -10  -8    9.18    2.77  15-0.54845 0.56918-0.69631-0.01534 0.37551-0.72562
   1  -5  -6  358.29    2.75  14-0.54435 0.57963-0.69280 0.33650 0.38599-0.64577
   1  -3  20   58.80    5.31  15-0.54816 0.76259-0.69605 0.48106 0.37627 0.54345
   1   0  13    1.60    2.24  15-0.54581 0.71217-0.69405 0.69330 0.38228 0.21907
   2 -12  -6   34.90    3.16  15-0.54679 0.65654-0.69489-0.15926 0.37979-0.62821
   2  -4  19    6.10    5.00  15-0.54583 0.82965-0.69407 0.40820 0.38223 0.50281
   2  -1   4    9.16    0.70  15-0.54649 0.72676-0.69464 0.62308 0.38054-0.17681
   2  -1  12   48.81    2.37  14-0.54527 0.78112-0.69359 0.62131 0.38367 0.18374
   3 -12  -4    1.07    2.57  15-0.54757 0.74804-0.69556-0.15782 0.37778-0.52265
   3  -6  -3  677.41    2.66  15-0.55098 0.75919-0.69845 0.27043 0.36893-0.46995
   3  -6  18  262.86    6.33  15-0.54783 0.90038-0.69578 0.26840 0.37710 0.47576
   3  -5  17   93.12    4.94  15-0.54730 0.89282-0.69533 0.33925 0.37846 0.42903
   3  -4  16  510.15    6.47  14-0.54280 0.88215-0.69147 0.40503 0.38989 0.37230
   3  -3   2 2783.26    3.68  15-0.55117 0.79393-0.69862 0.48458 0.36843-0.24324
   3  -2   7    2.82    1.10  14-0.54266 0.82057-0.69135 0.54823 0.39023-0.03704
   3  -2   8  282.96    2.81  14-0.54331 0.82799-0.69191 0.54880 0.38860 0.00931
   4  -7  15   94.78    4.58  15-0.54871 0.95727-0.69653 0.19876 0.37483 0.35382
   4  -6  14   38.09    3.38  15-0.54760 0.94959-0.69559 0.26802 0.37769 0.30603
   4  -5  12  203.24    3.89  15-0.54903 0.93740-0.69680 0.34021 0.37400 0.21851
   4  -4   7  157.42    2.02  15-0.54543 0.89947-0.69373 0.40838 0.38324-0.01854
   4  -4   8  396.17    3.14  15-0.54530 0.90602-0.69362 0.40854 0.38357 0.02636
   4  -4   9  270.36    3.12  14-0.54336 0.91096-0.69195 0.40667 0.38848 0.06690
   5 -11   6    4.72    1.72  17-0.55932 0.98283-0.70544-0.07820 0.34657-0.01488
   5  -9  10    0.17    2.45  15-0.54834 0.99837-0.69621 0.05542 0.37580 0.13654
   5  -8   6   77.08    1.68  15-0.55081 0.97347-0.69830 0.12929 0.36939-0.03874
   5  -8   7   11.38    1.61  15-0.55148 0.98147-0.69887 0.12874 0.36763 0.00868
   5  -8   8  191.70    2.93  15-0.54996 0.98661-0.69759 0.12890 0.37159 0.05077
   5  -8   9   83.30    2.42  15-0.54596 0.99011-0.69418 0.12495 0.38190 0.08658
 -12   2   1    4.75    2.14  16-0.55486-0.35550-0.70159 0.84345 0.35867-0.45300
 -10   2  -1  102.80    2.16  16-0.55582-0.21640-0.70240 0.84480 0.35611-0.51759
 -10   4   9    4.98    1.45  17-0.55874-0.14378-0.70483 0.98894 0.34818-0.05722
 -10   4  12   58.82    2.74  17-0.55746-0.12460-0.70377 0.98746 0.35167 0.07476
 -10   4  13   42.92    2.99  16-0.55318-0.12102-0.70018 0.98402 0.36316 0.10878
  -9  -2  -8   50.18    3.33  16-0.55440-0.18921-0.70121 0.55993 0.35990-0.82676
  -9   4   7  332.64    2.12  17-0.55880-0.08112-0.70488 0.98887 0.34803-0.13664
  -8  -6 -11   60.15    5.62  15-0.55010-0.13665-0.69759 0.27141 0.37123-0.96276
  -8  -4 -10  130.85    5.24  16-0.55295-0.12737-0.69999 0.41630 0.36375-0.90969
  -8  -3  -9    0.96    3.04  15-0.54863-0.12528-0.69634 0.48312 0.37504-0.87613
  -8  -1  -7    3.24    2.39  15-0.55081-0.10877-0.69818 0.62718 0.36939-0.77961
  -8   1  -4  144.00    2.62  16-0.55371-0.08547-0.70063 0.77222 0.36173-0.63624
  -8   4  14    1.91    2.37  16-0.55309 0.03898-0.70011 0.98378 0.36338 0.17775
  -7  -4 -10   26.98    3.72  15-0.54944-0.05444-0.69702 0.41153 0.37296-0.90798
  -7   1  -4    6.78    1.37  15-0.54979-0.01308-0.69732 0.76853 0.37204-0.63523
  -7   2  -2   54.96    1.35  16-0.55553 0.00685-0.70216 0.84454 0.35688-0.52929
  -7   3  19    2.41    3.78  15-0.54921 0.14619-0.69683 0.90903 0.37355 0.40691
  -7   4  13   29.01    2.70  16-0.55447 0.10981-0.70126 0.98495 0.35972 0.14773
  -6  -8 -12    4.85    5.20  16-0.55259 0.01063-0.69968 0.13027 0.36472-0.97838
  -6  -4 -10    1.92    3.04  15-0.54884 0.02078-0.69652 0.41219 0.37450-0.89761
  -6   1  -4  452.70    2.97  16-0.55191 0.06621-0.69911 0.77011 0.36651-0.61804
  -6   3  18   10.36    3.81  16-0.55159 0.21798-0.69884 0.91090 0.36734 0.37855
  -6   4   8  161.37    1.93  16-0.55273 0.14990-0.69980 0.98421 0.36435-0.07239
  -6   4  11  998.02    5.38  16-0.55332 0.17150-0.70030 0.98441 0.36279 0.06556
  -6   4  12   57.08    2.34  15-0.54998 0.17485-0.69748 0.98166 0.37156 0.10159
  -5  -9 -12  109.90    6.23  15-0.55135 0.08738-0.69864 0.05819 0.36797-0.96960
  -5  -4 -10   18.05    3.04  15-0.55120 0.10125-0.69851 0.41381 0.36837-0.87928
  -5  -1  -7  114.10    2.34  16-0.55191 0.12196-0.69911 0.62793 0.36649-0.74198
  -5   2  20   46.16    5.26  16-0.55287 0.31032-0.69992 0.84036 0.36396 0.48569
  -5   3  17   10.50    3.20  15-0.54963 0.28561-0.69719 0.90973 0.37246 0.34063
  -4  -6 -11  242.16    4.61  16-0.55219 0.17115-0.69935 0.27271 0.36577-0.90998
  -4   0  -5    0.08    1.11  16-0.55164 0.20873-0.69888 0.70015 0.36721-0.64406
  -4   2  19   49.75    4.57  15-0.55043 0.37725-0.69786 0.83884 0.37039 0.44468
  -4   3  15  263.20    4.14  16-0.55159 0.35097-0.69885 0.91129 0.36733 0.26587
  -3  -7 -11   55.39    3.80  15-0.55173 0.24737-0.69896 0.20074 0.36698-0.89939
  -3  -5 -10  209.19    3.92  15-0.55125 0.25363-0.69856 0.34234 0.36823-0.85596
  -3  -1  -6   32.04    1.45  15-0.55081 0.28127-0.69819 0.62659 0.36937-0.67641
  -3   1  20   49.54    5.14  16-0.55245 0.46221-0.69957 0.76841 0.36508 0.50730
  -3   2  17   15.61    3.52  16-0.55349 0.44286-0.70044 0.84098 0.36234 0.37422
  -3   3   6    0.22    0.85  16-0.55197 0.36557-0.69916 0.91194 0.36634-0.13059
  -3   3  12  144.44    2.80  15-0.55086 0.40546-0.69822 0.91088 0.36927 0.13902
  -2 -11 -11   27.45    4.57  16-0.55395 0.32547-0.70083-0.08199 0.36111-0.88122
  -2 -10 -11   49.96    4.75  16-0.55250 0.32327-0.69961-0.01191 0.36495-0.88586
  -2  -9 -11   -2.46    3.55  16-0.55258 0.32433-0.69968 0.05784 0.36474-0.88376
  -2  -6 -10   58.12    2.92  15-0.55132 0.32968-0.69862 0.27080 0.36804-0.84399
  -2   1  18   68.27    3.82  16-0.55450 0.52700-0.70129 0.77031 0.35963 0.43473
  -2   2  15    5.87    2.72  15-0.55005 0.50151-0.69754 0.83900 0.37137 0.28505
  -1 -12 -10   49.03    4.83  16-0.55306 0.40697-0.70008-0.15366 0.36346-0.82759
  -1 -11 -10    0.93    3.63  15-0.54863 0.40226-0.69634-0.08634 0.37504-0.83931
  -1  -8 -10    5.93    2.90  15-0.55096 0.40480-0.69831 0.12964 0.36899-0.83307
  -1  -1  -4  168.30    1.54  15-0.54978 0.44698-0.69731 0.62560 0.37207-0.56484
  -1  -1  21   -0.39    3.93  15-0.54874 0.61905-0.69643 0.62490 0.37477 0.56411
  -1   0  -2  204.11    1.14  15-0.54947 0.46058-0.69705 0.69619 0.37288-0.47520
  -1   0  19    1.17    3.03  15-0.54895 0.60521-0.69660 0.69602 0.37423 0.47376
  -1   1  16  102.83    3.96  15-0.55086 0.58598-0.69823 0.76792 0.36926 0.34492
  -1   2   7 1190.94    4.29  15-0.55098 0.52395-0.69832 0.83955 0.36895-0.06484
  -1   2   8  240.90    2.35  16-0.55267 0.53319-0.69975 0.84091 0.36450-0.01393
  -1   2   9  261.20    2.62  16-0.55229 0.53975-0.69943 0.84056 0.36550 0.03054
  -1   2  10   10.04    1.58  15-0.55029 0.54419-0.69775 0.83917 0.37073 0.07002
   0 -12  -9    7.97    4.14  16-0.55191 0.48901-0.69911-0.15484 0.36650-0.77356
   0  -8  -9   68.06    2.99  15-0.54972 0.48767-0.69726 0.12763 0.37222-0.77940
   0   0  16    2.24    3.06  16-0.55331 0.66396-0.70029 0.69940 0.36282 0.36270
   0   1  12   13.15    2.08  15-0.55145 0.63480-0.69873 0.76871 0.36770 0.17630
   1 -11  -8   55.65    3.45  15-0.55072 0.57087-0.69811-0.08504 0.36961-0.71988
   1  -9  -8  151.68    3.29  15-0.54952 0.57033-0.69709 0.05655 0.37275-0.72302
   1  -8  -8   32.46    2.43  16-0.55453 0.57461-0.70132 0.13232 0.35955-0.71083
   1  -6  -7 1065.35    4.98  16-0.55207 0.57968-0.69925 0.27175 0.36607-0.67130
   1  -3  -4  133.21    1.32  15-0.55081 0.59987-0.69818 0.48452 0.36939-0.53869
   1  -2  18   22.86    4.23  16-0.55217 0.75360-0.69933 0.55537 0.36582 0.46233
   1  -1  16  119.76    4.05  15-0.54993 0.73720-0.69744 0.62512 0.37167 0.36597
   1   0  12  299.12    3.61  16-0.55182 0.71230-0.69904 0.69742 0.36673 0.18898
   2  -7  -6    8.10    1.67  16-0.55396 0.66404-0.70083 0.20264 0.36109-0.61041
   2  -3  17   77.69    4.54  15-0.55067 0.82104-0.69806 0.48327 0.36976 0.42555
   2  -2  15   15.03    2.95  15-0.54915 0.80602-0.69678 0.55343 0.37369 0.33068
   2  -1  11  191.29    2.95  15-0.55020 0.77977-0.69767 0.62560 0.37098 0.15108
   3  -5  -2  319.84    1.40  16-0.55611 0.77081-0.70264 0.34617 0.35533-0.41176
   3  -4  15  451.51    5.63  16-0.55164 0.88455-0.69888 0.41354 0.36722 0.34848
   3  -3  13    1.83    2.22  15-0.54899 0.86800-0.69664 0.48226 0.37413 0.25053
   4 -10  -2   16.03    1.27  17-0.55910 0.84963-0.70512-0.00673 0.34722-0.39160
   4  -8  15    4.61    4.24  16-0.55574 0.96500-0.70233 0.13201 0.35631 0.37123
   5 -11   7    4.76    1.91  17-0.55971 0.98952-0.70563-0.07773 0.34553 0.03107
   5 -11   8   11.28    2.42  16-0.55649 0.99315-0.70296-0.08016 0.35430 0.06801
   5 -10   5   52.92    1.42  18-0.56379 0.97956-0.70899-0.00335 0.33418-0.04940
   5 -10   8   38.78    2.53  17-0.56020 0.99716-0.70604-0.00525 0.34417 0.07784
   5 -10   9    3.20    2.49  16-0.55429 0.99889-0.70112-0.01182 0.36019 0.10742
   5  -9   5   91.77    1.54  17-0.55860 0.97473-0.70471 0.06398 0.34859-0.06316
   5  -9   6   26.56    1.70  17-0.56222 0.98473-0.70770 0.06796 0.33859-0.00859
   5  -9   8   18.55    2.30  17-0.55801 0.99479-0.70423 0.06322 0.35017 0.07212
   5  -9   9   72.31    2.65  16-0.55322 0.99705-0.70022 0.06022 0.36304 0.10431
 -12  -1  -5   -2.65    3.66  17-0.55735-0.39141-0.70359 0.62742 0.35244-0.72555
 -11  -2  -7  118.80    5.18  16-0.55602-0.33319-0.70247 0.56151 0.35604-0.79996
 -11  -1  -6   24.49    3.97  17-0.56046-0.32229-0.70616 0.63575 0.34395-0.74299
 -10   0  -5    1.49    2.48  16-0.55598-0.24227-0.70244 0.70224 0.35615-0.69935
 -10   4  10    3.36    1.70  17-0.56240-0.13177-0.70776 0.99098 0.33857-0.00196
 -10   4  11   65.22    2.43  17-0.56051-0.12895-0.70621 0.98983 0.34380 0.03669
  -9  -4 -10   47.69    5.38  17-0.55894-0.19832-0.70491 0.42086 0.34811-0.90559
  -9  -3  -9    5.62    3.50  16-0.55502-0.19477-0.70163 0.48794 0.35873-0.87122
  -9  -1  -7    3.68    3.15  16-0.55815-0.17771-0.70425 0.63303 0.35028-0.77252
  -8  -5 -11  301.45    6.59  17-0.56001-0.12701-0.70580 0.35094 0.34517-0.93673
  -8   0  -6  191.30    3.33  17-0.56063-0.09189-0.70630 0.70615 0.34349-0.70881
  -8   2  -2   82.04    1.62  17-0.55860-0.06637-0.70462 0.84646 0.34905-0.53337
  -8   4   7  333.40    2.20  18-0.56501 0.00145-0.70990 0.99413 0.33123-0.10811
  -7  -7 -12   18.72    5.88  16-0.55817-0.05947-0.70426 0.20628 0.35023-0.97462
  -7  -5 -11  207.82    5.61  16-0.55694-0.05385-0.70324 0.34805 0.35356-0.93368
  -7   0  -6  120.10    2.47  16-0.55761-0.01886-0.70380 0.70400 0.35175-0.70552
  -7   3  18  126.15    4.86  17-0.55922 0.14862-0.70514 0.91728 0.34736 0.38678
  -7   4   7  384.91    2.30  17-0.55978 0.07267-0.70560 0.98985 0.34583-0.11153
  -7   4  12  116.39    2.67  17-0.55940 0.10670-0.70528 0.98923 0.34687 0.11468
  -6  -7 -12   45.37    5.13  16-0.55764 0.01700-0.70382 0.20575 0.35166-0.96474
  -6  -5 -11   27.38    3.73  16-0.55636 0.02202-0.70276 0.34759 0.35512-0.92359
  -6   0  -6 1104.94    5.35  17-0.55851 0.05939-0.70455 0.70431 0.34930-0.69114
  -6   2  -2  200.37    1.78  17-0.56132 0.08945-0.70688 0.84853 0.34155-0.50314
  -6   3  17   36.87    3.58  17-0.56052 0.21932-0.70621 0.91851 0.34379 0.35773
  -5  -8 -12    1.17    3.54  16-0.55431 0.09092-0.70103 0.12779 0.36063-0.96243
  -5  -7 -12    3.22    3.93  17-0.55955 0.09426-0.70542 0.20728 0.34643-0.94831
  -5  -5 -11   98.56    4.19  17-0.55823 0.10068-0.70432 0.34811 0.35005-0.90633
  -5   3  16  217.84    4.44  17-0.55834 0.28722-0.70441 0.91644 0.34975 0.31858
  -4 -10 -12   17.60    4.03  16-0.55471 0.16631-0.70138-0.01083 0.35954-0.94914
  -4  -9 -12   24.00    4.45  16-0.55553 0.16702-0.70206 0.06187 0.35736-0.94717
  -4  -8 -12   -0.64    4.23  17-0.55835 0.17204-0.70442 0.13144 0.34972-0.93888
  -4  -4 -10   51.71    3.02  16-0.55755 0.18326-0.70375 0.41985 0.35191-0.85126
  -4  -3  -9   51.29    2.04  16-0.55451 0.18719-0.70121 0.48835 0.36008-0.81464
  -4  -2  -8   30.34    1.50  16-0.55512 0.19454-0.70172 0.55970 0.35846-0.76739
  -4   1  21    3.90    4.50  16-0.55685 0.39615-0.70317 0.77223 0.35380 0.55064
  -4   2  18    1.39    3.52  17-0.56027 0.37931-0.70601 0.84710 0.34447 0.42511
  -4   3  14   55.59    2.86  17-0.55879 0.35080-0.70478 0.91745 0.34854 0.23896
  -3   3   7  119.08    1.62  17-0.55840 0.37854-0.70446 0.91725 0.34960-0.06823
  -3   3   8   66.50    1.48  17-0.56072 0.38749-0.70638 0.91908 0.34321-0.01687
  -3   3   9   32.09    1.47  17-0.56036 0.39399-0.70608 0.91888 0.34423 0.02765
  -3   3  10  477.94    3.57  17-0.55820 0.39910-0.70429 0.91718 0.35013 0.06770
  -3   3  11   68.34    2.00  16-0.55522 0.40364-0.70181 0.91410 0.35817 0.10511
  -2  -8 -11    2.82    3.52  16-0.55740 0.32820-0.70362 0.13416 0.35231-0.87434
  -2  -4  -9 1123.42    5.86  17-0.55928 0.34522-0.70519 0.41984 0.34719-0.77771
  -2  -3  -8   65.23    1.99  16-0.55804 0.35047-0.70415 0.49019 0.35059-0.73620
  -2   0  20  113.85    5.75  17-0.55877 0.54461-0.70476 0.70236 0.34860 0.53562
  -2   2  14   79.42    2.80  16-0.55766 0.50293-0.70384 0.84447 0.35160 0.25924
  -1  -7 -10  167.75    3.51  16-0.55811 0.41262-0.70421 0.20547 0.35039-0.81456
  -1  -4  -8   63.63    1.96  16-0.55631 0.42482-0.70271 0.41828 0.35526-0.72951
  -1  -3  -7  850.07    4.15  16-0.55633 0.43179-0.70273 0.48919 0.35522-0.68406
  -1  -1  20   -1.13    4.15  17-0.55896 0.62024-0.70492 0.63596 0.34806 0.54809
  -1   0  18  306.25    5.87  17-0.55895 0.60709-0.70492 0.70394 0.34808 0.45674
  -1   1  15  495.13    5.41  17-0.55894 0.58723-0.70491 0.77511 0.34811 0.32032
   0  -7  -9  282.99    3.61  16-0.55778 0.49527-0.70394 0.20525 0.35127-0.75921
   0  -4  -7  643.88    3.69  17-0.55953 0.51191-0.70540 0.42041 0.34649-0.66321
   0  -2  20   57.00    4.72  16-0.55657 0.69517-0.70293 0.55868 0.35456 0.55284
   0  -1  18  522.34    6.74  17-0.55823 0.68314-0.70431 0.63133 0.35007 0.46688
   0   1   5  625.85    2.78  17-0.55969 0.59485-0.70553 0.77565 0.34606-0.12065
   0   1  11  521.59    4.15  16-0.55652 0.63396-0.70289 0.77232 0.35469 0.14368
   1 -12  -8   34.92    3.89  16-0.55629 0.57608-0.70270-0.15184 0.35531-0.70571
   1  -3  19  331.43    7.09  17-0.55941 0.76616-0.70529 0.49042 0.34685 0.52720
   1  -1  15   15.21    3.20  17-0.55878 0.73864-0.70477 0.63294 0.34856 0.34241
   1   0   4 1666.74    4.02  16-0.55697 0.66160-0.70327 0.70203 0.35347-0.16197
   1   0  11   -0.06    1.75  17-0.55794 0.70970-0.70407 0.70312 0.35085 0.15875
   2 -13  -6    1.47    3.44  16-0.55722 0.66785-0.70348-0.22120 0.35279-0.60014
   2 -10  -7   12.87    2.42  17-0.56099 0.66509-0.70660-0.00660 0.34248-0.63666
   2  -5  19    3.24    5.10  17-0.55830 0.84226-0.70437 0.34730 0.34988 0.53585
   2  -4  18   75.62    4.92  16-0.55658 0.83318-0.70294 0.41688 0.35454 0.48618
   2  -3  16    5.00    3.06  17-0.56033 0.82367-0.70606 0.49166 0.34430 0.40515
   2  -2  14    1.95    2.54  17-0.55794 0.80690-0.70407 0.56094 0.35085 0.30694
   2  -1   5 1212.55    3.83  16-0.55687 0.74457-0.70318 0.63080 0.35376-0.10496
   2  -1   9    0.39    1.49  17-0.55874 0.77374-0.70474 0.63317 0.34866 0.08300
   2  -1  10  207.01    2.49  16-0.55532 0.77808-0.70189 0.62877 0.35791 0.11846
   3 -13  -4    1.90    2.51  17-0.56194 0.76274-0.70739-0.21762 0.33984-0.48515
   3 -10  -5   53.84    2.14  17-0.56147 0.75564-0.70700-0.00460 0.34115-0.53219
   3  -7  -4  660.03    3.10  17-0.55889 0.75950-0.70487 0.20649 0.34825-0.49442
   3  -6  17   96.06    5.19  17-0.55863 0.90430-0.70465 0.27746 0.34896 0.45863
   3  -5  16    2.47    3.58  17-0.55771 0.89653-0.70388 0.34725 0.35147 0.40880
   3  -4  14   21.19    2.63  17-0.56059 0.88611-0.70627 0.42163 0.34358 0.32612
   3  -3  12    1.36    2.20  16-0.55610 0.86808-0.70254 0.48825 0.35583 0.22376
   4 -11  -2    5.35    1.46  17-0.56417 0.85473-0.70922-0.07339 0.33358-0.37743
   4  -9  -2   36.74    1.18  17-0.56371 0.85429-0.70885 0.06803 0.33488-0.37933
   4  -7  14  114.97    4.21  17-0.55838 0.96021-0.70444 0.20606 0.34966 0.33314
   4  -6  13   61.39    3.26  16-0.55644 0.95138-0.70283 0.27547 0.35490 0.28222
   4  -5   3    1.71    0.67  18-0.56382 0.88961-0.70893 0.35302 0.33459-0.15218
   4  -5  11  121.02    2.86  16-0.55596 0.93739-0.70242 0.34580 0.35620 0.18901
   5 -10   6    1.19    1.43  18-0.56700 0.98915-0.71153-0.00033 0.32552 0.00553
   5 -10   7  522.20    3.91  18-0.56420 0.99391-0.70924-0.00287 0.33351 0.04261
   5  -9   7    5.22    1.72  17-0.56105 0.99085-0.70665 0.06626 0.34231 0.03422
 -12   0  -4    2.67    3.41  18-0.56860-0.37687-0.71285 0.71269 0.32099-0.64271
 -12   1  -2    3.54    2.89  18-0.56719-0.36367-0.71171 0.78236 0.32506-0.55568
 -11   1  -3    7.09    2.54  18-0.56731-0.29352-0.71181 0.78283 0.32471-0.58765
 -10  -3  -9   31.37    4.93  17-0.56376-0.26253-0.70891 0.49604 0.33480-0.85853
 -10  -2  -8    7.47    3.87  17-0.56358-0.25538-0.70876 0.56617 0.33533-0.81409
  -9  -5 -11  156.80    6.48  18-0.56534-0.19928-0.71020 0.35527 0.33034-0.93339
  -9   1  -4  699.62    4.85  17-0.56200-0.15363-0.70746 0.77821 0.33972-0.62610
  -9   2  -2   60.40    1.81  18-0.56872-0.13471-0.71295 0.85519 0.32063-0.51614
  -9   3   1  274.56    1.81  19-0.57432-0.10708-0.71744 0.93023 0.30410-0.36423
  -9   4   8  239.92    2.22  18-0.56869-0.06391-0.71292 0.99646 0.32072-0.06407
  -9   4   9    0.17    1.58  18-0.56746-0.05974-0.71193 0.99811 0.32427-0.02025
  -9   4  10  218.75    2.95  19-0.57015-0.04992-0.71410 0.99788 0.31648 0.03123
  -9   4  11    0.72    2.28  18-0.56763-0.04389-0.71206 0.99586 0.32379 0.07011
  -9   4  12  151.03    2.95  18-0.56395-0.04120-0.70907 0.99271 0.33426 0.10394
  -8   3  18  137.07    5.54  18-0.56383 0.07757-0.70897 0.92121 0.33460 0.38754
  -8   4   8  116.26    1.83  19-0.57077 0.01429-0.71460 0.99877 0.31466-0.04645
  -8   4  11   48.14    2.20  18-0.56820 0.03284-0.71253 0.99631 0.32214 0.08243
  -7  -6 -12    5.58    4.45  18-0.56547-0.05265-0.71031 0.28309 0.32997-0.95486
  -7  -3 -10   13.48    3.05  18-0.56599-0.03853-0.71073 0.49833 0.32848-0.86255
  -7  -2  -9    1.92    2.33  18-0.56590-0.03119-0.71066 0.56824 0.32873-0.81818
  -7   4   8   85.70    1.60  18-0.56555 0.08626-0.71037 0.99443 0.32974-0.04938
  -7   4   9   98.45    2.03  18-0.56709 0.09524-0.71163 0.99546 0.32533 0.00041
  -6  -6 -12  143.41    5.67  18-0.56519 0.02402-0.71008 0.28387 0.33076-0.94410
  -6  -3 -10   52.22    3.14  18-0.56600 0.03857-0.71074 0.49766 0.32846-0.85122
  -6  -2  -9  116.42    3.00  18-0.56617 0.04581-0.71088 0.56917 0.32797-0.80519
  -6   2  20  112.39    6.05  17-0.56300 0.24388-0.70829 0.84865 0.33693 0.50031
  -5   0  -6 1009.54    4.80  18-0.56514 0.14232-0.71004 0.71014 0.33091-0.66090
  -5   1  -4 2782.67    6.51  17-0.56188 0.15275-0.70736 0.77791 0.34007-0.58038
  -5   2  19   54.73    5.06  17-0.56339 0.31457-0.70860 0.84904 0.33585 0.46686
  -5   3  15  211.28    3.78  18-0.56622 0.28951-0.71092 0.92319 0.32783 0.29363
  -4  -7 -12    1.77    3.83  18-0.56411 0.17499-0.70919 0.21091 0.33383-0.92415
  -4  -5 -11  124.17    3.94  17-0.56361 0.18266-0.70878 0.35262 0.33524-0.87977
  -4  -1  -7  135.08    2.27  17-0.56223 0.20915-0.70765 0.63582 0.33910-0.70346
  -4   3  13  565.96    4.94  18-0.56531 0.35103-0.71018 0.92259 0.33043 0.21220
  -3 -10 -12   77.24    4.83  17-0.56158 0.24994-0.70712-0.00469 0.34089-0.91886
  -3  -9 -12   45.23    4.78  17-0.56247 0.25065-0.70785 0.06623 0.33843-0.91645
  -3  -8 -12   61.47    4.04  18-0.56581 0.25398-0.71058 0.14183 0.32901-0.90712
  -3  -6 -11   10.66    2.36  17-0.56073 0.25562-0.70642 0.27928 0.34324-0.87626
  -3  -3  -9   30.32    2.16  18-0.56521 0.27410-0.71009 0.49663 0.33072-0.77300
  -3   0  21    4.42    5.33  18-0.56403 0.48026-0.70913 0.70817 0.33404 0.58430
  -3   1  19    5.11    4.18  17-0.56259 0.46487-0.70795 0.77779 0.33809 0.48861
  -3   2  16  193.32    4.24  17-0.56211 0.44464-0.70755 0.84872 0.33943 0.35075
  -2  -7 -11   54.33    3.59  17-0.56349 0.33560-0.70868 0.21059 0.33558-0.85667
  -2  -5 -10  632.25    5.06  18-0.56442 0.34272-0.70945 0.35354 0.33294-0.80861
  -2  -2  -7  164.63    2.16  17-0.56287 0.36296-0.70818 0.56532 0.33731-0.67780
  -2   1  17    1.90    3.56  18-0.56406 0.52879-0.70915 0.77912 0.33396 0.41336
  -2   2  13  495.12    4.50  18-0.56414 0.50261-0.70922 0.85024 0.33375 0.23250
  -1 -10 -11  127.42    4.54  18-0.56628 0.41257-0.71097-0.00161 0.32767-0.83743
  -1  -5  -9   47.58    1.86  17-0.56064 0.42295-0.70634 0.34996 0.34352-0.76229
  -1  -2  -6    1.03    1.15  17-0.56390 0.44597-0.70902 0.56697 0.33441-0.61765
  -1  -2  21    2.72    4.70  17-0.56409 0.63556-0.70918 0.56675 0.33388 0.61483
   0 -11 -10    0.97    3.72  18-0.56534 0.49475-0.71020-0.07077 0.33034-0.78053
   0 -10 -10   84.99    4.00  18-0.56537 0.49500-0.71023-0.00169 0.33024-0.78333
   0  -5  -8  420.27    3.44  17-0.56234 0.50761-0.70775 0.35130 0.33877-0.70088
   0  -3  -6  360.39    2.55  17-0.56317 0.52238-0.70842 0.49451 0.33647-0.60800
   0  -3  21   70.07    4.89  17-0.56113 0.70605-0.70674 0.49181 0.34215 0.61109
   0   0  15   -2.45    2.47  18-0.56290 0.66441-0.70820 0.70790 0.33723 0.33889
   0   1   6   59.89    1.27  18-0.56501 0.60767-0.70993 0.77971 0.33129-0.06051
   0   1   9  876.72    4.28  17-0.56397 0.62733-0.70908 0.77903 0.33420 0.07304
   0   1  10 2828.81    8.05  17-0.56073 0.63062-0.70642 0.77654 0.34324 0.10956
   1  -7  -8    1.23    1.75  17-0.56344 0.58403-0.70864 0.21098 0.33571-0.68614
   1  -4  20   43.02    4.93  17-0.56232 0.77708-0.70773 0.42180 0.33883 0.58015
   1  -2  17  232.13    5.02  17-0.56209 0.75644-0.70754 0.56327 0.33948 0.44422
   1   0   5    0.02    0.91  18-0.56600 0.67691-0.71074 0.71052 0.32846-0.09010
   1   0   9   -0.98    1.23  18-0.56494 0.70444-0.70987 0.71020 0.33148 0.08915
   1   0  10    0.60    1.50  17-0.56233 0.70755-0.70773 0.70705 0.33882 0.12591
   2 -11  -7    8.50    2.51  17-0.56257 0.66579-0.70793-0.07488 0.33814-0.63211
   2  -9  -7   34.05    2.20  17-0.56185 0.66549-0.70734 0.06623 0.34014-0.63354
   2  -4  17  108.98    4.27  18-0.56667 0.83701-0.71129 0.42488 0.32654 0.46868
   2  -3  -2 3157.56    3.71  18-0.56946 0.70831-0.71354 0.49935 0.31849-0.38654
   2  -2  13  171.07    3.36  18-0.56539 0.80871-0.71024 0.56620 0.33021 0.28257
   2  -1   6  164.66    1.69  17-0.56113 0.75562-0.70674 0.63489 0.34215-0.04764
   2  -1   7   33.05    1.37  17-0.56221 0.76367-0.70763 0.63578 0.33916 0.00067
   2  -1   8   -0.62    0.90  17-0.56133 0.76914-0.70691 0.63562 0.34161 0.04426
   3 -11  -5    1.72    2.26  17-0.56353 0.75707-0.70872-0.07341 0.33545-0.52610
   3  -9  -5   67.88    1.93  17-0.56367 0.75710-0.70883 0.06823 0.33507-0.52696
   3  -7  17    0.35    4.41  18-0.56698 0.91409-0.71154 0.21210 0.32566 0.48107
   3  -5  15  165.63    4.70  18-0.56696 0.89957-0.71152 0.35409 0.32571 0.39046
   3  -3  11   43.00    2.27  17-0.56235 0.86775-0.70775 0.49361 0.33876 0.19518
   4 -13  -1    6.93    1.79  19-0.57161 0.86874-0.71528-0.20980 0.31217-0.31038
   4  -8  14    0.69    3.43  18-0.56499 0.96852-0.70992 0.13807 0.33132 0.35266
   4  -7  13  150.87    4.00  18-0.56745 0.96269-0.71192 0.21277 0.32432 0.31277
   4  -6  12    0.63    2.58  18-0.56413 0.95294-0.70922 0.28142 0.33375 0.25834
   4  -5   9   91.05    2.43  18-0.56747 0.93506-0.71193 0.35516 0.32426 0.13019
   4  -5  10   31.51    2.13  17-0.56196 0.93636-0.70743 0.35143 0.33984 0.16051
 -11   0  -5    0.32    2.96  19-0.57023-0.30112-0.71421 0.70929 0.31634-0.67647
 -10  -1  -7    4.59    3.22  18-0.56774-0.24440-0.71220 0.64046 0.32357-0.75750
  -9   0  -6  711.80    5.94  18-0.56745-0.16286-0.71197 0.71198 0.32440-0.70072
  -8  -6 -12    4.96    5.45  18-0.56869-0.12677-0.71297 0.28514 0.32082-0.95864
  -8  -4 -11   34.70    4.31  19-0.57200-0.11574-0.71564 0.43109 0.31110-0.90258
  -8  -3 -10  318.08    5.62  18-0.56883-0.11301-0.71309 0.49993 0.32040-0.86648
  -8  -2  -9   -1.29    2.98  19-0.56909-0.10222-0.71329 0.56616 0.31966-0.82467
  -8   3  17   24.63    3.86  19-0.57307 0.07930-0.71650 0.92882 0.30792 0.36874
  -8   4   9   37.43    1.65  19-0.57261 0.02301-0.71613 0.99976 0.30929 0.00325
  -8   4  10    3.60    1.68  19-0.57149 0.02993-0.71523 0.99861 0.31262 0.04687
  -7  -4 -11   21.61    4.05  18-0.56932-0.04137-0.71348 0.42907 0.31897-0.89865
  -7  -1  -8   85.35    2.96  19-0.57003-0.01976-0.71405 0.64257 0.31692-0.76091
  -7   3  17   14.99    3.58  18-0.56809 0.15180-0.71248 0.92458 0.32255 0.36770
  -6  -4 -11    4.68    3.60  18-0.56927 0.03466-0.71344 0.42862 0.31914-0.88757
  -6  -1  -8   15.43    2.15  19-0.57112 0.05841-0.71494 0.64346 0.31370-0.74636
  -6   3   1  700.54    1.31  22-0.58802 0.13682-0.72812 0.94121 0.26089-0.28624
  -6   3  16   -2.15    3.11  19-0.56941 0.22122-0.71356 0.92699 0.31871 0.33267
  -5  -6 -12   23.17    3.77  18-0.56719 0.10225-0.71175 0.28501 0.32516-0.92670
  -5  -3 -10  354.29    4.55  18-0.56931 0.11829-0.71347 0.50003 0.31901-0.83056
  -5  -2  -9 1158.24    6.38  19-0.56993 0.12626-0.71397 0.57120 0.31721-0.78317
  -5   1  21    7.44    4.63  18-0.56847 0.33167-0.71279 0.78207 0.32145 0.57157
  -4   1  20   98.35    4.39  18-0.56699 0.40118-0.71159 0.78030 0.32571 0.53513
  -4   2  -1 2216.54    3.38  20-0.57553 0.26420-0.71845 0.85998 0.30052-0.39305
  -4   2  17  237.75    5.15  18-0.56959 0.38243-0.71370 0.85450 0.31819 0.40578
  -4   3   4    2.52    0.56  19-0.57431 0.29717-0.71749 0.93018 0.30421-0.17057
  -4   3  12   10.28    1.82  19-0.57141 0.34899-0.71516 0.92802 0.31286 0.18390
  -3  -7 -12  102.89    3.96  19-0.57154 0.26001-0.71527 0.21564 0.31248-0.89085
  -3  -4 -10   46.38    2.23  18-0.56738 0.26929-0.71191 0.42732 0.32461-0.81259
  -3  -2  -8  277.52    3.06  18-0.56812 0.28388-0.71251 0.56990 0.32247-0.71980
  -3   0  -5   -0.10    1.05  19-0.57047 0.30930-0.71441 0.71176 0.31563-0.57749
  -3   2  15   11.93    2.66  19-0.57057 0.44590-0.71449 0.85544 0.31533 0.32906
  -2 -11 -12   81.87    5.31  19-0.57187 0.33627-0.71554-0.06802 0.31149-0.87679
  -2 -10 -12   20.04    4.33  19-0.57098 0.33505-0.71482 0.00288 0.31414-0.87997
  -2  -1  21    2.04    4.75  18-0.56757 0.56001-0.71206 0.63996 0.32406 0.60547
  -2   0  19    0.41    4.01  19-0.56919 0.54612-0.71338 0.71461 0.31936 0.51553
  -2   2  12 1123.25    5.92  19-0.57043 0.50142-0.71438 0.85586 0.31573 0.20494
  -1 -11 -11  127.65    5.20  18-0.56748 0.41465-0.71199-0.07198 0.32431-0.83300
  -1  -9 -11    1.67    2.83  18-0.56794 0.41486-0.71236 0.07142 0.32299-0.83321
  -1  -8 -11  231.39    4.32  19-0.57148 0.41947-0.71522 0.14433 0.31265-0.82193
  -1  -6 -10    1.87    2.17  18-0.56886 0.42295-0.71311 0.28600 0.32032-0.78573
  -1  -1  19    1.18    4.35  19-0.57053 0.62552-0.71445 0.64208 0.31546 0.53381
  -1   0  17    1.55    3.08  18-0.56831 0.60961-0.71266 0.71207 0.32193 0.43792
  -1   1  14  333.55    3.97  18-0.56699 0.58903-0.71159 0.78081 0.32571 0.29750
   0 -12 -10   13.69    4.25  19-0.57022 0.49987-0.71421-0.13945 0.31636-0.76811
   0  -9 -10    1.02    2.51  18-0.56690 0.49724-0.71152 0.07095 0.32598-0.77876
   0  -8 -10    0.38    2.56  19-0.57032 0.50293-0.71428 0.14284 0.31608-0.76593
   0  -6  -9  121.47    2.73  18-0.56908 0.50629-0.71329 0.28602 0.31967-0.72731
   0  -3  20    1.52    4.36  18-0.56966 0.71125-0.71375 0.49986 0.31800 0.59727
   0  -2  19  153.60    4.78  18-0.56709 0.69947-0.71167 0.56700 0.32543 0.53711
   0  -1  17   52.80    3.64  18-0.56776 0.68672-0.71222 0.63920 0.32351 0.44772
   0   0  14  436.03    4.89  19-0.56986 0.66753-0.71392 0.71247 0.31740 0.31752
   0   1   7   47.96    1.16  18-0.56671 0.61664-0.71136 0.78108 0.32653-0.01018
   0   1   8  363.90    2.62  18-0.56613 0.62300-0.71089 0.78063 0.32818 0.03348
   1 -11  -9   30.34    3.32  19-0.57066 0.58355-0.71456-0.06881 0.31507-0.71037
   1 -10  -9   16.29    2.89  18-0.56935 0.58231-0.71350 0.00269 0.31891-0.71448
   1  -9  -9   85.08    3.09  19-0.57110 0.58493-0.71492 0.07421 0.31376-0.70904
   1  -3  18    4.20    4.25  18-0.56957 0.77032-0.71368 0.49926 0.31826 0.51019
   1  -2  16   11.93    3.13  19-0.57156 0.75846-0.71529 0.57197 0.31241 0.42554
   1  -1  14  571.73    5.22  18-0.56661 0.74121-0.71128 0.63861 0.32681 0.31961
   1   0   6  207.00    1.92  18-0.56950 0.68807-0.71362 0.71248 0.31847-0.03641
   1   0   7   -1.32    1.15  19-0.56986 0.69499-0.71392 0.71361 0.31740 0.01120
   1   0   8 3116.32    7.50  18-0.56857 0.70151-0.71287 0.71146 0.32116 0.05204
   2 -12  -7    0.81    2.91  19-0.56873 0.67596-0.71301-0.14509 0.32069-0.61040
   2  -8  -7   29.56    1.84  18-0.56821 0.67136-0.71258 0.14304 0.32220-0.61650
   2  -6  -6 1708.35    5.48  19-0.57163 0.68271-0.71534 0.28807 0.31221-0.56013
   2  -5  -5  130.69    1.61  18-0.56990 0.68767-0.71395 0.35740 0.31730-0.52052
   2  -5  18   36.80    4.91  19-0.56943 0.84577-0.71357 0.35747 0.31868 0.52109
   2  -3  15   50.17    3.30  19-0.56967 0.82605-0.71376 0.49927 0.31796 0.38589
   3 -12  -5    0.75    2.45  19-0.57281 0.76776-0.71629-0.14016 0.30870-0.50019
   3  -8  -5  306.98    2.66  19-0.57193 0.76569-0.71558 0.14621 0.31131-0.50250
   3  -6  16   10.58    3.84  18-0.56915 0.90831-0.71334 0.28558 0.31948 0.44147
   3  -4  13  204.71    3.76  18-0.56906 0.88802-0.71327 0.42766 0.31975 0.30482
   3  -3   3   11.39    0.69  19-0.57393 0.82400-0.71718 0.50321 0.30537-0.13425
   3  -3  10    3.60    1.77  18-0.56842 0.86654-0.71275 0.49894 0.32159 0.16727
   4 -12  -2  145.96    2.48  19-0.57586 0.86591-0.71871-0.13488 0.29952-0.34324
   4  -7  -1  171.78    0.95  20-0.57944 0.87700-0.72153 0.22286 0.28852-0.28763
   4  -6  11  241.26    3.65  19-0.57215 0.95326-0.71576 0.28907 0.31067 0.23600
   4  -5   4  548.63    2.48  19-0.57470 0.90749-0.71780 0.36163 0.30303-0.07509
   4  -5   8  595.12    3.97  19-0.57187 0.93253-0.71553 0.35965 0.31150 0.09874
 -12   2   0    0.01    2.04  20-0.58186-0.33505-0.72313 0.86466 0.28149-0.42161
 -11  -2  -8    5.19    4.38  19-0.57533-0.32129-0.71801 0.57533 0.30172-0.79308
 -11   2  -1  108.20    2.54  20-0.57823-0.26969-0.72030 0.86237 0.29284-0.46541
 -10   0  -6  150.42    3.76  20-0.57733-0.22881-0.71959 0.71986 0.29562-0.68348
 -10   1  -4  457.54    4.35  19-0.57435-0.21868-0.71724 0.78788 0.30465-0.60329
  -9  -4 -11    7.75    4.66  20-0.57670-0.18698-0.71910 0.43401 0.29754-0.90012
  -9  -3 -10  212.35    5.95  19-0.57434-0.18276-0.71723 0.50435 0.30468-0.86266
  -9  -2  -9   88.74    4.33  19-0.57433-0.17573-0.71722 0.57484 0.30473-0.81744
  -9   3  17    9.72    3.67  20-0.57547 0.00629-0.71813 0.92960 0.30128 0.36361
  -8  -5 -12    9.16    4.73  20-0.57722-0.11702-0.71950 0.36334 0.29597-0.93185
  -8  -1  -8   57.14    2.79  19-0.57300-0.09363-0.71616 0.64568 0.30870-0.76423
  -8   1  -5   41.45    2.25  20-0.57839-0.06753-0.72043 0.79160 0.29235-0.61170
  -7  -5 -12   29.98    4.67  19-0.57517-0.04250-0.71789 0.36212 0.30219-0.92731
  -7   1  -5  385.25    3.32  20-0.57686 0.00759-0.71922 0.79065 0.29707-0.60521
  -7   3  16   22.65    3.33  20-0.57732 0.15378-0.71958 0.93170 0.29566 0.34767
  -6  -7 -13   32.13    5.66  19-0.57545 0.02682-0.71811 0.21989 0.30134-0.95999
  -6  -5 -12   -1.02    4.08  20-0.57523 0.03609-0.71794 0.35711 0.30201-0.91751
  -6   2  19   59.65    4.54  19-0.57315 0.24644-0.71628 0.85737 0.30825 0.48334
  -6   3  15  100.44    3.32  20-0.57783 0.22390-0.71998 0.93167 0.29409 0.31627
  -5  -8 -13  153.21    5.55  19-0.57248 0.10130-0.71574 0.14594 0.31026-0.95733
  -5  -7 -13    5.39    4.10  20-0.57735 0.10477-0.71961 0.22136 0.29554-0.94256
  -5  -5 -12   10.95    3.35  20-0.57743 0.11230-0.71967 0.36434 0.29530-0.89713
  -5  -4 -11   36.25    2.72  19-0.57229 0.11533-0.71559 0.43084 0.31082-0.86769
  -5  -1  -8   81.04    2.41  20-0.57578 0.13874-0.71837 0.64714 0.30035-0.72087
  -5   2  -2  488.52    2.15  20-0.57979 0.18417-0.72152 0.86365 0.28802-0.43744
  -5   2  18   20.90    3.27  19-0.57317 0.31605-0.71629 0.85692 0.30821 0.45004
  -5   3  14    1.85    2.37  19-0.57400 0.28905-0.71696 0.92944 0.30573 0.27065
  -4  -9 -13   65.09    5.36  19-0.57367 0.17874-0.71669 0.07551 0.30672-0.94232
  -4  -8 -13  130.02    5.67  20-0.57637 0.18091-0.71884 0.14899 0.29855-0.93339
  -4  -6 -12   -1.88    2.64  19-0.57229 0.18571-0.71559 0.28448 0.31082-0.90166
  -4  -3 -10  303.88    3.87  20-0.57572 0.20145-0.71832 0.50456 0.30053-0.79991
  -4   0  -6  125.67    1.88  20-0.57779 0.23129-0.71996 0.72004 0.29419-0.61275
  -4   1  19   30.51    4.14  20-0.57723 0.40496-0.71952 0.78805 0.29592 0.51960
  -4   3  11   -1.75    1.67  20-0.57617 0.34651-0.71868 0.93309 0.29916 0.15048
  -3  -5 -11   28.37    2.31  19-0.57248 0.26813-0.71574 0.35930 0.31026-0.84316
  -3   0  20    0.70    4.50  20-0.57518 0.48246-0.71790 0.71984 0.30216 0.56654
  -3   1  18  222.22    4.59  19-0.57248 0.46892-0.71574 0.78488 0.31026 0.47172
  -2  -9 -12   75.36    3.96  19-0.57248 0.33728-0.71574 0.07442 0.31026-0.87608
  -2  -8 -12    6.47    3.86  20-0.57577 0.33904-0.71836 0.14933 0.30038-0.86647
  -2  -6 -11    4.06    2.27  19-0.57248 0.34274-0.71574 0.28904 0.31026-0.83163
  -2  -1  -6  171.79    1.94  20-0.57578 0.38225-0.71837 0.64683 0.30034-0.59531
  -2   0  -4 3749.19    6.14  19-0.57425 0.39518-0.71716 0.71635 0.30496-0.50971
  -2   1  16    1.36    2.15  19-0.57303 0.53115-0.71619 0.78624 0.30860 0.39346
  -2   2  11   39.14    1.91  20-0.57628 0.50128-0.71877 0.85985 0.29882 0.17608
  -1  -2  20   95.41    5.20  20-0.57779 0.64047-0.71996 0.57427 0.29420 0.60167
  -1   0  16  166.56    3.94  20-0.57777 0.61383-0.71994 0.71711 0.29427 0.42040
  -1   1  13  276.91    3.72  19-0.57414 0.58868-0.71707 0.78750 0.30531 0.27200
   0  -2  18   12.00    3.64  20-0.57743 0.70236-0.71967 0.57547 0.29530 0.52152
   0  -1  16   37.52    3.20  20-0.57726 0.68925-0.71954 0.64609 0.29582 0.42987
   0   0  13   -0.37    2.21  20-0.57644 0.66676-0.71889 0.72046 0.29836 0.29214
   1 -12  -9    1.32    3.75  20-0.57531 0.59208-0.71800-0.13980 0.30178-0.69354
   1  -8  -9  942.60    5.96  20-0.57587 0.58906-0.71844 0.14894 0.30008-0.69532
   1  -6  -8  331.17    3.24  20-0.57675 0.59694-0.71914 0.29217 0.29739-0.64800
   1  -5  -7  159.30    1.97  19-0.57257 0.60075-0.71582 0.35937 0.30999-0.61492
   1  -4  -6  626.16    3.27  19-0.57394 0.60910-0.71691 0.43171 0.30589-0.56564
   1  -4  19    9.91    4.14  19-0.57340 0.78125-0.71648 0.43044 0.30750 0.56628
   1  -1  13  102.27    2.85  19-0.57470 0.74138-0.71752 0.64524 0.30360 0.29757
   2  -4  16  317.02    5.61  20-0.57684 0.83989-0.71921 0.43255 0.29713 0.45290
   2  -2  12  943.08    5.67  19-0.57294 0.80881-0.71611 0.57268 0.30888 0.25875
   3  -7  16    0.37    3.67  20-0.57802 0.91746-0.72013 0.22071 0.29351 0.46762
   3  -5  14   75.33    3.41  20-0.57623 0.90195-0.71872 0.36222 0.29899 0.37119
   3  -4  12   10.23    2.41  20-0.57705 0.88941-0.71937 0.43301 0.29647 0.28303
   3  -3   8    5.01    1.64  20-0.57778 0.86295-0.71995 0.50559 0.29423 0.10371
   3  -3   9   27.08    1.80  19-0.57366 0.86502-0.71669 0.50277 0.30672 0.13651
   4  -8  -2  792.89    2.62  20-0.58103 0.87112-0.72248 0.15289 0.28414-0.32872
   4  -8  13  128.86    4.13  20-0.57571 0.97025-0.71831 0.14891 0.30056 0.33750
   4  -7  12    0.85    2.51  20-0.57647 0.96450-0.71891 0.22003 0.29826 0.29300
   4  -6   1    3.05    0.35  25-0.60300 0.91473-0.73872 0.31180 0.20852-0.11611
   4  -5   5   73.00    1.43  20-0.57808 0.91785-0.72018 0.36353 0.29331-0.02038
   4  -5   6  220.85    2.24  20-0.57798 0.92475-0.72010 0.36318 0.29363 0.02470
   4  -5   7  611.21    3.47  20-0.57559 0.92949-0.71822 0.36145 0.30093 0.06347
 -11  -1  -7    9.71    3.97  20-0.57980-0.30898-0.72135 0.64967 0.28870-0.73459
 -10  -3 -10    3.93    4.92  21-0.58177-0.25203-0.72288 0.50885 0.28252-0.85281
 -10  -2  -9   59.55    4.41  21-0.58210-0.24531-0.72313 0.58125 0.28148-0.80518
 -10   2  -2    5.17    1.76  21-0.58232-0.19518-0.72331 0.86528 0.28077-0.48739
  -9  -1  -8    4.41    2.78  20-0.57903-0.16470-0.72074 0.64959 0.29109-0.75980
  -9   3  16  101.46    4.29  21-0.58438 0.00698-0.72489 0.93689 0.27419 0.34463
  -8   0  -7   -0.65    2.17  21-0.58173-0.07353-0.72284 0.71827 0.28265-0.69633
  -8   3  16  225.53    4.99  21-0.58256 0.08155-0.72348 0.93526 0.28003 0.35126
  -7  -6 -13    9.65    4.69  21-0.58260-0.04242-0.72352 0.29651 0.27990-0.94994
  -7   0  -7    0.30    2.00  20-0.58025-0.00254-0.72169 0.72145 0.28730-0.68617
  -7   2  19   15.69    4.34  21-0.58094 0.17814-0.72223 0.86243 0.28514 0.49415
  -6  -6 -13   13.50    4.23  21-0.58245 0.03387-0.72340 0.29673 0.28036-0.93858
  -6   0  -7   -1.05    1.75  21-0.58168 0.07840-0.72280 0.71890 0.28281-0.67215
  -6   1  -5   49.91    1.70  20-0.58016 0.08766-0.72163 0.79296 0.28757-0.58422
  -6   2  18   15.55    3.41  21-0.58290 0.24959-0.72375 0.86473 0.27894 0.46777
  -5   1  20    5.93    3.89  20-0.57909 0.33557-0.72079 0.79018 0.29092 0.55721
  -5   2  17  555.14    6.42  21-0.58261 0.31907-0.72353 0.86390 0.27985 0.43311
  -5   3  13  464.79    4.54  21-0.58118 0.29026-0.72242 0.93489 0.28440 0.24614
  -4  -7 -13  145.83    5.44  21-0.58179 0.18683-0.72289 0.22499 0.28245-0.91700
  -4  -5 -12  206.27    4.30  21-0.58262 0.19445-0.72353 0.36830 0.27984-0.86959
  -4  -4 -11   -0.39    1.96  20-0.57801 0.19886-0.71994 0.43135 0.29425-0.84026
  -4  -2  -9 1686.70    7.10  20-0.57801 0.21033-0.71994 0.57773 0.29425-0.74863
  -4   0  21   -0.84    3.68  20-0.57855 0.41584-0.72036 0.72215 0.29259 0.60914
  -4   1  -4  102.71    1.46  20-0.58094 0.24841-0.72223 0.79334 0.28514-0.51338
  -4   2  16   78.61    3.29  20-0.57871 0.38506-0.72049 0.86084 0.29210 0.38725
  -4   3  10    0.86    1.54  21-0.58195 0.34610-0.72302 0.93572 0.28195 0.12452
  -3 -10 -13    7.77    4.48  20-0.57873 0.25861-0.72051 0.00871 0.29203-0.91508
  -3  -9 -13  412.55    7.67  20-0.57995 0.26108-0.72146 0.08075 0.28823-0.91091
  -3  -6 -12  131.80    4.39  20-0.57992 0.26761-0.72144 0.29437 0.28834-0.86649
  -3  -1  -7  110.41    1.73  20-0.57801 0.30086-0.71994 0.64890 0.29425-0.64636
  -3  -1  21    9.02    4.87  21-0.58306 0.49972-0.72387 0.65109 0.27843 0.64041
  -3   1  -3  460.53    2.08  20-0.58105 0.33213-0.72232 0.79311 0.28479-0.45611
  -3   1  17   29.56    3.80  21-0.58205 0.47175-0.72309 0.79195 0.28165 0.45490
  -3   2  14   29.54    1.89  20-0.57864 0.44765-0.72044 0.86118 0.29231 0.30680
  -2  -7 -12   92.78    4.18  21-0.58219 0.34638-0.72320 0.22550 0.28120-0.84751
  -2  -4 -10   46.45    2.41  20-0.58111 0.35913-0.72236 0.43756 0.28462-0.76093
  -2  -3  -9   45.44    1.96  20-0.58113 0.36593-0.72238 0.50882 0.28453-0.71550
  -2  -1  20   14.58    3.51  20-0.57873 0.56499-0.72051 0.64726 0.29203 0.59172
  -2   0  18   93.08    3.94  20-0.57912 0.55244-0.72081 0.71799 0.29081 0.50273
  -2   1  15  183.34    3.92  21-0.58173 0.53404-0.72284 0.79200 0.28266 0.37436
  -2   2  10   22.35    1.64  21-0.58160 0.49934-0.72274 0.86405 0.28306 0.14636
  -1  -7 -11  272.36    3.99  20-0.57837 0.42538-0.72022 0.22233 0.29314-0.80254
  -1  -5 -10   56.10    2.38  21-0.58200 0.43606-0.72305 0.36712 0.28179-0.74633
  -1  -4  -9  102.95    2.43  20-0.57960 0.44102-0.72119 0.43665 0.28932-0.70871
  -1  -3  -8  638.52    3.82  20-0.58113 0.44931-0.72238 0.50862 0.28454-0.65860
  -1  -3  21    4.82    5.50  21-0.58147 0.65034-0.72264 0.50720 0.28347 0.65805
  -1  -1  18  135.08    4.83  20-0.58077 0.62960-0.72210 0.64876 0.28568 0.51866
  -1   1  12  527.75    4.29  21-0.58131 0.58956-0.72252 0.79217 0.28398 0.24845
   0 -10 -11  232.37    5.40  21-0.58352 0.50627-0.72423 0.01184 0.27696-0.77481
   0  -7 -10  266.79    3.84  20-0.57884 0.50900-0.72059 0.22241 0.29170-0.74459
   0  -3  19  158.32    5.46  21-0.58316 0.71489-0.72395 0.50782 0.27810 0.58430
   0  -2  -5    2.58    0.69  20-0.57792 0.54274-0.71987 0.57751 0.29453-0.52160
   0  -1  -3 1392.24    3.15  20-0.57929 0.55895-0.72094 0.64966 0.29030-0.42608
   1  -3  17   39.19    4.11  20-0.57992 0.77375-0.72144 0.50550 0.28834 0.49598
   1  -2  -3   68.38    0.84  21-0.58304 0.63859-0.72386 0.58137 0.27849-0.40284
   1  -2  15    4.26    3.00  20-0.58092 0.76098-0.72221 0.57874 0.28522 0.40695
   1  -1  12  112.64    2.74  21-0.58242 0.74267-0.72338 0.65008 0.28047 0.27512
   2 -11  -8  204.28    3.82  21-0.58169 0.67703-0.72281-0.05971 0.28277-0.62122
   2 -10  -8    1.42    2.35  20-0.58091 0.67738-0.72221 0.01056 0.28522-0.62340
   2  -9  -8  121.69    3.05  21-0.58302 0.67887-0.72384 0.08343 0.27855-0.61744
   2  -7  -7  281.69    3.01  20-0.57917 0.68229-0.72085 0.22263 0.29068-0.58463
   2  -6  18   80.20    5.13  20-0.57982 0.85572-0.72136 0.29330 0.28864 0.55229
   2  -5  17   97.87    4.99  20-0.57990 0.84966-0.72142 0.36410 0.28841 0.50721
   2  -4  -4  559.65    2.39  20-0.57934 0.70385-0.72099 0.43593 0.29013-0.44831
   2  -3  14   69.38    2.50  20-0.57864 0.82856-0.72044 0.50545 0.29231 0.36603
   2  -2  11  472.94    4.11  20-0.57997 0.80944-0.72148 0.57749 0.28818 0.23354
   3 -11  -6    1.72    2.26  22-0.58589 0.77316-0.72604-0.05783 0.26930-0.50575
   3 -10  -6   71.71    2.52  21-0.58342 0.76893-0.72415 0.01150 0.27726-0.51422
   3  -6  15  130.40    4.30  20-0.57906 0.91137-0.72076 0.29324 0.29102 0.42539
   3  -3   4  342.38    1.97  21-0.58237 0.83943-0.72334 0.50871 0.28063-0.06476
   3  -3   7   42.00    1.49  21-0.58192 0.85965-0.72299 0.50841 0.28204 0.07004
   4 -10  -3  154.88    1.94  22-0.58716 0.86985-0.72701 0.01606 0.26512-0.35437
   4  -9  13   64.90    3.94  21-0.58091 0.97502-0.72221 0.08200 0.28523 0.35338
   4  -6  10  513.52    4.51  20-0.57971 0.95387-0.72127 0.29396 0.28900 0.21144
 -12   0  -5    0.25    3.29  22-0.58664-0.35989-0.72645 0.72141 0.26746-0.64049
 -12   1  -3    0.20    2.84  22-0.58859-0.34631-0.72793 0.79610 0.26101-0.54417
 -11   0  -6    1.96    3.57  22-0.58919-0.29163-0.72838 0.72794 0.25902-0.65877
 -11   1  -4  102.14    3.45  22-0.58835-0.27980-0.72775 0.79900 0.26181-0.56980
 -10  -1  -8  135.52    4.34  21-0.58644-0.23279-0.72629 0.65614 0.26813-0.74601
  -9   0  -7   -2.44    2.63  22-0.58705-0.14416-0.72676 0.72203 0.26610-0.69204
  -9   1  -5  150.65    2.93  21-0.58501-0.13711-0.72521 0.79696 0.27277-0.60371
  -8  -3 -11  176.39    5.23  22-0.58665-0.10023-0.72646 0.51429 0.26744-0.85807
  -8  -2 -10   47.35    3.54  22-0.58705-0.09346-0.72676 0.58456 0.26612-0.81192
  -8   2  -3   53.47    1.63  22-0.58692-0.04529-0.72667 0.86892 0.26653-0.49574
  -7  -4 -12   19.95    4.46  22-0.58683-0.03074-0.72659 0.44182 0.26684-0.89172
  -7  -3 -11  224.15    5.08  21-0.58470-0.02663-0.72497 0.51211 0.27377-0.85361
  -7  -2 -10    1.48    2.94  21-0.58540-0.01822-0.72550 0.58334 0.27153-0.80654
  -7   2  -3  401.96    2.57  21-0.58636 0.03080-0.72623 0.86844 0.26838-0.48626
  -7   3  15  118.56    3.64  21-0.58620 0.15533-0.72611 0.93787 0.26891 0.32890
  -6  -4 -12  454.44    6.39  22-0.58700 0.04647-0.72672 0.44277 0.26629-0.87889
  -6  -3 -11   42.65    3.64  21-0.58517 0.05094-0.72532 0.51210 0.27227-0.84079
  -6  -2 -10   15.51    2.80  21-0.58593 0.05939-0.72591 0.58457 0.26978-0.79198
  -6   1  20   94.12    5.24  22-0.58820 0.26827-0.72764 0.79701 0.26230 0.57444
  -6   3  14   45.30    2.73  21-0.58601 0.22493-0.72597 0.93790 0.26954 0.29423
  -5  -8 -14    6.14    5.04  22-0.58833 0.10945-0.72773 0.15852 0.26187-0.95356
  -5  -6 -13   66.05    4.43  21-0.58490 0.11295-0.72512 0.29843 0.27312-0.92018
  -5  -3 -11  586.29    5.94  22-0.58813 0.13066-0.72758 0.51474 0.26254-0.81876
  -5   0  -7    0.04    1.50  22-0.58749 0.16133-0.72709 0.72331 0.26467-0.64077
  -5   3  12  240.30    3.29  22-0.58821 0.28983-0.72765 0.93983 0.26226 0.22266
  -4  -1  -8   16.77    1.71  21-0.58533 0.22502-0.72545 0.65448 0.27174-0.68080
  -4   0  20   59.48    4.87  22-0.58867 0.42294-0.72799 0.72554 0.26075 0.60005
  -4   1  18  261.15    5.87  22-0.58722 0.40709-0.72689 0.79620 0.26556 0.50351
  -4   2  15  428.99    4.90  22-0.58718 0.38623-0.72686 0.86759 0.26568 0.36780
  -4   3   5   75.26    1.01  21-0.58647 0.31661-0.72632 0.93898 0.26803-0.08922
  -4   3   8  786.47    3.79  22-0.58910 0.33980-0.72831 0.94088 0.25931 0.05578
  -4   3   9  263.26    2.62  21-0.58623 0.34391-0.72613 0.93849 0.26882 0.09141
  -3  -8 -13   50.81    3.76  21-0.58362 0.26460-0.72413 0.15536 0.27727-0.90082
  -3  -4 -11   93.26    3.33  22-0.58679 0.28214-0.72657 0.44221 0.26696-0.79965
  -3  -3 -10    1.58    2.22  21-0.58609 0.28790-0.72603 0.51292 0.26926-0.75680
  -3   0  19   -1.09    4.17  22-0.58599 0.48595-0.72595 0.72679 0.26959 0.55302
  -3   2  13   27.74    2.26  21-0.58623 0.44766-0.72613 0.86683 0.26882 0.28534
  -2 -10 -13    2.24    4.43  22-0.58787 0.34467-0.72738 0.01558 0.26341-0.87529
  -2  -5 -11  638.27    5.51  21-0.58460 0.35600-0.72489 0.36904 0.27411-0.79534
  -2  -2  -8  522.20    3.53  21-0.58655 0.37895-0.72638 0.58394 0.26777-0.65351
  -2  -2  21   34.80    4.97  21-0.58457 0.57731-0.72487 0.57994 0.27419 0.65539
  -2   0  17    0.16    3.27  22-0.58757 0.55133-0.72716 0.72925 0.26439 0.48403
  -2   2   9  294.28    2.69  21-0.58640 0.49714-0.72626 0.86725 0.26826 0.11535
  -1 -11 -12  193.28    5.75  21-0.58457 0.42440-0.72486-0.05877 0.27422-0.82835
  -1 -10 -12    0.50    3.95  21-0.58397 0.42388-0.72440 0.01301 0.27615-0.83065
  -1  -9 -12  225.98    4.96  21-0.58546 0.42561-0.72555 0.08472 0.27131-0.82594
  -1  -6 -11    4.07    2.44  22-0.58777 0.43502-0.72731 0.30058 0.26373-0.77354
  -1  -2  19   58.48    4.34  22-0.58818 0.64349-0.72762 0.58284 0.26236 0.58798
  -1  -1  -5 1804.86    4.79  21-0.58440 0.47435-0.72473 0.65357 0.27475-0.51275
  -1   0  15   -0.32    2.71  22-0.58665 0.61264-0.72646 0.72720 0.26742 0.39935
  -1   1  11   -0.26    1.64  22-0.58723 0.58671-0.72690 0.79902 0.26551 0.22182
   0 -11 -11  182.44    5.01  21-0.58428 0.50726-0.72464-0.05853 0.27515-0.77248
   0  -9 -11    0.31    3.09  22-0.58581 0.51271-0.72581 0.08154 0.27019-0.76698
   0  -5  -9  494.49    3.96  21-0.58482 0.52262-0.72506 0.36931 0.27340-0.68106
   0  -4  -8 1087.36    4.87  21-0.58405 0.52884-0.72447 0.43975 0.27587-0.63832
   0  -4  20   13.05    5.23  21-0.58568 0.72316-0.72572 0.43893 0.27060 0.63684
   0  -2  17   19.81    3.66  22-0.58757 0.70520-0.72715 0.58248 0.26441 0.50677
   0  -1  15   72.68    3.20  22-0.58638 0.69092-0.72625 0.65318 0.26831 0.41166
   0   0  12 1040.37    5.77  21-0.58525 0.66909-0.72539 0.72344 0.27201 0.27175
   1 -11 -10   27.20    3.64  22-0.58824 0.59397-0.72766-0.05505 0.26218-0.70276
   1 -10 -10   40.50    3.34  22-0.58774 0.59383-0.72729 0.01625 0.26383-0.70479
   1  -7  -9   13.89    2.02  21-0.58490 0.59850-0.72512 0.22703 0.27313-0.66899
   1  -5  19    0.68    4.29  22-0.58576 0.79133-0.72578 0.37052 0.27035 0.60096
   1  -4  18    2.50    3.12  21-0.58414 0.78448-0.72453 0.43817 0.27559 0.55308
   1  -3  -5 1544.18    4.25  21-0.58526 0.62700-0.72540 0.51174 0.27197-0.48688
   2 -12  -8   26.87    3.37  21-0.58612 0.68194-0.72605-0.12742 0.26918-0.60771
   2  -8  -8   20.67    2.20  22-0.58906 0.68530-0.72829 0.15864 0.25943-0.59878
   2  -4  15  449.44    5.74  22-0.58643 0.84246-0.72629 0.43991 0.26815 0.43603
   2  -3  13  117.90    3.14  22-0.58722 0.82983-0.72689 0.51180 0.26554 0.34717
   2  -2  10    0.27    1.60  22-0.58665 0.80805-0.72646 0.58334 0.26743 0.20944
   3 -12  -6    1.92    2.59  22-0.59032 0.77694-0.72923-0.12526 0.25521-0.49119
   3  -9  -6   26.08    1.81  21-0.58660 0.77255-0.72642 0.08550 0.26760-0.50465
   3  -8  16   58.45    4.64  21-0.58473 0.92286-0.72499 0.15508 0.27369 0.48894
   3  -7  -5   97.05    1.64  22-0.58721 0.78047-0.72689 0.22859 0.26558-0.45726
   3  -7  15   89.43    4.17  22-0.58859 0.91964-0.72793 0.22851 0.26100 0.45591
   3  -6  -4  149.19    1.49  21-0.58628 0.78689-0.72617 0.29843 0.26865-0.41530
   3  -6  14  228.04    4.42  22-0.58867 0.91398-0.72799 0.29963 0.26073 0.40999
   3  -5  13   50.29    2.82  21-0.58546 0.90378-0.72555 0.36850 0.27131 0.35363
   3  -4  11   90.28    2.57  21-0.58493 0.88971-0.72514 0.43931 0.27304 0.26082
   3  -3   5  483.41    2.50  21-0.58507 0.84868-0.72525 0.51070 0.27258-0.01164
   3  -3   6 3189.94    6.88  21-0.58450 0.85510-0.72481 0.51012 0.27442 0.03207
   4 -13  -2   79.95    2.65  23-0.59492 0.88471-0.73265-0.19331 0.23933-0.28379
   4 -11  -3  208.18    2.46  22-0.59016 0.87300-0.72911-0.05390 0.25573-0.34608
   4  -9  12   26.34    3.43  22-0.59027 0.97778-0.72919 0.08811 0.25538 0.33708
   4  -8  12    1.32    2.81  22-0.58619 0.97207-0.72611 0.15626 0.26892 0.32160
   4  -7  11    3.44    2.30  21-0.58548 0.96559-0.72556 0.22645 0.27125 0.27477
   4  -6   9    3.78    1.83  22-0.58670 0.95368-0.72649 0.29866 0.26728 0.18823
 -11   3   2  116.47    1.44  25-0.60381-0.22392-0.73916 0.95118 0.20559-0.24493
 -10   1  -5  200.29    3.66  23-0.59364-0.20553-0.73186 0.80266 0.24276-0.58590
 -10   3   1  353.46    2.30  24-0.59906-0.15931-0.73580 0.94829 0.22340-0.29687
 -10   3  15   13.84    3.26  23-0.59126-0.06877-0.73009 0.94218 0.25098 0.31178
  -9  -3 -11   32.11    4.89  22-0.59059-0.17320-0.72959 0.51658 0.25324-0.85599
  -9  -2 -10   68.89    4.40  22-0.59124-0.16592-0.73008 0.58867 0.25103-0.80818
  -9   2  -3   14.17    1.78  23-0.59278-0.11573-0.73122 0.87304 0.24574-0.48723
  -9   3  15   33.13    3.30  23-0.59240 0.00747-0.73094 0.94367 0.24704 0.32638
  -8  -5 -13   -5.16    4.62  23-0.59212-0.10339-0.73074 0.36875 0.24801-0.92937
  -8  -4 -12  228.02    5.46  22-0.58856-0.10553-0.72806 0.44351 0.26010-0.89650
  -8  -1  -9  193.88    4.03  22-0.59104-0.08221-0.72993 0.65922 0.25171-0.75239
  -8   3   0   31.06    0.98  24-0.60064-0.01111-0.73694 0.94966 0.21755-0.31285
  -8   3  15   73.10    3.31  22-0.59088 0.08330-0.72980 0.94186 0.25227 0.33287
  -7  -5 -13   29.17    5.10  22-0.59102-0.03311-0.72991 0.37371 0.25179-0.92186
  -7  -1  -9   97.91    2.97  22-0.58928-0.00782-0.72860 0.65774 0.25768-0.74681
  -7   2  18  208.79    5.49  22-0.59024 0.18053-0.72933 0.87005 0.25442 0.47954
  -7   3  14   14.65    2.74  23-0.59364 0.15523-0.73186 0.94427 0.24275 0.30923
  -6  -7 -14   85.68    6.47  22-0.59097 0.03724-0.72987 0.23166 0.25196-0.95551
  -6  -5 -13   34.87    4.46  22-0.59127 0.04501-0.73010 0.37558 0.25094-0.90875
  -6  -1  -9   62.33    2.75  22-0.59067 0.07080-0.72965 0.65886 0.25297-0.73067
  -6   2  -3   81.36    1.46  23-0.59265 0.11377-0.73113 0.87332 0.24617-0.45260
  -6   2  17  174.74    4.75  23-0.59217 0.25101-0.73077 0.87185 0.24786 0.45270
  -6   3  13   40.49    2.45  23-0.59272 0.22488-0.73118 0.94386 0.24594 0.27242
  -5  -7 -14    4.76    4.61  23-0.59294 0.11422-0.73134 0.23335 0.24520-0.93746
  -5  -4 -12  508.19    6.34  22-0.58952 0.12510-0.72879 0.44419 0.25686-0.85863
  -5  -2 -10    4.32    2.17  22-0.58944 0.13871-0.72872 0.58644 0.25714-0.76876
  -5   0  21    0.30    3.65  22-0.58889 0.34966-0.72831 0.73043 0.25897 0.63211
  -5   1  -5  145.52    2.01  22-0.58896 0.17287-0.72836 0.79941 0.25876-0.54400
  -5   1  19   32.84    3.42  22-0.58873 0.33879-0.72819 0.79771 0.25953 0.54363
  -5   2  16    5.29    3.02  23-0.59122 0.32013-0.73006 0.87102 0.25112 0.41603
  -5   3  11  106.11    2.42  23-0.59388 0.28858-0.73203 0.94472 0.24193 0.19746
  -4  -8 -14   -3.49    5.06  23-0.59168 0.19247-0.73040 0.15695 0.24954-0.92838
  -4  -6 -13   66.83    4.11  22-0.58906 0.19463-0.72844 0.30076 0.25841-0.89371
  -3  -7 -13   51.39    3.33  22-0.58856 0.27038-0.72806 0.22922 0.26010-0.88347
  -3  -5 -12    0.23    3.02  23-0.59080 0.28158-0.72974 0.37009 0.25255-0.83287
  -3  -2  -9   75.77    2.19  22-0.58942 0.29870-0.72871 0.58640 0.25722-0.69995
  -3   1  16  261.66    4.67  22-0.59087 0.47327-0.72980 0.79929 0.25230 0.43747
  -3   2  12  424.13    3.94  23-0.59277 0.44752-0.73122 0.87236 0.24577 0.26263
  -2  -9 -13  239.49    5.89  22-0.58881 0.34672-0.72825 0.08711 0.25925-0.87042
  -2  -8 -13    6.91    4.08  23-0.59239 0.34944-0.73093 0.16160 0.24709-0.85929
  -2  -6 -12  223.58    4.59  22-0.59039 0.35541-0.72944 0.30252 0.25392-0.82063
  -2  -1  19   46.31    3.41  22-0.58873 0.56748-0.72819 0.65452 0.25953 0.57956
  -2   1  14   90.69    2.73  22-0.58956 0.53486-0.72882 0.79842 0.25673 0.35452
  -2   2   5 7163.93    8.37  23-0.59227 0.47535-0.73085 0.87235 0.24748-0.04512
  -2   2   7  296.63    2.29  23-0.59225 0.48914-0.73083 0.87217 0.24758 0.04535
  -2   2   8    5.11    1.23  22-0.58982 0.49336-0.72901 0.87019 0.25585 0.08225
  -1  -8 -12  163.25    4.40  22-0.58901 0.43000-0.72840 0.15902 0.25858-0.81323
  -1  -3  20    8.49    4.99  23-0.59191 0.65358-0.73058 0.51538 0.24874 0.64689
  -1  -2  -7   12.03    1.19  22-0.58940 0.46537-0.72869 0.58600 0.25729-0.58617
  -1  -1  17  160.80    4.13  22-0.59004 0.63167-0.72918 0.65602 0.25511 0.50406
   0  -8 -11  355.28    4.72  22-0.58916 0.51312-0.72851 0.15906 0.25808-0.75586
   0  -6 -10    7.39    2.00  22-0.58915 0.52021-0.72850 0.30139 0.25813-0.71128
   0  -3  -7    6.03    0.93  22-0.58881 0.54137-0.72825 0.51476 0.25925-0.57589
   0  -3  18   17.94    3.85  23-0.59290 0.71720-0.73131 0.51631 0.24534 0.57148
   0   0  11   -1.83    1.64  23-0.59140 0.66692-0.73020 0.73063 0.25049 0.24751
   1 -12 -10   65.57    4.41  22-0.59128 0.59743-0.73011-0.12367 0.25090-0.69182
   1  -9 -10   18.26    2.97  22-0.58952 0.59621-0.72879 0.08913 0.25687-0.69800
   1  -3  16    3.98    3.06  22-0.58956 0.77555-0.72882 0.51399 0.25674 0.48029
   1  -2  14  138.58    3.22  22-0.58950 0.76280-0.72877 0.58452 0.25693 0.38973
   1  -1  11 1145.78    5.69  22-0.58906 0.74221-0.72844 0.65566 0.25841 0.25178
   2  -6  17    3.48    3.94  22-0.58973 0.85952-0.72894 0.30034 0.25616 0.53956
   2  -5  16   19.30    3.22  22-0.58961 0.85223-0.72885 0.37248 0.25656 0.49288
   2  -2   1 5278.62    3.72  24-0.59694 0.75665-0.73428 0.59141 0.23106-0.16272
   2  -2   9  607.09    3.91  23-0.59223 0.80777-0.73082 0.58688 0.24762 0.18352
   3  -8  -6   10.52    1.56  23-0.59438 0.78102-0.73240 0.16333 0.24017-0.47729
   3  -5  12    1.59    2.11  23-0.59351 0.90521-0.73176 0.37476 0.24322 0.33659
   3  -4  10   51.25    2.17  23-0.59181 0.88981-0.73050 0.44458 0.24909 0.23949
   4 -12  -3   -0.00    1.93  25-0.59984 0.88532-0.73636-0.11983 0.22053-0.30881
   4 -10  12   14.37    3.48  23-0.59239 0.97991-0.73093 0.01855 0.24709 0.34553
   4  -9  -3    8.15    1.13  23-0.59337 0.87710-0.73166 0.09063 0.24369-0.33293
   4  -8  11    3.81    2.70  23-0.59354 0.97449-0.73179 0.16122 0.24310 0.30325
   4  -7  10    0.53    2.06  23-0.59204 0.96702-0.73068 0.23087 0.24828 0.25480
   4  -6   8    0.65    1.56  23-0.59266 0.95293-0.73114 0.30337 0.24614 0.16384
 -11  -1  -8  393.32    7.16  23-0.59582-0.30001-0.73337 0.66309 0.23473-0.72443
 -11   2  -2   43.43    2.38  24-0.59983-0.25538-0.73627 0.87783 0.22021-0.44047
 -10  -2 -10   45.37    4.07  24-0.59762-0.23592-0.73468 0.59303 0.22829-0.79767
 -10   0  -7    2.53    2.80  23-0.59487-0.21656-0.73268 0.73263 0.23807-0.67176
  -9  -1  -9    2.38    3.28  23-0.59544-0.15406-0.73309 0.66218 0.23609-0.74923
  -8   1  -6  433.47    4.20  24-0.59822-0.05430-0.73511 0.80572 0.22612-0.59242
  -8   2  18   36.06    4.39  23-0.59478 0.10796-0.73261 0.87378 0.23842 0.48384
  -8   3  14   -2.45    2.60  24-0.59839 0.08505-0.73523 0.94866 0.22550 0.31274
  -7   1  -6   24.57    1.89  24-0.59744 0.02184-0.73455 0.80516 0.22892-0.58369
  -6  -6 -14   45.44    5.16  24-0.59728 0.04357-0.73444 0.30699 0.22949-0.93340
  -6   1  19    0.91    4.72  24-0.59761 0.27128-0.73468 0.80434 0.22830 0.56288
  -5  -5 -13   41.74    3.40  23-0.59343 0.12154-0.73162 0.37591 0.24312-0.88995
  -5  -1  -9   17.42    2.15  23-0.59506 0.15127-0.73282 0.66167 0.23741-0.70383
  -5   1  18   35.69    3.76  24-0.59800 0.34019-0.73496 0.80528 0.22689 0.53099
  -4  -7 -14  109.14    5.57  24-0.59674 0.19564-0.73404 0.23515 0.23143-0.91142
  -4  -4 -12  105.41    3.82  23-0.59470 0.20713-0.73255 0.44819 0.23868-0.82857
  -4  -3 -11  742.28    5.66  23-0.59376 0.21284-0.73186 0.51848 0.24199-0.78688
  -4  -2 -10   65.85    2.56  23-0.59607 0.22219-0.73355 0.59107 0.23385-0.73346
  -4  -1  21    0.36    5.16  24-0.59578 0.43459-0.73334 0.66346 0.23486 0.66760
  -4   0  19   -0.49    3.77  24-0.59707 0.42256-0.73428 0.73668 0.23027 0.58558
  -4   1  17   -0.62    3.53  24-0.59599 0.40775-0.73349 0.80520 0.23413 0.48711
  -4   2  14    0.15    2.37  24-0.59531 0.38690-0.73300 0.87452 0.23652 0.34762
  -3  -9 -14   72.07    5.90  23-0.59480 0.26966-0.73263 0.09131 0.23832-0.90633
  -3  -6 -13    4.79    3.61  23-0.59581 0.27652-0.73336 0.30662 0.23477-0.85841
  -3  -1  20   44.10    3.90  23-0.59335 0.50270-0.73156 0.65863 0.24340 0.62953
  -3   0  -6  657.41    3.40  23-0.59591 0.32601-0.73344 0.73289 0.23440-0.54184
  -3   0  18  759.38    7.80  23-0.59471 0.49112-0.73256 0.73068 0.23865 0.54311
  -2  -7 -13   39.33    3.67  24-0.59762 0.35696-0.73468 0.23588 0.22828-0.83915
  -2  -3  21   50.49    5.51  24-0.59761 0.58982-0.73468 0.51894 0.22830 0.70112
  -2  -2  20  209.56    6.03  23-0.59456 0.58013-0.73245 0.58844 0.23916 0.64473
  -2   0  16  519.29    5.87  24-0.59726 0.55510-0.73442 0.73331 0.22957 0.47241
  -2   1  13    1.03    2.07  23-0.59627 0.53406-0.73370 0.80532 0.23313 0.33596
  -2   2   6  216.08    1.71  23-0.59343 0.48364-0.73162 0.87292 0.24312 0.00417
  -1  -7 -12   41.26    3.37  23-0.59480 0.43584-0.73262 0.23410 0.23834-0.79273
  -1  -4 -10   78.14    2.41  24-0.59758 0.45333-0.73465 0.44909 0.22843-0.69258
  -1  -2  18    1.75    3.34  24-0.59761 0.64583-0.73468 0.59089 0.22830 0.57613
  -1   0  -3    1.93    0.65  23-0.59615 0.49907-0.73361 0.73375 0.23355-0.38118
  -1   0  14  383.16    4.56  23-0.59456 0.61619-0.73245 0.73107 0.23916 0.38371
  -1   1  10 4632.40   10.16  23-0.59376 0.58767-0.73186 0.80179 0.24199 0.19906
   0  -7 -11   69.40    3.04  23-0.59548 0.51940-0.73313 0.23489 0.23592-0.73311
   0  -5  20    2.73    5.05  23-0.59543 0.73356-0.73308 0.37532 0.23612 0.67178
   0  -4  19   18.75    4.70  23-0.59565 0.72655-0.73325 0.44679 0.23532 0.62665
   0  -2  16   23.38    3.47  24-0.59629 0.70688-0.73371 0.59059 0.23306 0.49257
   0  -1  14  123.11    3.23  23-0.59442 0.69223-0.73235 0.65976 0.23965 0.39494
   1  -8 -10    6.33    2.17  23-0.59389 0.60046-0.73195 0.16246 0.24153-0.68241
   1  -6  -9  909.09    5.12  23-0.59593 0.60999-0.73345 0.30553 0.23433-0.63006
   1  -6  19   40.15    4.35  23-0.59376 0.80022-0.73186 0.30430 0.24199 0.63283
   1  -5  -8  302.66    2.93  23-0.59400 0.61503-0.73204 0.37588 0.24114-0.59192
   1  -5  18   -0.68    4.16  24-0.59549 0.79563-0.73313 0.37718 0.23588 0.58991
   1  -4  -7 1415.96    4.97  24-0.59641 0.62470-0.73380 0.44863 0.23263-0.53725
   1  -4  17  180.56    4.62  23-0.59376 0.78739-0.73186 0.44474 0.24199 0.54209
   1  -2  13  232.40    3.50  24-0.59768 0.76358-0.73472 0.59140 0.22807 0.37324
   1  -1  10  629.76    4.07  23-0.59555 0.74179-0.73318 0.66082 0.23567 0.22853
   2 -11  -9    8.82    3.18  24-0.59794 0.68769-0.73491-0.04848 0.22713-0.61070
   2 -10  -9   35.55    2.80  24-0.59744 0.68759-0.73455 0.02183 0.22891-0.61225
   2  -7  -8    7.11    1.84  24-0.59792 0.69519-0.73490 0.23640 0.22719-0.56523
   2  -7  17    0.76    4.39  24-0.59741 0.86762-0.73453 0.23478 0.22904 0.56569
   2  -6  -7  521.04    3.50  23-0.59404 0.69787-0.73207 0.30470 0.24099-0.53470
   2  -5  -6   -0.15    1.17  24-0.59550 0.70861-0.73314 0.37507 0.23585-0.48334
   2  -4  14   -0.14    2.59  24-0.59549 0.84398-0.73313 0.44803 0.23588 0.42066
   2  -3  12  285.02    3.68  23-0.59478 0.83087-0.73261 0.51784 0.23839 0.32906
   2  -2   8  499.07    3.31  24-0.59751 0.80577-0.73460 0.59180 0.22866 0.15735
   3  -8  15  197.29    5.48  23-0.59436 0.92628-0.73230 0.16254 0.23988 0.47759
   3  -7  14  167.78    4.56  24-0.59763 0.92231-0.73469 0.23603 0.22824 0.44349
   3  -6  13    2.77    2.91  24-0.59763 0.91594-0.73469 0.30652 0.22823 0.39630
   3  -5  -3  626.69    2.17  24-0.59796 0.80605-0.73492 0.37883 0.22706-0.32738
   3  -4   9  450.42    3.79  24-0.59837 0.88931-0.73522 0.45021 0.22555 0.21828
   4  -9  11    0.55    2.77  24-0.59857 0.98038-0.73536 0.09157 0.22484 0.32253
   4  -6   7    3.80    1.46  24-0.59821 0.95173-0.73511 0.30762 0.22614 0.13864
 -12   1  -4    6.02    3.02  25-0.60444-0.33948-0.73932 0.81045 0.20297-0.52464
 -12   2  -1    5.31    2.11  25-0.60217-0.32055-0.73774 0.87971 0.21161-0.39701
 -10  -1  -9   16.52    3.73  25-0.60166-0.22493-0.73738 0.66683 0.21354-0.73743
 -10   2  -3  184.67    2.96  25-0.60304-0.18288-0.73835 0.87999 0.20831-0.46236
  -9   1  -6  413.41    4.63  25-0.60242-0.12789-0.73791 0.80892 0.21069-0.58783
  -9   3   0   75.09    1.32  26-0.60778-0.08088-0.74160 0.95452 0.18988-0.29733
  -9   3  14   29.16    2.98  25-0.60060 0.01023-0.73663 0.94937 0.21749 0.31036
  -8  -3 -12   53.72    4.99  25-0.60116-0.09242-0.73703 0.52412 0.21539-0.85160
  -8  -2 -11   77.23    3.90  25-0.60217-0.08594-0.73774 0.59533 0.21161-0.80354
  -8   0  -8  206.32    3.85  24-0.59960-0.06745-0.73593 0.73598 0.22116-0.67717
  -7  -4 -13   82.87    5.20  25-0.60136-0.02228-0.73717 0.45311 0.21466-0.88483
  -7  -3 -12   51.89    4.33  24-0.59981-0.01849-0.73607 0.52202 0.22040-0.84637
  -7  -2 -11   29.79    3.59  24-0.60070-0.00941-0.73671 0.59453 0.21710-0.79696
  -7   0  -8  149.55    3.08  24-0.59854 0.00898-0.73517 0.73501 0.22502-0.66984
  -7   2  17   27.93    3.51  24-0.59920 0.18125-0.73564 0.87712 0.22263 0.46605
  -7   3   0  216.69    1.28  26-0.60620 0.07126-0.74053 0.95354 0.19615-0.28005
  -7   3  13  165.80    3.28  25-0.60096 0.15557-0.73689 0.95002 0.21613 0.29007
  -6  -4 -13   31.66    4.23  25-0.60180 0.05458-0.73748 0.45338 0.21302-0.87160
  -6  -3 -12   54.65    4.05  24-0.60038 0.06019-0.73648 0.52311 0.21830-0.83181
  -6  -2 -11  111.16    3.77  25-0.60159 0.06708-0.73733 0.59513 0.21380-0.78215
  -6   0  -8  344.44    3.58  24-0.60049 0.08710-0.73656 0.73609 0.21788-0.65129
  -6   1  -6  931.95    4.66  24-0.60067 0.10123-0.73668 0.80740 0.21723-0.56034
  -6   2  16   35.90    3.41  25-0.60090 0.25288-0.73685 0.87825 0.21635 0.43866
  -6   3  12  954.50    5.75  24-0.59974 0.22456-0.73603 0.94918 0.22064 0.25130
  -5  -6 -14    2.74    4.11  24-0.59928 0.12008-0.73570 0.30908 0.22233-0.91450
  -5   0  20   54.08    4.64  24-0.59900 0.35537-0.73550 0.73391 0.22336 0.62548
  -5   2  15  825.84    6.53  24-0.59967 0.32110-0.73598 0.87773 0.22091 0.39962
  -5   3  10  343.60    3.20  24-0.59938 0.28700-0.73577 0.94919 0.22196 0.17120
  -4  -5 -13    6.13    2.64  24-0.59814 0.20218-0.73488 0.37940 0.22648-0.86202
  -4   0  -7    1.36    1.41  25-0.60033 0.24444-0.73645 0.73787 0.21847-0.58573
  -4   2  13   82.12    2.54  25-0.60252 0.38708-0.73798 0.87976 0.21031 0.33129
  -3  -8 -14   34.17    3.90  24-0.59806 0.27281-0.73483 0.16557 0.22676-0.89517
  -3  -4 -12    8.51    2.66  25-0.60236 0.29058-0.73788 0.45299 0.21088-0.78934
  -3  -2  21    6.74    3.97  24-0.59853 0.51499-0.73516 0.59074 0.22506 0.69190
  -3  -1  -8   47.71    1.45  24-0.59806 0.31461-0.73483 0.66270 0.22676-0.62477
  -3   1  15   12.58    2.37  24-0.59921 0.47399-0.73565 0.80591 0.22258 0.42238
  -3   2  11   12.01    1.69  24-0.59943 0.44681-0.73580 0.87744 0.22179 0.24070
  -2  -5 -12    2.78    2.83  24-0.60036 0.36411-0.73647 0.38110 0.21837-0.78489
  -2  -4 -11  283.39    3.66  24-0.59806 0.37038-0.73483 0.44919 0.22676-0.74773
  -2  -3 -10   41.76    2.18  24-0.59900 0.37829-0.73550 0.52098 0.22334-0.69935
  -2  -1  -7   33.85    1.13  24-0.59822 0.39834-0.73494 0.66296 0.22620-0.56687
  -2  -1  18   54.35    3.19  24-0.59822 0.57044-0.73494 0.66225 0.22620 0.56672
  -2   0  -5    0.74    0.83  24-0.60072 0.41344-0.73672 0.73698 0.21704-0.46679
  -2   1  -2 4424.37    4.90  25-0.60286 0.43797-0.73823 0.80840 0.20900-0.32356
  -1 -10 -13    1.66    4.22  25-0.59958 0.43433-0.73591 0.01890 0.22124-0.82362
  -1  -9 -13    0.86    4.09  25-0.60032 0.43500-0.73644 0.09247 0.21850-0.81883
  -1  -5 -11  492.25    4.55  24-0.59901 0.44760-0.73550 0.37898 0.22334-0.73276
  -1  -3  -9   14.93    1.74  24-0.59992 0.46228-0.73616 0.52192 0.21998-0.63882
  -1  -3  19    1.65    4.47  24-0.60126 0.65724-0.73710 0.52184 0.21504 0.63742
  -1  -1  16  116.38    3.62  24-0.59903 0.63326-0.73552 0.66322 0.22327 0.49058
  -1   1   9  575.89    3.53  24-0.59923 0.58576-0.73566 0.80633 0.22251 0.17266
   0 -11 -12    8.61    3.77  24-0.59878 0.51478-0.73534-0.04770 0.22416-0.76716
   0 -10 -12   26.01    3.70  24-0.59877 0.51545-0.73534 0.02237 0.22419-0.76782
   0  -9 -12   61.74    3.86  24-0.60021 0.51750-0.73636 0.09479 0.21891-0.76151
   0  -5 -10    4.34    2.00  25-0.60146 0.53181-0.73725 0.38173 0.21426-0.66656
   0  -4  -9   49.01    1.92  25-0.60200 0.54074-0.73763 0.45195 0.21224-0.61941
   0  -3  17   40.41    3.63  25-0.60231 0.71971-0.73784 0.52250 0.21107 0.56146
   0  -2  -6  203.71    1.99  25-0.60175 0.56121-0.73745 0.59451 0.21317-0.48461
   0   0  10  137.03    2.06  24-0.59806 0.66764-0.73483 0.73405 0.22676 0.22599
   1 -11 -11  138.48    4.75  25-0.60269 0.60233-0.73811-0.04531 0.20963-0.69544
   1 -10 -11  163.43    4.21  25-0.60239 0.60206-0.73790 0.02576 0.21077-0.69668
   1  -7 -10    5.92    2.28  25-0.60131 0.60802-0.73714 0.23882 0.21483-0.65581
   1  -3  15   31.75    2.37  24-0.59822 0.77824-0.73494 0.52053 0.22620 0.46596
   1  -1   9   45.83    1.66  25-0.60193 0.74084-0.73757 0.66532 0.21252 0.20655
   2 -12  -9    4.26    3.33  24-0.60090 0.69038-0.73685-0.11731 0.21638-0.59970
   2  -9  -9   84.56    2.90  24-0.59981 0.69005-0.73607 0.09525 0.22041-0.60377
   2  -6  16    1.20    3.61  24-0.59962 0.86299-0.73594 0.30693 0.22109 0.52840
   2  -5  15   12.43    2.94  24-0.59892 0.85511-0.73544 0.37894 0.22365 0.48031
   2  -3  11    0.54    1.75  25-0.60165 0.83240-0.73737 0.52260 0.21358 0.31005
   2  -2   7  153.05    1.91  25-0.60266 0.80391-0.73809 0.59517 0.20977 0.13077
   3 -11  -7   41.18    2.78  25-0.60122 0.78072-0.73708-0.04532 0.21516-0.49647
   3 -10  -7  137.33    2.70  24-0.60080 0.78039-0.73678 0.02557 0.21673-0.49821
   3  -5  11   32.90    2.33  25-0.60138 0.90627-0.73719 0.38087 0.21457 0.32023
   4 -10  11    5.20    3.01  25-0.60165 0.98255-0.73738 0.02437 0.21357 0.33247
   4  -8  10  279.21    3.72  25-0.60162 0.97572-0.73735 0.16739 0.21369 0.28916
   4  -7   9   26.97    2.09  24-0.60020 0.96717-0.73635 0.23801 0.21896 0.23706
   4  -6   6  183.20    2.13  25-0.60343 0.94998-0.73863 0.31122 0.20682 0.11289
 -11   0  -7   -3.29    3.48  26-0.60504-0.28048-0.73969 0.73696 0.20106-0.65173
 -11   1  -5  159.42    3.52  25-0.60519-0.27043-0.73979 0.81114 0.20046-0.55498
 -11   3  12   32.58    2.90  27-0.60937-0.14870-0.74260 0.95486 0.18394 0.22929
  -9  -3 -12   16.01    5.51  25-0.60495-0.16590-0.73963 0.52660 0.20139-0.85020
  -9  -2 -11   18.56    4.33  26-0.60573-0.15842-0.74016 0.59858 0.19838-0.80122
  -9   0  -8    5.33    2.91  25-0.60357-0.13892-0.73868 0.73908 0.20668-0.67384
  -9   2  17   86.38    4.81  26-0.60645 0.03602-0.74065 0.88165 0.19555 0.46896
  -9   3  13  137.76    3.52  26-0.60809 0.00958-0.74175 0.95488 0.18908 0.29313
  -8  -4 -13  104.45    4.67  25-0.60289-0.09876-0.73821 0.45522 0.20927-0.89036
  -8  -1 -10   12.85    3.21  26-0.60629-0.07506-0.74054 0.66986 0.19619-0.74263
  -8   2  -4   27.71    1.75  26-0.60715-0.03217-0.74112 0.88320 0.19283-0.46886
  -8   2  17   86.57    4.20  25-0.60403 0.11028-0.73900 0.88050 0.20493 0.47105
  -8   3  13  460.50    4.79  26-0.60613 0.08351-0.74043 0.95342 0.19681 0.29771
  -7  -5 -14    1.94    5.16  25-0.60492-0.02670-0.73960 0.38451 0.20153-0.91665
  -7  -1 -10    8.97    2.66  25-0.60517 0.00188-0.73977 0.66938 0.20057-0.73510
  -7   1  19   47.12    5.11  25-0.60434 0.20130-0.73921 0.80838 0.20373 0.57620
  -7   2  -4   19.40    1.41  26-0.60739 0.04523-0.74128 0.88322 0.19187-0.45603
  -7   3  12  823.82    5.75  26-0.60822 0.15655-0.74183 0.95491 0.18858 0.27195
  -6  -5 -14   22.62    4.94  25-0.60508 0.04967-0.73971 0.38430 0.20091-0.90414
  -6  -1 -10   14.54    2.61  26-0.60645 0.07974-0.74064 0.66933 0.19559-0.71905
  -6   0  20  301.58    6.87  26-0.60735 0.28771-0.74126 0.73902 0.19202 0.64490
  -6   1  18    0.47    3.53  26-0.60613 0.27226-0.74043 0.81308 0.19683 0.54899
  -6   3  11    2.02    1.67  26-0.60610 0.22428-0.74041 0.95363 0.19694 0.23171
  -5  -7 -15  103.97    5.81  26-0.60647 0.12130-0.74066 0.24246 0.19549-0.93314
  -5  -4 -13    7.42    3.67  25-0.60432 0.13191-0.73919 0.45499 0.20383-0.85102
  -5  -3 -12  183.27    4.36  25-0.60334 0.13881-0.73852 0.52497 0.20756-0.80963
  -5  -2 -11  437.36    4.84  25-0.60506 0.14751-0.73970 0.59703 0.20098-0.75787
  -5  -1  21    7.22    5.27  26-0.60586 0.36956-0.74025 0.66690 0.19788 0.69502
  -5   0  -8  180.46    2.73  26-0.60599 0.16971-0.74034 0.74005 0.19735-0.61865
  -5   1  17    0.56    3.21  26-0.60724 0.34324-0.74118 0.81097 0.19247 0.51970
  -5   2  -3 2118.97    4.91  26-0.60762 0.20576-0.74144 0.88325 0.19094-0.38682
  -5   3   9  266.70    2.54  25-0.60493 0.28563-0.73961 0.95272 0.20148 0.14621
  -4  -8 -15   30.32    5.77  25-0.60545 0.19645-0.73997 0.17067 0.19946-0.92449
  -4  -6 -14   48.87    4.35  25-0.60334 0.20089-0.73852 0.30986 0.20756-0.88829
  -4  -1  -9   77.13    1.98  25-0.60296 0.23626-0.73826 0.66665 0.20898-0.66386
  -4  -1  20   99.84    5.45  26-0.60547 0.43954-0.73998 0.66677 0.19940 0.66112
  -4   1  -5  426.32    2.72  25-0.60431 0.26527-0.73919 0.81001 0.20386-0.47803
  -4   1  16  248.60    4.59  25-0.60492 0.41019-0.73961 0.80956 0.20151 0.47683
  -3  -7 -14  166.70    4.69  25-0.60289 0.27673-0.73821 0.23974 0.20927-0.87779
  -3  -5 -13   48.22    3.44  25-0.60499 0.28693-0.73965 0.38404 0.20125-0.82420
  -3  -3 -11   42.02    2.25  25-0.60259 0.29838-0.73800 0.52438 0.21041-0.74358
  -3  -2 -10    2.94    2.06  26-0.60588 0.30731-0.74026 0.59816 0.19780-0.68568
  -3  -1  19    4.06    3.22  25-0.60319 0.50626-0.73841 0.66552 0.20813 0.61864
  -3   0  17   -0.61    3.21  26-0.60466 0.49302-0.73943 0.73872 0.20251 0.52879
  -3   2  10    7.97    1.58  26-0.60572 0.44651-0.74015 0.88184 0.19841 0.21837
  -2  -9 -14    5.30    3.38  25-0.60289 0.35225-0.73821 0.09788 0.20927-0.86618
  -2  -8 -14   87.73    5.02  26-0.60602 0.35621-0.74035 0.17032 0.19726-0.85384
  -2  -6 -13  194.94    4.64  25-0.60500 0.36296-0.73966 0.31236 0.20121-0.81273
  -2  -2  -9  585.87    4.08  25-0.60439 0.39044-0.73924 0.59648 0.20357-0.63464
  -2  -2  19   -2.13    4.41  26-0.60486 0.58328-0.73956 0.59718 0.20175 0.63269
  -2   0  15   -1.53    2.60  26-0.60565 0.55713-0.74010 0.74019 0.19870 0.45667
  -2   1  12    9.54    1.89  25-0.60466 0.53571-0.73943 0.80972 0.20252 0.31845
  -1  -8 -13    2.57    3.47  25-0.60398 0.43691-0.73896 0.16909 0.20511-0.80665
  -1  -6 -12  186.19    3.45  25-0.60304 0.44417-0.73831 0.31094 0.20870-0.76314
  -1  -4  20   28.85    4.91  25-0.60368 0.66521-0.73875 0.45134 0.20627 0.68905
  -1  -2  17  178.71    4.61  26-0.60688 0.64845-0.74094 0.59710 0.19389 0.56532
  -1  -1  -6   94.43    1.59  26-0.60621 0.48955-0.74048 0.66863 0.19652-0.47990
  -1   0  13    0.80    1.65  25-0.60281 0.61644-0.73815 0.73776 0.20955 0.36604
  -1   1   8   36.74    1.41  25-0.60467 0.58444-0.73944 0.80964 0.20247 0.14718
   0  -8 -12   41.60    3.45  25-0.60397 0.52123-0.73896 0.16954 0.20515-0.74727
   0  -6 -11   17.31    2.28  25-0.60478 0.52922-0.73951 0.31258 0.20205-0.69934
   0  -5  19   -2.19    4.68  26-0.60547 0.73795-0.73998 0.38342 0.19939 0.66132
   0  -4  18  250.12    6.11  26-0.60543 0.72945-0.73996 0.45344 0.19953 0.61730
   0  -2  15  287.08    4.58  26-0.60520 0.70927-0.73980 0.59628 0.20044 0.47976
   0  -1  13  115.56    2.54  25-0.60281 0.69301-0.73815 0.66558 0.20955 0.37972
   0   0   9    1.42    1.30  25-0.60444 0.66677-0.73927 0.73834 0.20338 0.20421
   1  -9 -11   20.59    3.26  25-0.60445 0.60434-0.73928 0.09824 0.20334-0.68919
   1  -6  18    1.76    4.34  25-0.60383 0.80516-0.73886 0.30952 0.20569 0.62283
   1  -5  17   -1.05    3.99  26-0.60502 0.79931-0.73967 0.38282 0.20113 0.57974
   1  -4  16   42.21    3.03  25-0.60319 0.78966-0.73841 0.45257 0.20813 0.52993
   1  -3  -6 1503.55    4.61  26-0.60694 0.64231-0.74098 0.52702 0.19365-0.45314
   1  -3  14  120.14    3.17  26-0.60702 0.78006-0.74103 0.52630 0.19332 0.45362
   1  -2  12  309.81    3.66  26-0.60549 0.76518-0.74000 0.59647 0.19931 0.35675
   2  -8  -9  785.43    5.13  25-0.60520 0.69530-0.73980 0.16982 0.20042-0.58428
   2  -7  16  106.73    4.47  26-0.60717 0.86970-0.74114 0.24242 0.19272 0.55776
   2  -4  -5  285.86    1.96  25-0.60457 0.72290-0.73936 0.45375 0.20287-0.40570
   2  -4  13  216.05    3.78  25-0.60357 0.84620-0.73868 0.45315 0.20667 0.40661
   2  -2   6   38.65    1.22  26-0.60725 0.80172-0.74119 0.59799 0.19241 0.10277
   3 -12  -7   25.31    2.70  25-0.60506 0.78389-0.73970-0.11416 0.20099-0.48298
   3  -9  -7    1.66    1.81  26-0.60527 0.78665-0.73985 0.09794 0.20016-0.48242
   3  -9  14   65.77    4.36  26-0.60804 0.93331-0.74172 0.10029 0.18928 0.48342
   3  -8  14   43.46    4.02  25-0.60404 0.92939-0.73900 0.16876 0.20488 0.46653
   3  -7  -6   36.66    1.47  26-0.60686 0.79416-0.74092 0.24195 0.19398-0.43018
   3  -7  13   48.64    3.38  26-0.60673 0.92464-0.74084 0.24207 0.19446 0.43205
   3  -6  -5   68.87    1.43  26-0.60836 0.80267-0.74193 0.31447 0.18802-0.37903
   3  -6  12  134.67    3.48  26-0.60590 0.91765-0.74028 0.31299 0.19770 0.38255
   3  -4   8  741.20    4.15  25-0.60492 0.88901-0.73961 0.45432 0.20151 0.19632
   4 -13  -3    9.05    2.22  27-0.61085 0.89458-0.74357-0.18232 0.17793-0.26585
   4 -11  -4   93.49    2.16  26-0.60831 0.88502-0.74190-0.04107 0.18821-0.32285
   4 -10  -4   25.38    1.56  26-0.60757 0.88430-0.74140 0.02899 0.19114-0.32543
   4  -9  10    5.19    2.73  26-0.60748 0.98193-0.74134 0.09916 0.19151 0.30964
   4  -8  -3    0.14    0.88  27-0.60943 0.89428-0.74264 0.17271 0.18370-0.27183
   4  -7   8 1676.91    6.98  26-0.60719 0.96755-0.74115 0.24304 0.19267 0.21827
   4  -6   2   31.30    0.67  28-0.61368 0.93259-0.74539 0.31761 0.16609-0.02867
   4  -6   5  427.15    2.61  26-0.60796 0.94758-0.74166 0.31444 0.18960 0.08457
 -12   3   9    1.34    2.25  28-0.61583-0.23835-0.74670 0.95924 0.15681 0.11058
 -10   0  -8    6.12    3.40  27-0.60977-0.20955-0.74285 0.74290 0.18224-0.66151
 -10   1  -6   24.03    2.64  26-0.60963-0.19532-0.74275 0.81446 0.18282-0.57108
  -9  -1 -10   23.98    3.77  26-0.60956-0.14804-0.74271 0.67237 0.18309-0.74048
  -9   2  -4   43.97    2.16  27-0.61126-0.10563-0.74382 0.88657 0.17615-0.46267
  -8   1  19   60.27    4.90  26-0.60888 0.13001-0.74227 0.81130 0.18582 0.58186
  -7   2  16  168.85    4.18  26-0.60799 0.18389-0.74168 0.88312 0.18938 0.45340
  -6  -6 -15   11.35    5.72  27-0.61008 0.04737-0.74305 0.31636 0.18100-0.92958
  -6   2  15  265.04    4.37  26-0.60938 0.25578-0.74260 0.88378 0.18381 0.42523
  -5  -5 -14    1.70    3.23  26-0.60730 0.12762-0.74121 0.38588 0.19212-0.88406
  -5  -1 -10   82.70    2.74  27-0.61041 0.15928-0.74327 0.67251 0.17963-0.69113
  -5   0  19    0.15    4.30  27-0.60904 0.35947-0.74237 0.74175 0.18518 0.61364
  -5   1  -6  263.30    2.71  26-0.60846 0.18552-0.74199 0.81299 0.18751-0.51866
  -5   2  14   18.84    2.43  26-0.60785 0.32355-0.74158 0.88281 0.18994 0.38518
  -5   3   3  126.84    0.80  28-0.61501 0.25448-0.74620 0.95949 0.16034-0.08376
  -4  -7 -15   96.28    5.95  26-0.60977 0.20078-0.74285 0.24583 0.18223-0.90680
  -4  -4 -13    4.91    3.49  26-0.60918 0.21272-0.74246 0.45824 0.18462-0.82112
  -4  -3 -12  167.15    4.03  26-0.60843 0.22041-0.74197 0.52830 0.18762-0.77755
  -4  -2 -11  532.26    4.91  27-0.61099 0.22933-0.74364 0.60177 0.17728-0.72208
  -4  -2  21   -0.05    5.49  27-0.60965 0.45024-0.74277 0.60087 0.18273 0.72092
  -4   0  18  587.16    6.73  26-0.60759 0.42832-0.74141 0.73907 0.19098 0.57857
  -4   2  -2  969.72    2.65  27-0.61211 0.29357-0.74436 0.88650 0.17265-0.31064
  -4   2  12    2.39    1.93  27-0.60990 0.38791-0.74294 0.88440 0.18170 0.31537
  -3  -8 -15  212.37    6.44  27-0.61113 0.27809-0.74373 0.17480 0.17669-0.89109
  -3  -6 -14  228.33    5.41  26-0.60941 0.28353-0.74261 0.31537 0.18369-0.85212
  -3  -3  21   15.64    5.78  27-0.61064 0.52707-0.74342 0.52764 0.17870 0.73846
  -3  -2  20   60.81    4.89  26-0.60830 0.51815-0.74188 0.59696 0.18813 0.68400
  -3   1  -4    1.79    0.81  26-0.60737 0.35096-0.74126 0.81222 0.19184-0.40863
  -3   1  14   89.61    2.39  26-0.60744 0.47600-0.74131 0.81137 0.19155 0.40765
  -2  -7 -14    8.90    3.64  27-0.61089 0.36041-0.74358 0.24567 0.17767-0.83451
  -2  -3  20   16.42    4.01  26-0.60759 0.59303-0.74141 0.52589 0.19098 0.69286
  -2  -1  17    2.52    2.49  26-0.60744 0.57305-0.74131 0.66836 0.19155 0.55590
  -1 -10 -14   42.10    5.00  27-0.61126 0.43792-0.74382 0.03161 0.17617-0.82080
  -1  -7 -13   13.15    3.48  26-0.60890 0.44284-0.74228 0.24429 0.18576-0.78516
  -1  -3  18   24.29    3.74  27-0.61126 0.66044-0.74381 0.52781 0.17617 0.62854
  -1  -2  -8  660.86    3.66  26-0.60759 0.47661-0.74141 0.59829 0.19098-0.56490
  -1  -1  15  471.50    5.05  26-0.60773 0.63597-0.74150 0.66859 0.19041 0.47797
  -1   0  12  973.12    5.54  27-0.61024 0.61843-0.74316 0.74146 0.18033 0.35210
  -1   1   7 2390.61    5.86  26-0.60924 0.58244-0.74250 0.81271 0.18436 0.11933
   0 -11 -13  116.28    5.44  27-0.61161 0.52033-0.74405-0.03871 0.17469-0.76318
   0 -10 -13   86.94    5.10  27-0.61138 0.52038-0.74389 0.03210 0.17568-0.76358
   0  -7 -12   -0.55    2.79  27-0.60983 0.52715-0.74289 0.24272 0.18201-0.72453
   0  -3  -8  753.55    3.95  26-0.60715 0.55243-0.74112 0.52713 0.19269-0.55473
   0  -1  -4    9.10    0.79  26-0.60874 0.58175-0.74217 0.67068 0.18638-0.36746
   0  -1  12    9.92    2.06  27-0.61019 0.69430-0.74312 0.67089 0.18054 0.36402
   0   0   8 2799.38    6.86  27-0.60979 0.66651-0.74286 0.74171 0.18215 0.18001
   1  -8 -11  107.91    3.19  26-0.60855 0.60827-0.74204 0.17232 0.18716-0.67285
   1  -7  18   38.89    5.73  27-0.61043 0.81103-0.74328 0.24440 0.17955 0.64938
   1  -6 -10   75.91    2.31  27-0.61120 0.61758-0.74378 0.31663 0.17641-0.61759
   1  -5  -9   24.13    1.77  27-0.61017 0.62387-0.74311 0.38692 0.18063-0.57637
   1  -2  -4  132.46    1.26  27-0.61127 0.65993-0.74382 0.60131 0.17613-0.34577
   1  -1   8  191.88    2.05  26-0.60773 0.73998-0.74150 0.66935 0.19041 0.18339
   2 -11 -10   41.84    3.72  27-0.61154 0.69318-0.74400-0.03830 0.17498-0.60491
   2 -10 -10   27.72    3.16  27-0.61147 0.69316-0.74395 0.03150 0.17530-0.60544
   2  -6  -8   71.52    1.97  27-0.61081 0.70735-0.74353 0.31638 0.17799-0.51708
   2  -6  15   91.56    4.10  26-0.60916 0.86488-0.74245 0.31483 0.18471 0.51889
   2  -5  14  110.27    3.37  26-0.60795 0.85727-0.74165 0.38490 0.18951 0.46937
   2  -3  -3  318.14    1.45  26-0.60932 0.74144-0.74255 0.52853 0.18405-0.29662
   2  -3  10   42.32    1.98  27-0.60995 0.83250-0.74297 0.52776 0.18150 0.29524
   2  -2   2 2061.74    3.22  27-0.61241 0.77894-0.74456 0.60168 0.17138-0.05845
   2  -2   5  192.20    1.70  27-0.61091 0.79873-0.74359 0.60020 0.17758 0.07129
   3  -8  -7    7.10    1.76  27-0.61072 0.78997-0.74347 0.17434 0.17837-0.46032
   3  -5  10  227.30    3.11  26-0.60929 0.90742-0.74254 0.38586 0.18416 0.30447
   3  -4   7  981.46    4.38  27-0.61066 0.88873-0.74343 0.45749 0.17861 0.17362
   4 -12  -4    0.49    2.22  28-0.61371 0.89074-0.74538-0.10917 0.16591-0.29911
   4 -11  10    2.14    2.60  27-0.61002 0.98435-0.74302-0.04147 0.18121 0.31999
   4 -10  10  116.26    3.37  27-0.61019 0.98443-0.74312 0.03117 0.18054 0.32188
   4  -9  -4  276.54    2.28  27-0.61318 0.88952-0.74505 0.10422 0.16816-0.30363
   4  -8   9  244.32    3.21  27-0.60964 0.97702-0.74277 0.17324 0.18276 0.27318
   4  -7  -2   20.84    0.65  28-0.61707 0.90762-0.74746 0.24871 0.15138-0.19607
   4  -6   3  454.01    2.02  28-0.61383 0.93983-0.74546 0.31757 0.16541 0.01713
   4  -6   4    8.36    0.89  27-0.61145 0.94434-0.74394 0.31641 0.17536 0.05256
 -12   2  -2   83.14    2.92  28-0.61808-0.31295-0.74813 0.88972 0.14652-0.37723
 -12   3   6   56.46    1.54  32-0.62870-0.24566-0.75397 0.96615 0.09491 0.03634
 -12   3   8  311.97    3.25  30-0.62112-0.23953-0.74991 0.96218 0.13260 0.08860
 -11   2  -3   35.91    2.43  28-0.61603-0.24623-0.74688 0.88909 0.15559-0.42008
 -11   3  11    4.58    2.65  28-0.61579-0.14846-0.74674 0.95941 0.15663 0.21215
 -10  -1 -10    2.85    3.77  28-0.61494-0.21898-0.74621 0.67500 0.16031-0.73077
 -10   2  16    0.18    3.68  28-0.61431-0.03759-0.74582 0.88881 0.16302 0.44405
 -10   3  12  157.49    3.43  28-0.61414-0.06722-0.74571 0.95825 0.16374 0.26259
  -9   2  16    1.91    3.68  28-0.61484 0.03855-0.74615 0.88716 0.16073 0.45891
  -8  -3 -13   72.87    5.45  28-0.61400-0.08804-0.74562 0.53353 0.16433-0.84559
  -8  -2 -12   95.46    4.59  28-0.61531-0.07991-0.74644 0.60582 0.15871-0.79544
  -8   0  -9    0.25    2.72  28-0.61400-0.06010-0.74562 0.74569 0.16434-0.66613
  -8   1  -7    4.94    2.04  27-0.61367-0.04603-0.74542 0.81669 0.16573-0.57681
  -8   2  16  181.32    4.57  27-0.61252 0.11223-0.74469 0.88601 0.17058 0.46045
  -8   3  12  113.18    2.89  27-0.61341 0.08571-0.74525 0.95791 0.16684 0.28252
  -7  -4 -14   53.23    5.53  28-0.61390-0.01741-0.74556 0.46276 0.16477-0.87928
  -7  -3 -13   10.74    4.26  27-0.61300-0.01251-0.74499 0.53272 0.16859-0.83900
  -7  -2 -12  182.88    4.89  28-0.61400-0.00437-0.74562 0.60425 0.16435-0.78904
  -7   0  -9   -0.56    2.32  28-0.61343 0.01840-0.74526 0.74319 0.16677-0.65935
  -7   0  20  412.32    8.13  28-0.61340 0.21863-0.74525 0.74300 0.16688 0.65756
  -7   1  -7   25.58    1.92  27-0.61333 0.02975-0.74520 0.81663 0.16720-0.56642
  -7   1  18    0.65    4.11  28-0.61338 0.20432-0.74523 0.81629 0.16698 0.56410
  -7   3  11  122.82    2.53  28-0.61499 0.15705-0.74624 0.95901 0.16012 0.25603
  -6  -4 -14   86.92    5.16  28-0.61458 0.05879-0.74598 0.46191 0.16187-0.86631
  -6  -3 -13   -5.52    3.75  28-0.61358 0.06666-0.74536 0.52878 0.16613-0.82684
  -6  -2 -12   69.87    3.51  28-0.61504 0.07385-0.74627 0.60512 0.15991-0.77307
  -6   0  -9    0.40    2.07  28-0.61446 0.09693-0.74591 0.74309 0.16237-0.64078
  -6   1  17   20.06    3.10  28-0.61553 0.27519-0.74657 0.81606 0.15777 0.54339
  -6   2  -4  587.08    3.16  27-0.61318 0.12679-0.74511 0.88758 0.16781-0.41986
  -6   3  10   10.37    1.60  27-0.61252 0.22424-0.74468 0.95772 0.17060 0.21176
  -5  -6 -15    1.13    4.63  27-0.61222 0.12572-0.74450 0.31749 0.17183-0.91009
  -5  -1  20    5.37    4.56  28-0.61484 0.37158-0.74615 0.67319 0.16074 0.68789
  -5   2  13  277.97    3.77  28-0.61528 0.32486-0.74642 0.88758 0.15885 0.37169
  -4  -5 -14    4.36    3.06  27-0.61147 0.20840-0.74401 0.38826 0.17498-0.85586
  -4  -1  19   32.09    4.62  28-0.61466 0.44247-0.74604 0.67166 0.16152 0.65424
  -4   0  -8  298.11    2.98  28-0.61477 0.25414-0.74610 0.74641 0.16105-0.57032
  -4   1  15  256.85    4.14  27-0.61311 0.41321-0.74506 0.81470 0.16811 0.46460
  -3  -7 -15   86.49    4.85  28-0.61513 0.28155-0.74633 0.24733 0.15951-0.87350
  -3  -1  -9   15.89    1.81  27-0.61371 0.32257-0.74544 0.67452 0.16557-0.60816
  -3  -1  18  212.20    4.93  27-0.61233 0.50926-0.74456 0.67136 0.17140 0.60947
  -3   0  -7    3.03    1.24  27-0.61359 0.33572-0.74537 0.74578 0.16608-0.51874
  -3   0  16  422.44    5.53  27-0.61261 0.49585-0.74474 0.74281 0.17021 0.51987
  -3   1  13   49.91    2.33  28-0.61510 0.47755-0.74631 0.81598 0.15962 0.39460
  -3   2   9   17.96    1.09  27-0.61167 0.44632-0.74414 0.88533 0.17412 0.19795
  -2  -9 -15    6.51    4.37  28-0.61488 0.35743-0.74617 0.10583 0.16057-0.86241
  -2  -5 -13  109.39    3.88  27-0.61377 0.37094-0.74548 0.38972 0.16533-0.77691
  -2  -4 -12    5.45    2.70  27-0.61255 0.37755-0.74470 0.46153 0.17047-0.73638
  -2  -3 -11    1.65    2.37  27-0.61366 0.38444-0.74541 0.53231 0.16581-0.68750
  -2  -2  18   22.31    4.11  28-0.61356 0.58607-0.74534 0.60136 0.16622 0.62589
  -2  -1  -8    0.46    1.30  28-0.61461 0.40612-0.74601 0.67515 0.16173-0.54778
  -2   0  14    5.23    2.34  28-0.61395 0.55843-0.74559 0.74457 0.16458 0.44658
  -2   1  11  186.90    2.49  27-0.61188 0.53677-0.74428 0.81408 0.17326 0.30143
  -1  -9 -14   51.31    5.05  27-0.61264 0.43868-0.74476 0.10358 0.17011-0.81511
  -1  -5 -12   95.39    3.20  27-0.61296 0.45332-0.74497 0.38885 0.16875-0.72394
  -1  -5  20   82.32    5.47  27-0.61238 0.67434-0.74460 0.38649 0.17118 0.72475
  -1  -4 -11  280.23    3.55  27-0.61216 0.45952-0.74445 0.45955 0.17212-0.68163
  -1  -4  19    3.44    4.56  27-0.61290 0.66813-0.74493 0.45814 0.16900 0.68133
  -1  -3 -10  161.51    2.65  28-0.61497 0.46954-0.74623 0.53307 0.16018-0.62472
  -1   1   6 3470.63    6.43  27-0.61324 0.58005-0.74514 0.81500 0.16756 0.09088
   0  -9 -13  212.76    5.12  27-0.61303 0.52230-0.74501 0.10376 0.16847-0.75663
   0  -6  19   15.20    5.23  27-0.61331 0.74483-0.74519 0.31615 0.16727 0.69455
   0  -5  18   55.89    4.91  28-0.61501 0.73947-0.74625 0.38765 0.16001 0.65691
   0  -4  17   61.35    4.20  28-0.61434 0.73239-0.74583 0.45966 0.16291 0.60832
   0  -3  16  355.46    5.15  27-0.61140 0.72292-0.74396 0.52833 0.17527 0.55051
   0  -2  14  294.47    4.21  27-0.61357 0.71162-0.74535 0.60103 0.16616 0.46842
   1 -11 -12   61.89    4.31  28-0.61515 0.60701-0.74634-0.03603 0.15943-0.69142
   1 -10 -12   58.20    3.70  28-0.61513 0.60683-0.74633 0.03467 0.15949-0.69180
   1  -7 -11  416.83    4.56  28-0.61493 0.61428-0.74620 0.24799 0.16038-0.64670
   1  -6  17    1.66    4.42  27-0.61336 0.80735-0.74522 0.31648 0.16705 0.61569
   1  -5  16   82.36    4.20  28-0.61386 0.80124-0.74553 0.38799 0.16495 0.57273
   1  -4  -8  162.37    2.25  27-0.61319 0.63389-0.74511 0.45990 0.16778-0.51848
   1  -4  15    4.40    2.76  27-0.61202 0.79230-0.74436 0.45821 0.17269 0.51941
   1  -3  13  125.02    2.93  28-0.61511 0.78245-0.74631 0.53099 0.15960 0.44139
   1  -2  11  245.61    3.11  27-0.61313 0.76648-0.74507 0.60096 0.16804 0.34187
   1  -1   7  262.83    2.30  27-0.61313 0.73883-0.74507 0.67272 0.16805 0.15960
   2 -12 -10   79.01    4.24  27-0.61354 0.69500-0.74533-0.10814 0.16629-0.59570
   2  -9 -10   23.74    2.78  27-0.61360 0.69595-0.74537 0.10611 0.16606-0.59544
   2  -8  16    9.12    3.85  27-0.61253 0.87590-0.74469 0.17330 0.17055 0.57914
   2  -7  -9   11.16    1.90  27-0.61310 0.70287-0.74505 0.24639 0.16817-0.55232
   2  -5  -7   20.31    1.44  27-0.61277 0.71642-0.74485 0.38902 0.16953-0.46354
   2  -4  12    2.16    1.64  27-0.61167 0.84777-0.74414 0.45830 0.17412 0.39395
   2  -2   3 2680.53    4.38  28-0.61457 0.78856-0.74598 0.60277 0.16191-0.00338
   2  -2   4   22.66    0.76  27-0.61362 0.79434-0.74538 0.60223 0.16597 0.03774
   3 -11  -8    4.26    2.71  28-0.61551 0.78914-0.74656-0.03776 0.15785-0.48481
   3 -10  -8   46.21    2.55  28-0.61497 0.78704-0.74623 0.03376 0.16021-0.48821
   3  -8  13   64.63    3.62  27-0.61322 0.93164-0.74513 0.17558 0.16767 0.45722
   3  -7  12  104.57    3.31  28-0.61521 0.92723-0.74638 0.24688 0.15914 0.42052
   3  -6  11   10.96    2.22  28-0.61399 0.91958-0.74562 0.31771 0.16439 0.36970
   3  -4  -1    1.07    0.24  31-0.62643 0.84834-0.75282 0.46789 0.10670-0.11685
   4  -9   9   53.27    2.67  28-0.61551 0.98326-0.74656 0.10597 0.15787 0.29744
   4  -8   8    0.18    1.91  28-0.61609 0.97893-0.74692 0.17391 0.15534 0.25660
   4  -7   7   50.89    1.76  28-0.61394 0.96781-0.74558 0.24685 0.16461 0.19980
 -12   1  -5   -1.27    3.09  29-0.61899-0.33050-0.74873 0.81850 0.14207-0.51608
 -12   3   7   46.28    1.90  31-0.62608-0.24145-0.75271 0.96435 0.10797 0.06733
 -11   0  -8  315.68    5.72  28-0.61763-0.27875-0.74792 0.74881 0.14820-0.63801
 -11   1  -6   25.91    3.11  29-0.61876-0.26437-0.74859 0.82045 0.14311-0.54261
 -11   3   1  101.52    1.40  31-0.62715-0.20759-0.75327 0.96572 0.10250-0.18679
 -11   3  10    0.29    2.37  29-0.62170-0.14965-0.75031 0.96331 0.12947 0.19528
 -10   2  -4   47.03    2.44  29-0.61830-0.17411-0.74832 0.89073 0.14520-0.44294
 -10   3   0   32.05    1.20  29-0.62137-0.14380-0.75012 0.96305 0.13102-0.24842
 -10   3  11   54.90    2.69  30-0.62118-0.06694-0.75001 0.96234 0.13190 0.24831
  -9  -2 -12    9.74    4.92  29-0.61792-0.15294-0.74809 0.60598 0.14690-0.79586
  -9   0  -9    3.95    3.06  28-0.61725-0.13327-0.74769 0.74823 0.14989-0.66390
  -9   1  -7    3.82    2.40  28-0.61677-0.11904-0.74740 0.81858 0.15202-0.57487
  -8  -1 -11   -0.76    3.13  29-0.61818-0.06472-0.74825 0.67282 0.14575-0.73936
  -8   1  18    0.82    4.17  29-0.61746 0.13065-0.74781 0.81963 0.14899 0.56987
  -8   3  -1  414.58    2.21  30-0.62303 0.00447-0.75106 0.96430 0.12307-0.26271
  -7  -1 -11   46.53    3.28  29-0.61785 0.00619-0.74805 0.67778 0.14723-0.72685
  -7   2  15   83.70    3.47  28-0.61612 0.18583-0.74699 0.88787 0.15492 0.44299
  -6  -5 -15   26.00    5.37  28-0.61709 0.05433-0.74759 0.39227 0.15063-0.89985
  -6   0  19   -1.01    3.73  29-0.61688 0.28942-0.74746 0.74743 0.15156 0.63407
  -6   1  -7  133.79    2.42  28-0.61632 0.10975-0.74712 0.81884 0.15400-0.54156
  -6   2  14   46.60    2.69  28-0.61723 0.25652-0.74767 0.88862 0.15000 0.41367
  -5  -4 -14   65.12    4.58  28-0.61660 0.13709-0.74729 0.46344 0.15280-0.84506
  -5  -3 -13   59.59    3.71  28-0.61613 0.14456-0.74700 0.53417 0.15486-0.80202
  -5  -2 -12   43.63    3.34  29-0.61780 0.15339-0.74802 0.60611 0.14743-0.74895
  -5  -2  21    6.52    5.45  29-0.61851 0.38200-0.74845 0.60404 0.14423 0.74871
  -5   0  18  298.07    5.99  28-0.61736 0.36094-0.74775 0.74537 0.14941 0.60800
  -5   1  16   50.17    2.73  28-0.61560 0.34545-0.74668 0.81618 0.15716 0.50939
  -5   3   4  196.46    1.23  29-0.61984 0.26644-0.74923 0.96235 0.13817-0.01645
  -5   3   5  294.27    1.76  29-0.61932 0.27279-0.74892 0.96212 0.14057 0.02649
  -5   3   6  350.65    2.11  28-0.61726 0.27790-0.74769 0.96051 0.14987 0.06229
  -4  -6 -15    0.54    3.30  28-0.61574 0.20720-0.74676 0.31670 0.15658-0.88365
  -4  -2  20    1.18    4.28  29-0.61821 0.45016-0.74827 0.60746 0.14560 0.71475
  -4  -1 -10  804.96    5.52  28-0.61692 0.24253-0.74748 0.67654 0.15138-0.65138
  -4   0  17    0.99    3.32  29-0.61685 0.42815-0.74744 0.74703 0.15170 0.56704
  -4   2  11  181.54    2.69  28-0.61683 0.38851-0.74743 0.88864 0.15176 0.29935
  -3  -5 -14   73.10    4.01  28-0.61728 0.29198-0.74770 0.39262 0.14979-0.81799
  -3  -4 -13  184.91    3.62  28-0.61547 0.29694-0.74660 0.46245 0.15773-0.78112
  -3  -3 -12    4.68    1.99  28-0.61587 0.30357-0.74684 0.53357 0.15601-0.73475
  -3  -2  19  115.90    5.10  28-0.61735 0.52058-0.74775 0.60237 0.14947 0.67678
  -3   2   0  472.77    0.85  31-0.62747 0.39960-0.75343 0.89514 0.10084-0.13664
  -3   2   8 1210.51    4.51  28-0.61712 0.44481-0.74761 0.88900 0.15049 0.17572
  -2  -8 -15  218.44    6.23  28-0.61771 0.36213-0.74796 0.17947 0.14786-0.84892
  -2  -6 -14  547.24    6.61  28-0.61732 0.36805-0.74773 0.32093 0.14959-0.80677
  -2  -4  20   46.43    5.68  29-0.61751 0.60357-0.74784 0.46176 0.14876 0.73403
  -2  -3  19  131.94    5.17  28-0.61654 0.59553-0.74725 0.53120 0.15304 0.68592
  -2  -2 -10    0.13    1.75  28-0.61756 0.39559-0.74787 0.60547 0.14854-0.62323
  -2  -1  16   -0.87    2.26  28-0.61587 0.57408-0.74684 0.67561 0.15601 0.54415
  -2   0  -6   18.58    1.19  29-0.61839 0.42526-0.74837 0.74824 0.14480-0.43984
  -2   1  10  738.42    4.25  29-0.61854 0.53634-0.74846 0.81841 0.14412 0.28547
  -1  -8 -14  213.90    5.55  28-0.61587 0.44242-0.74684 0.17742 0.15601-0.80146
  -1  -6 -13  294.39    4.77  28-0.61588 0.44980-0.74685 0.32010 0.15596-0.75587
  -1  -2  16  192.83    3.90  28-0.61547 0.65060-0.74660 0.60213 0.15773 0.55617
  -1  -1  14  312.02    4.02  28-0.61587 0.63725-0.74684 0.67352 0.15601 0.46695
  -1   0  11    0.84    1.73  29-0.61756 0.61734-0.74787 0.74694 0.14854 0.33802
  -1   1   3  125.36    1.01  29-0.61908 0.56490-0.74878 0.81874 0.14166-0.01888
  -1   1   4   71.28    1.00  29-0.61889 0.57149-0.74867 0.81862 0.14253 0.02551
  -1   1   5   63.29    1.10  28-0.61652 0.57608-0.74724 0.81725 0.15314 0.06035
   0  -8 -13  126.30    4.14  28-0.61640 0.52568-0.74717 0.17777 0.15366-0.74212
   0  -6 -12    7.96    2.55  28-0.61745 0.53398-0.74781 0.32140 0.14902-0.69187
   0  -5 -11    9.20    1.64  28-0.61560 0.53961-0.74668 0.39119 0.15716-0.65508
   0  -4 -10   88.61    2.30  28-0.61632 0.54729-0.74712 0.46232 0.15402-0.60679
   0  -2  -7  432.62    2.80  29-0.61807 0.57005-0.74818 0.60573 0.14621-0.46280
   0  -1  11  564.20    4.10  29-0.61773 0.69501-0.74798 0.67502 0.14776 0.35071
   0   0   7    0.53    0.79  28-0.61521 0.66367-0.74643 0.74602 0.15888 0.15857
   1  -9 -12   76.13    3.79  28-0.61679 0.60940-0.74741 0.10680 0.15195-0.68345
   1  -7  17   38.81    4.48  29-0.61940 0.81267-0.74897 0.25005 0.14020 0.64416
   1  -1   6   92.66    1.45  29-0.61817 0.73692-0.74824 0.67586 0.14577 0.13696
   2  -8 -10   78.03    2.74  29-0.61790 0.70044-0.74808 0.17885 0.14700-0.57613
   2  -7  15    2.03    3.26  29-0.61707 0.87148-0.74758 0.24843 0.15069 0.55094
   2  -6  14  594.17    6.19  29-0.61756 0.86691-0.74787 0.31960 0.14853 0.51037
   2  -5  13  100.19    3.00  28-0.61631 0.85934-0.74711 0.38902 0.15407 0.45927
   2  -3   9   41.90    1.85  28-0.61683 0.83237-0.74743 0.53259 0.15178 0.27930
   3 -12  -8    0.45    2.65  29-0.61775 0.79350-0.74799-0.10993 0.14767-0.46993
   3 -10  13    2.86    4.03  29-0.61931 0.93781-0.74892 0.03547 0.14060 0.48463
   3  -9  -8    6.36    1.95  28-0.61763 0.79107-0.74791 0.10733 0.14823-0.47446
   3  -9  13  432.62    6.51  29-0.61728 0.93529-0.74770 0.10766 0.14978 0.47611
   3  -5  -4 1719.42    3.96  29-0.61956 0.82036-0.74907 0.39311 0.13945-0.28608
   3  -5   9   22.12    1.78  28-0.61651 0.90797-0.74723 0.39043 0.15321 0.28968
   3  -4   6    7.57    1.17  28-0.61625 0.88737-0.74707 0.46119 0.15433 0.15211
   4 -11  -5  108.69    2.34  29-0.62133 0.89072-0.75009-0.03200 0.13122-0.31181
   4 -11   9   58.99    3.30  29-0.61844 0.98592-0.74841-0.03489 0.14454 0.31233
   4 -10  -5   38.58    1.76  29-0.62150 0.89118-0.75019 0.03884 0.13040-0.31052
   4 -10   9   43.08    2.84  29-0.61852 0.98582-0.74845 0.03672 0.14419 0.31257
   4  -7   6   16.74    1.43  29-0.62066 0.96734-0.74971 0.25118 0.13435 0.18458
 -10   0  -9   -0.36    3.58  30-0.62191-0.20005-0.75041 0.74662 0.12963-0.65874
 -10   1  -7    9.27    2.66  30-0.62251-0.19053-0.75075 0.82226 0.12678-0.56033
 -10   2  15    4.43    3.85  30-0.62369-0.03498-0.75141 0.89090 0.12108 0.44042
  -9  -1 -11    0.70    3.84  30-0.62168-0.13851-0.75027 0.67507 0.13076-0.73841
  -9   2  15  122.96    4.66  30-0.62304 0.03916-0.75105 0.89217 0.12426 0.44911
  -9   3  -1   -0.38    1.12  31-0.62679-0.06472-0.75308 0.96579 0.10564-0.25959
  -8   2  -5   12.96    1.69  30-0.62183-0.02510-0.75036 0.89247 0.13004-0.45054
  -8   2  15  139.09    4.22  29-0.62069 0.11326-0.74971 0.89076 0.13538 0.45087
  -7   0  19    0.88    4.92  29-0.62158 0.21771-0.75022 0.74923 0.13121 0.65035
  -7   1  17   27.30    3.77  30-0.62186 0.20463-0.75038 0.82002 0.12988 0.55834
  -7   2  -5   97.69    1.97  30-0.62259 0.05280-0.75079 0.89298 0.12643-0.43541
  -6  -1 -11    0.67    2.12  29-0.61941 0.08823-0.74895 0.67398 0.14129-0.71265
  -6  -1  20   94.86    5.68  30-0.62212 0.30272-0.75053 0.67719 0.12868 0.70816
  -5  -5 -15   37.65    3.81  29-0.61922 0.13334-0.74884 0.39357 0.14216-0.87923
  -5  -1 -11  278.26    3.95  30-0.62284 0.16534-0.75093 0.68027 0.12524-0.68177
  -5   0  -9    0.89    1.74  30-0.62158 0.17433-0.75022 0.75241 0.13121-0.60265
  -5   1  -7   96.51    2.19  30-0.62279 0.19265-0.75091 0.82220 0.12546-0.50165
  -5   2  12    0.23    1.88  29-0.62158 0.32165-0.75022 0.89387 0.13121 0.35720
  -4  -7 -16   79.75    6.20  29-0.62109 0.20458-0.74994 0.25140 0.13350-0.90407
  -4  -5 -15  143.94    5.11  30-0.62291 0.21398-0.75097 0.39534 0.12490-0.85081
  -4  -4 -14   83.02    4.16  29-0.62096 0.21937-0.74986 0.46548 0.13411-0.81474
  -4  -3 -13  271.79    4.97  29-0.62095 0.22636-0.74986 0.53700 0.13417-0.76957
  -4  -3  21   87.67    5.76  29-0.62072 0.46089-0.74972 0.53357 0.13523 0.77073
  -4   1  -6  456.64    2.99  29-0.62060 0.27426-0.74965 0.82095 0.13581-0.45494
  -4   1  14  291.07    3.92  29-0.62126 0.41378-0.75004 0.81957 0.13271 0.45442
  -3  -8 -16   63.28    6.05  30-0.62189 0.28265-0.75040 0.18078 0.12975-0.88805
  -3  -6 -15  140.38    5.57  29-0.62106 0.28836-0.74992 0.32276 0.13366-0.84742
  -3  -3  20   51.52    4.44  29-0.61985 0.52922-0.74921 0.53269 0.13928 0.73314
  -3  -2 -11   -0.93    1.63  29-0.61947 0.31688-0.74899 0.60364 0.14100-0.67585
  -3  -1  17   34.65    3.68  29-0.62115 0.51012-0.74997 0.67636 0.13325 0.60262
  -3   0  15   -2.86    2.69  30-0.62124 0.49561-0.75002 0.74984 0.13282 0.50854
  -3   1  12  420.09    3.90  30-0.62274 0.47785-0.75088 0.82067 0.12568 0.38259
  -3   2   7  336.12    2.37  30-0.62272 0.44324-0.75087 0.89235 0.12577 0.15525
  -2  -7 -15    2.95    4.35  30-0.62235 0.36483-0.75066 0.25264 0.12755-0.83030
  -2  -2  17  232.19    4.83  30-0.62219 0.58766-0.75057 0.60610 0.12831 0.61925
  -2   0  13    0.66    2.12  30-0.62171 0.55905-0.75030 0.75049 0.13058 0.43378
  -1  -7 -14   18.76    4.04  29-0.62067 0.44703-0.74969 0.25094 0.13548-0.78064
  -1  -5  19   11.11    4.85  30-0.62176 0.67653-0.75032 0.39261 0.13038 0.71900
  -1  -4  18  325.76    6.50  30-0.62179 0.67024-0.75034 0.46369 0.13024 0.67496
  -1  -3  17    9.90    2.79  29-0.62022 0.66220-0.74943 0.53384 0.13755 0.62076
  -1  -2  -9 1805.45    6.33  29-0.62163 0.48332-0.75025 0.60755 0.13096-0.55052
  -1  -1  -7  256.48    2.29  29-0.62164 0.49734-0.75025 0.67865 0.13094-0.45987
  -1   0  -4 1627.44    3.91  29-0.61935 0.51646-0.74891 0.74854 0.14158-0.33431
   0 -10 -14    0.51    4.14  30-0.62204 0.52595-0.75048 0.03640 0.12902-0.75928
   0  -7 -13    7.46    3.07  29-0.62163 0.53099-0.75025 0.25257 0.13098-0.71867
   0  -6  18   35.24    4.63  30-0.62249 0.74571-0.75074 0.32247 0.12689 0.69018
   0  -4  16  158.97    4.56  30-0.62315 0.73346-0.75111 0.46463 0.12372 0.60247
   0  -3  -9   53.87    1.83  29-0.62127 0.55943-0.75004 0.53644 0.13266-0.54029
   0  -3  15   89.78    2.99  29-0.61997 0.72457-0.74929 0.53383 0.13870 0.54168
   0  -2  13    5.44    2.21  30-0.62178 0.71168-0.75033 0.60681 0.13028 0.45895
   0   0   6 1289.98    4.27  29-0.62048 0.66320-0.74958 0.74838 0.13635 0.13398
   1  -8 -12    1.05    2.81  29-0.62081 0.61375-0.74977 0.18068 0.13484-0.66601
   1  -6  16    1.33    3.62  30-0.62231 0.80914-0.75064 0.32220 0.12775 0.60948
   1  -5 -10   58.29    2.07  30-0.62294 0.62980-0.75099 0.39501 0.12472-0.56565
   1  -5  15   58.91    3.48  30-0.62265 0.80231-0.75083 0.39349 0.12613 0.56643
   1  -4  14   34.22    2.69  29-0.62049 0.79411-0.74959 0.46376 0.13630 0.50993
   1  -3  -7 4522.62    8.36  30-0.62212 0.65002-0.75053 0.53696 0.12866-0.43357
   1  -3  12  409.39    4.12  30-0.62309 0.78315-0.75108 0.53607 0.12400 0.43176
   1  -2  10   57.26    1.94  29-0.62054 0.76685-0.74962 0.60561 0.13607 0.32868
   2 -11 -11   -0.13    3.12  30-0.62222 0.69961-0.75058-0.03460 0.12821-0.59805
   2 -10 -11    3.04    2.81  30-0.62259 0.69798-0.75080 0.03956 0.12640-0.59984
   2  -8  15  224.11    5.46  30-0.62168 0.87676-0.75028 0.18071 0.13073 0.57472
   2  -4  -6   37.20    1.22  29-0.62120 0.73206-0.75000 0.46520 0.13302-0.38133
   2  -4  11  282.97    3.19  29-0.61979 0.84886-0.74917 0.46300 0.13957 0.38284
   3  -8  -8   10.38    1.94  30-0.62348 0.79634-0.75130 0.18207 0.12211-0.44868
   3  -8  12   59.42    3.25  30-0.62178 0.93307-0.75034 0.18072 0.13026 0.45043
   3  -7  -7   -0.36    1.21  30-0.62142 0.80377-0.75013 0.24948 0.13198-0.41154
   3  -7  11   67.00    3.01  30-0.62339 0.92824-0.75125 0.25302 0.12256 0.41204
   3  -6  -6 1440.67    4.84  30-0.62319 0.80994-0.75113 0.32397 0.12355-0.36034
   3  -6  10  507.33    4.49  30-0.62220 0.92025-0.75057 0.32244 0.12829 0.36086
   3  -4   5   29.09    1.06  30-0.62205 0.88580-0.75049 0.46504 0.12901 0.13210
   4 -12  -5    1.23    2.22  30-0.62578 0.89607-0.75255-0.10232 0.11076-0.28925
   4  -9   8   64.47    2.61  30-0.62370 0.98397-0.75142 0.11053 0.12106 0.28960
   4  -8  -4    6.49    0.98  30-0.62472 0.90132-0.75198 0.18324 0.11605-0.25066
   4  -8   7   69.15    2.09  30-0.62493 0.97819-0.75209 0.18237 0.11502 0.24958
 -11   2  -4   -0.00    2.45  32-0.62873-0.23622-0.75404 0.89498 0.09675-0.41091
 -11   3   9  144.90    2.84  32-0.62899-0.14898-0.75418 0.96619 0.09533 0.18229
 -10  -1 -11    4.46    4.34  31-0.62620-0.21468-0.75273 0.68106 0.10979-0.72560
 -10   3  10    8.52    2.21  31-0.62827-0.06656-0.75381 0.96563 0.09913 0.23591
  -9   2  -5  188.76    2.77  30-0.62497-0.09921-0.75207 0.89392 0.11596-0.44848
  -8  -3 -14   20.79    5.61  30-0.62519-0.08283-0.75220 0.53915 0.11483-0.84183
  -8  -2 -13    3.78    4.12  31-0.62621-0.07515-0.75274 0.61016 0.10975-0.79195
  -8   0 -10   43.83    3.39  31-0.62587-0.05522-0.75256 0.75281 0.11144-0.65793
  -8   0  19   -0.98    5.17  31-0.62591 0.14636-0.75258 0.75270 0.11125 0.65561
  -8   1  -8   57.32    2.67  31-0.62609-0.04068-0.75268 0.82392 0.11034-0.56623
  -8   1  17   13.60    3.89  31-0.62614 0.13252-0.75271 0.82239 0.11007 0.56583
  -7  -4 -15   27.67    5.67  30-0.62519-0.01372-0.75219 0.46821 0.11484-0.87604
  -7  -3 -14   22.35    4.54  30-0.62435-0.00837-0.75174 0.53852 0.11898-0.83490
  -7  -2 -13  203.37    5.23  30-0.62550 0.00111-0.75236 0.61114 0.11332-0.78314
  -7   0 -10    0.54    2.42  31-0.62540 0.02405-0.75231 0.74980 0.11380-0.65117
  -7   1  -8   77.72    2.49  31-0.62606 0.03593-0.75266 0.82390 0.11051-0.55503
  -7   2  14   14.71    2.79  30-0.62424 0.18591-0.75168 0.89277 0.11951 0.43298
  -7   3  -1    2.26    0.70  32-0.62892 0.08656-0.75414 0.96748 0.09570-0.22395
  -6  -4 -15  116.13    5.73  30-0.62554 0.06443-0.75238 0.46893 0.11311-0.86155
  -6  -3 -14   81.31    4.90  30-0.62492 0.06875-0.75205 0.53927 0.11618-0.81996
  -6  -2 -13  121.39    4.55  31-0.62635 0.07748-0.75281 0.61048 0.10905-0.76829
  -6   0  18   78.40    4.62  30-0.62514 0.29211-0.75217 0.74995 0.11509 0.63041
  -6   1  16   85.00    3.50  30-0.62407 0.27749-0.75158 0.82131 0.12036 0.53425
  -6   2  -5 1672.89    5.59  31-0.62744 0.13458-0.75339 0.89540 0.10346-0.40091
  -6   2  13  149.01    3.08  30-0.62519 0.25740-0.75219 0.89326 0.11486 0.40293
  -6   3   0  210.21    0.93  32-0.63150 0.17339-0.75538 0.96856 0.08175-0.15296
  -5  -6 -16   -0.87    3.98  30-0.62351 0.13091-0.75127 0.32112 0.12306-0.90751
  -5  -1  19   28.38    3.47  30-0.62381 0.37447-0.75144 0.67757 0.12162 0.68222
  -5   0  17    1.99    3.57  31-0.62585 0.36196-0.75255 0.75091 0.11157 0.60065
  -5   1  15  246.11    4.04  30-0.62399 0.34678-0.75154 0.82118 0.12075 0.50043
  -5   2  -4  811.12    3.32  30-0.62487 0.21553-0.75202 0.89423 0.11643-0.35707
  -4  -6 -16   18.85    4.61  31-0.62628 0.21001-0.75278 0.32584 0.10940-0.87949
  -4  -2 -12   91.35    2.68  30-0.62339 0.23533-0.75120 0.60916 0.12364-0.71378
  -4  -1  18  258.23    4.97  30-0.62363 0.44283-0.75134 0.67789 0.12248 0.64724
  -4   0  16   39.76    3.59  30-0.62467 0.43128-0.75191 0.75016 0.11743 0.56099
  -4   2  10   33.33    1.72  30-0.62399 0.38863-0.75154 0.89287 0.12075 0.28501
  -3  -7 -16    3.00    5.09  31-0.62604 0.28487-0.75265 0.25440 0.11061-0.87027
  -3  -2  18   66.24    4.42  31-0.62613 0.52209-0.75270 0.60725 0.11014 0.67145
  -3  -1 -10  893.73    5.37  31-0.62617 0.32857-0.75272 0.68148 0.10994-0.59770
  -3   0  -8  437.30    3.36  31-0.62671 0.34280-0.75300 0.75281 0.10722-0.50491
  -3   1  -5  108.17    1.49  30-0.62446 0.36168-0.75179 0.82279 0.11847-0.38043
  -2  -5 -14  123.30    4.40  30-0.62522 0.37570-0.75221 0.39606 0.11470-0.77145
  -2  -5  20    4.84    5.30  31-0.62577 0.61114-0.75251 0.39448 0.11193 0.77150
  -2  -4 -13  200.83    4.20  30-0.62445 0.38234-0.75179 0.46738 0.11848-0.73037
  -2  -4  19   46.76    4.54  31-0.62657 0.60466-0.75293 0.46586 0.10794 0.73080
  -2  -3 -12  273.10    4.03  30-0.62546 0.38987-0.75234 0.53849 0.11349-0.67994
  -2  -3  18    4.90    4.04  31-0.62565 0.59745-0.75244 0.53728 0.11254 0.67959
  -2  -1  15  170.11    3.68  30-0.62444 0.57666-0.75178 0.67854 0.11855 0.53802
  -2   1  -3  138.22    1.15  31-0.62560 0.45339-0.75241 0.82286 0.11282-0.27229
  -2   1   9    9.44    1.39  31-0.62559 0.53636-0.75241 0.82261 0.11287 0.27069
  -1  -9 -15   -0.80    4.39  31-0.62464 0.44422-0.75189 0.10720 0.11758-0.81126
  -1  -8 -15   20.43    4.11  31-0.62666 0.44591-0.75298 0.18326 0.10747-0.79800
  -1  -5 -13    3.48    3.04  30-0.62491 0.45792-0.75204 0.39672 0.11622-0.71715
  -1  -4 -12   49.69    2.56  30-0.62446 0.46533-0.75179 0.46672 0.11847-0.67328
  -1  -2  15   39.50    2.88  30-0.62417 0.65216-0.75163 0.60697 0.11989 0.54889
  -1  -1  13  266.87    3.47  30-0.62387 0.63879-0.75147 0.67889 0.12133 0.45613
  -1   0  10   38.47    1.76  30-0.62491 0.61913-0.75204 0.75063 0.11622 0.32449
   0  -9 -14  194.08    5.67  30-0.62437 0.52692-0.75174 0.11032 0.11891-0.75243
   0  -5  17   23.38    3.75  30-0.62405 0.74143-0.75157 0.39398 0.12047 0.65041
   0  -1  -5  675.22    2.81  31-0.62560 0.59159-0.75242 0.68077 0.11278-0.33896
   0  -1  10 2962.81    8.19  30-0.62532 0.69560-0.75226 0.67972 0.11422 0.33827
   0   0   5    3.19    0.83  30-0.62540 0.66025-0.75230 0.75196 0.11382 0.11265
   1 -11 -13  240.18    6.14  30-0.62562 0.61072-0.75243-0.02989 0.11268-0.68836
   1 -10 -13   92.84    4.39  31-0.62573 0.61119-0.75249 0.04125 0.11214-0.68764
   1  -8  17   21.92    4.81  30-0.62447 0.81749-0.75180 0.18084 0.11841 0.66561
   1  -7 -12  215.95    3.94  31-0.62637 0.61905-0.75282 0.25480 0.10895-0.64013
   1  -6 -11  151.73    2.69  30-0.62357 0.62320-0.75130 0.32408 0.12277-0.60898
   1  -4  -9  109.49    2.19  31-0.62599 0.63977-0.75262 0.46753 0.11085-0.50648
   1  -1   5 1751.92    4.45  30-0.62345 0.73505-0.75124 0.67915 0.12335 0.11365
   2  -9 -11   45.13    3.04  30-0.62507 0.70006-0.75213 0.11196 0.11545-0.59013
   2  -9  15    0.60    4.22  31-0.62525 0.88223-0.75222 0.10902 0.11457 0.58782
   2  -7 -10  142.51    2.84  30-0.62522 0.70779-0.75221 0.25382 0.11468-0.54400
   2  -7  14    8.94    3.30  31-0.62525 0.87421-0.75223 0.25271 0.11453 0.54390
   2  -6  -9  213.86    2.76  30-0.62380 0.71341-0.75143 0.32435 0.12165-0.50578
   2  -6  13  182.22    3.91  31-0.62621 0.86842-0.75274 0.32463 0.10972 0.50388
   2  -5  -8   35.64    1.77  31-0.62571 0.72247-0.75247 0.39605 0.11226-0.45094
   2  -5  12    3.92    2.44  30-0.62467 0.86051-0.75191 0.39479 0.11741 0.45081
   2  -3   8   60.93    1.65  30-0.62416 0.83263-0.75163 0.53693 0.11993 0.26562
   3 -11  -9    1.42    2.74  31-0.62707 0.79399-0.75319-0.03147 0.10536-0.47827
   3 -10  -9   41.93    2.75  31-0.62625 0.79128-0.75276 0.04098 0.10953-0.48190
   3  -9  12   33.61    3.37  31-0.62614 0.93693-0.75270 0.11245 0.11010 0.47075
   3  -5   8  314.39    3.04  30-0.62415 0.90843-0.75162 0.39494 0.11997 0.27774
   3  -4   4  342.83    2.05  31-0.62751 0.88409-0.75342 0.46816 0.10312 0.11263
   4 -11   8  222.80    4.09  31-0.62725 0.98697-0.75329-0.02948 0.10445 0.30721
   4 -10   8   31.61    2.53  31-0.62709 0.98694-0.75320 0.04131 0.10527 0.30532
   4  -9  -5   -0.08    1.25  31-0.62654 0.89646-0.75292 0.11246 0.10805-0.28687
   4  -7   5  376.24    2.64  31-0.62768 0.96701-0.75351 0.25511 0.10221 0.17140
 -12   2  -3   17.17    2.38  32-0.63071-0.30764-0.75502 0.89647 0.08621-0.36267
 -11   1  -7   26.55    3.51  32-0.62993-0.26023-0.75465 0.82567 0.09043-0.53546
 -10   2  -5  157.80    3.36  32-0.63039-0.16939-0.75487 0.89705 0.08795-0.43050
 -10   2  14   36.55    3.59  32-0.63077-0.03687-0.75505 0.89561 0.08584 0.43054
  -9   0 -10  151.62    4.30  31-0.62825-0.12981-0.75381 0.75459 0.09937-0.65677
  -9   1  -8    2.15    2.55  31-0.62828-0.11400-0.75383 0.82449 0.09918-0.56657
  -9   1  17   23.81    4.21  31-0.62841 0.05855-0.75389 0.82292 0.09849 0.56593
  -9   2  14   23.08    3.15  32-0.63063 0.03939-0.75498 0.89562 0.08665 0.44222
  -9   3  10   52.37    2.13  32-0.62921 0.01004-0.75429 0.96683 0.09426 0.25188
  -8  -1 -12    3.63    3.63  32-0.62936-0.06505-0.75437 0.68288 0.09346-0.73027
  -8   2  14   25.87    2.88  32-0.62870 0.11488-0.75404 0.89473 0.09696 0.44267
  -7  -1 -12   47.30    3.59  31-0.62883 0.01086-0.75410 0.68363 0.09632-0.72085
  -7   0  18  525.14    7.58  32-0.63036 0.22109-0.75485 0.75227 0.08809 0.64611
  -7   1  16  304.59    5.31  32-0.62992 0.20628-0.75464 0.82371 0.09049 0.55238
  -6  -1 -12   89.72    3.47  32-0.63010 0.08901-0.75472 0.68454 0.08954-0.70285
  -6   0 -10   16.25    2.01  31-0.62713 0.09961-0.75324 0.75376 0.10516-0.62832
  -6   1  -8   12.49    1.82  31-0.62845 0.11527-0.75391 0.82502 0.09830-0.53096
  -6   3   7  390.66    2.68  32-0.63017 0.22078-0.75476 0.96744 0.08911 0.15685
  -5  -5 -16    8.99    5.35  32-0.62939 0.13547-0.75438 0.39855 0.09335-0.87653
  -5  -4 -15    1.16    3.86  32-0.62819 0.14184-0.75378 0.46596 0.09967-0.84239
  -5  -3 -14    1.44    2.60  31-0.62724 0.14774-0.75329 0.54015 0.10458-0.79733
  -5  -2 -13   11.92    3.48  32-0.62887 0.15639-0.75412 0.61207 0.09610-0.74351
  -5  -2  20   45.15    4.36  31-0.62724 0.38475-0.75329 0.60829 0.10458 0.74426
  -5   2  11   21.92    1.83  32-0.63000 0.32537-0.75468 0.89571 0.09006 0.34901
  -4  -3  20    8.02    5.35  32-0.62930 0.46231-0.75434 0.53880 0.09382 0.76620
  -4  -2  19   43.51    4.48  31-0.62758 0.45421-0.75347 0.60770 0.10285 0.71277
  -4  -1 -11  282.68    3.72  31-0.62858 0.24734-0.75398 0.68319 0.09760-0.64284
  -4   0  -9    0.69    1.32  31-0.62730 0.25921-0.75332 0.75371 0.10429-0.55912
  -4   1  13  204.97    3.21  32-0.62883 0.41438-0.75410 0.82361 0.09632 0.44585
  -4   2  -3 2965.96    5.16  32-0.62963 0.30451-0.75450 0.89632 0.09204-0.27496
  -4   2   9  443.15    3.28  32-0.63044 0.38859-0.75489 0.89600 0.08766 0.27260
  -3  -5 -15  164.05    5.27  31-0.62804 0.29451-0.75370 0.39741 0.10047-0.81475
  -3  -4 -14   17.45    2.58  31-0.62667 0.29940-0.75300 0.46829 0.10747-0.77685
  -3  -4  20  228.39    7.28  32-0.62892 0.53852-0.75415 0.46568 0.09581 0.77604
  -3  -3 -13    1.32    1.97  31-0.62724 0.30747-0.75329 0.54024 0.10458-0.72841
  -3  -3  19  103.17    5.11  31-0.62849 0.53138-0.75393 0.53738 0.09809 0.72812
  -3  -1  16  235.28    4.77  32-0.62924 0.51174-0.75431 0.68047 0.09411 0.59633
  -3   0  14    2.63    2.28  32-0.62874 0.49678-0.75406 0.75272 0.09679 0.50282
  -3   1  11    7.32    1.54  32-0.62987 0.47787-0.75461 0.82453 0.09077 0.37294
  -3   2   6 1098.63    3.62  31-0.62818 0.44168-0.75378 0.89506 0.09970 0.13589
  -2  -8 -16   20.44    5.31  31-0.62833 0.36429-0.75385 0.18456 0.09892-0.84675
  -2  -6 -15   84.56    4.81  31-0.62798 0.37187-0.75368 0.32599 0.10075-0.80284
  -2  -2 -11  453.69    4.20  32-0.62954 0.40092-0.75446 0.61221 0.09252-0.61387
  -2  -1  -9    4.15    1.10  31-0.62724 0.41279-0.75329 0.68204 0.10458-0.53543
  -2   0  12  113.81    2.64  32-0.62935 0.56122-0.75436 0.75260 0.09356 0.42668
  -1  -6 -14  393.76    5.45  31-0.62701 0.45401-0.75318 0.32628 0.10574-0.75074
  -1  -6  19    2.98    5.10  32-0.62861 0.68284-0.75399 0.32527 0.09745 0.75088
  -1  -5  18   14.69    4.03  32-0.63000 0.67830-0.75468 0.39596 0.09005 0.71542
  -1  -4  17   34.62    3.65  32-0.63013 0.67202-0.75474 0.46755 0.08935 0.67031
  -1  -3 -11  925.88    5.36  31-0.62690 0.47472-0.75312 0.53957 0.10632-0.61610
  -1  -3  16  808.90    7.59  31-0.62849 0.66328-0.75393 0.53833 0.09811 0.61529
   0  -8 -14    3.61    3.04  31-0.62753 0.52960-0.75344 0.18410 0.10308-0.73773
   0  -7  18   14.33    5.11  31-0.62826 0.75191-0.75382 0.25371 0.09927 0.71643
   0  -6 -13   58.12    3.29  31-0.62847 0.53816-0.75392 0.32688 0.09817-0.68632
   0  -5 -12  133.10    2.71  31-0.62713 0.54401-0.75324 0.39750 0.10516-0.64818
   0  -4 -11   34.98    2.29  31-0.62793 0.55176-0.75365 0.46878 0.10101-0.59869
   0  -3  14  349.92    4.58  31-0.62814 0.72553-0.75376 0.53856 0.09991 0.53482
   0  -2  12   11.18    2.13  32-0.62932 0.71316-0.75435 0.61080 0.09369 0.44986
   0   0   4 3265.34    5.31  32-0.62975 0.65857-0.75456 0.75347 0.09138 0.08823
   1  -9 -13  275.84    5.31  31-0.62750 0.61246-0.75343 0.11265 0.10324-0.67980
   1  -7  16  195.67    5.52  31-0.62856 0.81458-0.75397 0.25468 0.09771 0.63984
   1  -4  13   33.69    2.52  31-0.62868 0.79522-0.75403 0.46766 0.09708 0.50366
   1  -2  -5 3292.98    6.01  31-0.62753 0.66936-0.75344 0.61100 0.10309-0.31789
   1  -2   9 1690.37    6.07  31-0.62769 0.76708-0.75353 0.60979 0.10225 0.31685
   1  -1   4  154.60    1.36  31-0.62786 0.73243-0.75361 0.68168 0.10139 0.09029
   2  -8 -11  145.96    3.50  31-0.62892 0.70415-0.75415 0.18519 0.09582-0.57024
   2  -8  14   81.21    3.96  32-0.63009 0.87852-0.75472 0.18387 0.08955 0.57042
   2  -4  10   36.93    1.83  31-0.62746 0.84963-0.75341 0.46730 0.10343 0.37323
   2  -3  -4   48.42    0.87  31-0.62774 0.75258-0.75355 0.53983 0.10202-0.26016
   3 -12  -9   31.92    3.41  31-0.62810 0.79272-0.75374-0.10032 0.10013-0.47241
   3 -10  12   87.44    4.20  31-0.62831 0.93871-0.75384 0.04189 0.09905 0.48193
   3  -9  -9  751.22    5.28  31-0.62880 0.79390-0.75409 0.11363 0.09648-0.46919
   3  -8  11   16.59    2.62  32-0.62992 0.93467-0.75464 0.18425 0.09051 0.44409
   3  -6   9    4.98    1.69  32-0.62975 0.92103-0.75456 0.32701 0.09139 0.35164
   4 -12   7  218.50    4.90  33-0.63215 0.98523-0.75569-0.09867 0.07823 0.28829
   4 -11  -6  135.02    2.76  32-0.63187 0.89377-0.75556-0.02714 0.07979-0.30543
   4  -9   7  204.28    2.94  32-0.63158 0.98440-0.75543 0.11513 0.08140 0.28330
   4  -7  -3    7.72    0.71  33-0.63274 0.91629-0.75595 0.25789 0.07485-0.16424
 -11   3   8  239.30    2.96  34-0.63491-0.15008-0.75691 0.96874 0.06222 0.16904
 -10   0 -10   50.12    4.09  32-0.63209-0.20178-0.75568 0.75594 0.07856-0.64734
 -10   1  -8  140.28    4.31  33-0.63293-0.18834-0.75606 0.82736 0.07380-0.55281
 -10   3  -1   28.73    1.28  33-0.63511-0.13693-0.75699 0.96919 0.06105-0.22399
 -10   3   9  259.01    3.31  33-0.63434-0.06800-0.75667 0.96871 0.06559 0.22314
  -9  -1 -12   -0.36    4.06  33-0.63180-0.13666-0.75555 0.68064 0.08020-0.73325
  -8   1  16   40.35    4.03  33-0.63363 0.13295-0.75637 0.82524 0.06979 0.56162
  -8   2  -6  364.06    3.79  33-0.63309-0.02013-0.75613 0.89813 0.07287-0.43875
  -8   3   9    8.68    1.92  33-0.63366 0.08526-0.75638 0.96853 0.06957 0.24297
  -7   2  -6  274.38    3.20  33-0.63383 0.05730-0.75646 0.89861 0.06858-0.42292
  -7   2  13  209.48    3.70  32-0.63152 0.18785-0.75542 0.89647 0.08173 0.42446
  -7   3   8  300.05    2.59  33-0.63416 0.15511-0.75660 0.96917 0.06666 0.21251
  -6  -2  20   91.52    5.66  33-0.63332 0.31438-0.75624 0.61125 0.07153 0.76529
  -6  -1  19    1.38    3.32  32-0.63053 0.30417-0.75496 0.68383 0.08717 0.70132
  -6   0  17   -0.73    3.52  33-0.63240 0.29210-0.75583 0.75602 0.07680 0.62291
  -6   1  15   31.09    3.03  32-0.63166 0.27814-0.75548 0.82499 0.08099 0.52810
  -6   2  12    0.94    1.85  33-0.63213 0.25736-0.75570 0.89668 0.07832 0.39487
  -5  -1 -12   41.28    2.81  33-0.63285 0.16802-0.75603 0.68526 0.07425-0.67601
  -5  -1  18   28.73    4.35  32-0.63185 0.37505-0.75557 0.68225 0.07990 0.67717
  -5   0 -10  359.80    3.97  32-0.63078 0.17959-0.75507 0.75508 0.08584-0.59729
  -5   0  16  385.89    5.36  33-0.63343 0.36349-0.75628 0.75436 0.07095 0.59543
  -5   1  -8   71.88    2.29  33-0.63343 0.19609-0.75628 0.82713 0.07090-0.49241
  -5   1  14  935.52    6.56  32-0.63146 0.34776-0.75540 0.82484 0.08205 0.49344
  -4  -5 -16   12.99    4.76  33-0.63229 0.21490-0.75578 0.40015 0.07742-0.84826
  -4  -4 -15  131.19    4.64  32-0.63094 0.22099-0.75515 0.47116 0.08495-0.81095
  -4  -3 -14  145.50    4.27  32-0.63094 0.22809-0.75515 0.54231 0.08492-0.76529
  -4  -2 -13    3.45    2.83  33-0.63276 0.23670-0.75599 0.61364 0.07475-0.70948
  -4  -1  17    2.24    3.72  32-0.63142 0.44360-0.75538 0.68241 0.08229 0.64182
  -4   0  15    0.88    2.65  32-0.63200 0.43056-0.75564 0.75463 0.07906 0.55508
  -4   1  -7  138.99    2.12  33-0.63206 0.27831-0.75567 0.82659 0.07872-0.44300
  -3  -6 -16    9.15    4.21  32-0.63093 0.28991-0.75515 0.32840 0.08500-0.84458
  -3  -2 -12  631.99    5.11  32-0.63021 0.31826-0.75480 0.61287 0.08891-0.66743
  -2  -7 -16   98.33    5.52  32-0.63187 0.36783-0.75558 0.25718 0.07980-0.82722
  -2  -3  17  101.31    4.15  33-0.63332 0.59861-0.75624 0.53957 0.07153 0.67687
  -2  -2  16  320.79    4.56  32-0.63032 0.58930-0.75485 0.61020 0.08833 0.61374
  -2  -1  14  103.03    3.19  32-0.63193 0.57742-0.75561 0.68246 0.07943 0.53173
  -2   0  -7    0.03    1.16  33-0.63148 0.43144-0.75540 0.75462 0.08196-0.42481
  -2   1   8  631.58    3.38  32-0.63197 0.53624-0.75563 0.82561 0.07925 0.25855
  -1  -9 -16   41.12    5.17  33-0.63284 0.44482-0.75602 0.11504 0.07431-0.80970
  -1  -7 -15   97.73    4.49  32-0.63064 0.44933-0.75501 0.25613 0.08659-0.77745
  -1  -2 -10   53.86    2.00  33-0.63229 0.48686-0.75577 0.61332 0.07744-0.54179
  -1  -2  14   27.39    2.89  32-0.63167 0.65305-0.75549 0.61142 0.08092 0.54222
  -1  -1  -8  197.46    2.22  33-0.63291 0.50166-0.75605 0.68464 0.07392-0.44789
  -1  -1  12  493.62    4.22  32-0.63127 0.63936-0.75531 0.68256 0.08310 0.44882
  -1   0  -5   -0.12    0.91  32-0.63200 0.52129-0.75564 0.75535 0.07906-0.31550
  -1   0   9   -0.89    1.32  33-0.63178 0.61857-0.75554 0.75441 0.08026 0.31424
   0  -9 -15   10.72    4.22  33-0.63326 0.52784-0.75621 0.11584 0.07192-0.75074
   0  -7 -14   36.77    3.79  32-0.63152 0.53409-0.75542 0.25713 0.08172-0.71461
   0  -6  17   10.07    3.82  32-0.63085 0.74783-0.75511 0.32632 0.08544 0.68623
   0  -5  16  243.46    5.41  33-0.63199 0.74251-0.75564 0.39822 0.07909 0.64641
   0  -4  15  300.83    4.97  32-0.63121 0.73531-0.75528 0.46870 0.08343 0.59694
   0  -3 -10   54.94    2.05  32-0.63191 0.56251-0.75560 0.54180 0.07954-0.53261
   0  -2  -8  125.39    1.75  32-0.63053 0.57533-0.75496 0.61251 0.08717-0.44956
   0  -1   9  868.26    4.25  33-0.63213 0.69560-0.75570 0.68306 0.07833 0.32918
   1  -8 -13   61.11    3.47  32-0.63080 0.61605-0.75508 0.18512 0.08570-0.66259
   1  -8  16   33.29    4.76  33-0.63262 0.81812-0.75592 0.18616 0.07558 0.66336
   1  -6 -12  284.54    3.99  33-0.63317 0.62584-0.75617 0.32901 0.07242-0.60382
   1  -6  15    1.97    2.27  32-0.63048 0.81059-0.75493 0.32656 0.08746 0.60513
   1  -5 -11  186.47    2.99  33-0.63305 0.63292-0.75612 0.40013 0.07309-0.55919
   1  -5  14   18.95    2.72  32-0.63075 0.80433-0.75506 0.39720 0.08600 0.56066
   1  -3  11  924.81    5.38  32-0.63080 0.78399-0.75509 0.53992 0.08569 0.42444
   1  -1   3   22.08    0.68  32-0.63197 0.72942-0.75563 0.68389 0.07925 0.06674
   2 -11 -12   24.33    3.91  32-0.63200 0.69960-0.75565-0.02588 0.07904-0.59811
   2 -10 -12  172.09    4.35  33-0.63222 0.69988-0.75574 0.04464 0.07783-0.59713
   2  -9  14    1.83    3.50  33-0.63328 0.88228-0.75622 0.11428 0.07179 0.58684
   2  -7  13   40.28    3.51  33-0.63300 0.87509-0.75609 0.25707 0.07338 0.53999
   2  -5  11  624.19    4.97  33-0.63224 0.86126-0.75575 0.39837 0.07769 0.44510
   2  -4  -7   18.09    1.28  33-0.63272 0.73644-0.75597 0.47100 0.07500-0.36890
   2  -3   7 1731.78    5.42  32-0.63065 0.83246-0.75501 0.54050 0.08653 0.25349
   3  -9  11    0.63    3.04  33-0.63380 0.93860-0.75644 0.11449 0.06876 0.46605
   3  -8  -9  217.92    3.18  33-0.63343 0.79871-0.75628 0.18699 0.07092-0.44332
   3  -7  -8  127.83    2.21  32-0.63196 0.80448-0.75562 0.25711 0.07929-0.40674
   3  -7  10  111.78    2.79  32-0.63139 0.92914-0.75536 0.25691 0.08246 0.40646
   3  -6  -7   12.41    1.41  33-0.63386 0.81347-0.75647 0.32924 0.06842-0.35046
   3  -5  -5  290.00    1.99  33-0.63250 0.82609-0.75587 0.39990 0.07626-0.26771
   3  -5   7  849.87    4.17  32-0.63094 0.90858-0.75515 0.39856 0.08496 0.26723
   3  -4   3    8.46    0.68  33-0.63235 0.88200-0.75580 0.47097 0.07707 0.09356
   4 -12  -6   44.30    2.52  33-0.63472 0.89691-0.75683-0.09693 0.06334-0.28813
   4 -11   7    4.33    2.55  34-0.63529 0.98752-0.75706-0.02623 0.05995 0.30484
   4 -10  -6   73.60    2.08  32-0.63220 0.89409-0.75573 0.04468 0.07796-0.30335
   4 -10   7  239.58    3.45  33-0.63468 0.98741-0.75682 0.04608 0.06357 0.30154
   4  -8  -5   78.53    1.48  33-0.63518 0.90453-0.75702 0.18772 0.06060-0.24057
   4  -8   6  233.18    2.48  33-0.63212 0.97852-0.75570 0.18604 0.07837 0.24111
   4  -7   4  135.12    1.59  33-0.63395 0.96643-0.75651 0.25832 0.06790 0.16031
 -11   3   0    6.04    1.07  35-0.64027-0.20125-0.75884 0.97085 0.02801-0.15802
 -10   1  16   98.17    4.85  34-0.63608-0.01771-0.75739 0.82709 0.05520 0.55118
  -9   1  16  177.10    4.84  34-0.63570 0.05851-0.75724 0.82633 0.05754 0.56147
  -9   2  -6   46.37    2.11  33-0.63507-0.09423-0.75699 0.89873 0.06132-0.43855
  -9   3  -2  558.88    3.06  34-0.63791-0.06413-0.75807 0.97053 0.04369-0.24025
  -9   3   9  259.02    2.88  34-0.63535 0.00933-0.75710 0.96979 0.05962 0.24099
  -8  -2 -14   10.56    5.12  33-0.63514-0.07356-0.75702 0.61412 0.06088-0.78851
  -8   0 -11    0.06    3.15  34-0.63516-0.04905-0.75702 0.75314 0.06081-0.65674
  -8   0  18   15.27    4.28  33-0.63400 0.14776-0.75654 0.75463 0.06766 0.65366
  -8   1  -9  183.02    3.81  34-0.63562-0.03888-0.75721 0.82819 0.05798-0.55950
  -8   2  13   57.60    2.86  34-0.63554 0.11502-0.75718 0.89838 0.05851 0.43571
  -8   3  -2  706.26    3.01  34-0.63630 0.01118-0.75748 0.97022 0.05381-0.23885
  -7  -3 -15    1.89    3.45  33-0.63360-0.00625-0.75637 0.54251 0.06997-0.83178
  -7  -2 -14    9.10    4.43  33-0.63458 0.00223-0.75678 0.61422 0.06423-0.78030
  -7  -1  19   44.64    5.25  34-0.63524 0.23272-0.75705 0.68309 0.06033 0.71925
  -7   0 -11   -0.74    2.81  34-0.63496 0.02655-0.75694 0.75354 0.06199-0.64612
  -7   1  -9   86.53    2.76  34-0.63554 0.03817-0.75718 0.82805 0.05852-0.54814
  -6  -4 -16   13.24    5.51  33-0.63442 0.06437-0.75672 0.47214 0.06517-0.85959
  -6  -3 -15   39.33    4.37  33-0.63406 0.07099-0.75656 0.54318 0.06731-0.81664
  -6  -2 -14   23.14    4.16  34-0.63521 0.07996-0.75704 0.61484 0.06049-0.76399
  -6   0 -11    0.29    2.24  34-0.63618 0.10121-0.75743 0.75718 0.05459-0.62342
  -6   3   6   17.91    1.01  34-0.63531 0.21892-0.75709 0.97000 0.05987 0.14042
  -5  -4 -16   10.38    4.23  34-0.63603 0.14221-0.75737 0.47243 0.05550-0.83847
  -5  -3 -15   84.45    4.41  34-0.63591 0.15006-0.75732 0.54345 0.05624-0.79403
  -5  -3  20   22.12    4.81  34-0.63627 0.39365-0.75747 0.54127 0.05401 0.79443
  -5  -2  19   45.53    5.06  34-0.63513 0.38557-0.75701 0.61244 0.06093 0.74092
  -5   2  -5  335.81    2.53  34-0.63580 0.21985-0.75728 0.89914 0.05691-0.34243
  -5   2  10   73.97    2.15  34-0.63649 0.32475-0.75755 0.89888 0.05267 0.34117
  -4  -6 -17   53.98    6.06  33-0.63513 0.21122-0.75701 0.33022 0.06093-0.87722
  -4  -2  18   -2.75    4.05  34-0.63506 0.45399-0.75698 0.61581 0.06136 0.70599
  -4   1  12  239.28    3.27  34-0.63566 0.41460-0.75723 0.82731 0.05775 0.43875
  -4   2   8  695.73    3.60  34-0.63661 0.38765-0.75760 0.89905 0.05191 0.26265
  -3  -7 -17   -1.84    5.50  34-0.63481 0.28786-0.75688 0.25441 0.06289-0.86860
  -3  -5  20    5.14    5.61  34-0.63536 0.54484-0.75711 0.39941 0.05957 0.81223
  -3  -4 -15  399.17    6.14  34-0.63550 0.30217-0.75716 0.47187 0.05873-0.77303
  -3  -3 -14  124.56    3.73  34-0.63602 0.31036-0.75737 0.54391 0.05554-0.72390
  -3  -3  18   24.87    4.14  34-0.63600 0.53192-0.75736 0.54094 0.05568 0.72553
  -3  -2  17   18.01    2.76  33-0.63375 0.52343-0.75643 0.61230 0.06910 0.66607
  -3  -1 -11   36.29    2.36  34-0.63563 0.33080-0.75722 0.68580 0.05791-0.59140
  -3   0  13   -0.78    2.06  34-0.63581 0.49718-0.75729 0.75636 0.05684 0.49704
  -3   1  -6   32.59    1.30  34-0.63523 0.36518-0.75705 0.82764 0.06036-0.36758
  -2  -5 -15   15.25    3.77  33-0.63430 0.37681-0.75666 0.39999 0.06590-0.76860
  -2  -5  19    2.22    3.64  33-0.63365 0.61253-0.75639 0.39869 0.06968 0.76863
  -2  -4 -14    1.97    2.24  33-0.63365 0.38284-0.75639 0.47183 0.06968-0.72711
  -2  -4  18   60.16    4.74  33-0.63430 0.60665-0.75666 0.46930 0.06591 0.72740
  -2  -3 -13  111.17    3.52  33-0.63485 0.39242-0.75690 0.54321 0.06264-0.67447
  -1  -8 -16   42.58    4.72  33-0.63515 0.44686-0.75702 0.18764 0.06082-0.79614
  -1  -6 -15    3.54    3.72  34-0.63553 0.45391-0.75717 0.33040 0.05853-0.74880
  -1  -6  18  164.36    5.63  34-0.63601 0.68347-0.75736 0.32853 0.05561 0.74930
  -1  -5 -14   13.60    3.13  33-0.63395 0.46008-0.75652 0.40063 0.06794-0.71329
  -1  -4 -13   29.86    2.61  33-0.63395 0.46772-0.75652 0.47191 0.06794-0.66787
  -1  -3 -12  401.36    4.20  34-0.63599 0.47677-0.75735 0.54363 0.05577-0.61082
  -1  -3  15  330.09    5.06  34-0.63581 0.66392-0.75729 0.54211 0.05684 0.61151
   0  -8 -15   71.00    4.34  34-0.63580 0.53082-0.75728 0.18726 0.05693-0.73569
   0  -7  17   15.94    4.82  34-0.63589 0.75236-0.75732 0.25842 0.05637 0.71456
   0  -5 -13   51.83    2.68  34-0.63590 0.54567-0.75732 0.40102 0.05633-0.64441
   0  -3  13  253.74    3.74  34-0.63549 0.72618-0.75716 0.54193 0.05879 0.53057
   0   0   3    0.75    0.42  33-0.63385 0.65482-0.75647 0.75635 0.06852 0.06770
   1 -10 -14   -0.81    4.04  34-0.63475 0.61478-0.75685 0.04107 0.06324-0.68397
   1  -9 -14  100.11    4.18  34-0.63596 0.61408-0.75734 0.11617 0.05592-0.67740
   1  -9  16   24.30    4.88  34-0.63537 0.82138-0.75711 0.11576 0.05949 0.67820
   1  -7 -13    6.21    2.80  34-0.63519 0.62016-0.75703 0.25907 0.06063-0.63720
   1  -7  15   87.69    3.99  34-0.63614 0.81522-0.75742 0.25788 0.05482 0.63803
   1  -4 -10   18.93    1.73  34-0.63557 0.64261-0.75719 0.47163 0.05832-0.49958
   1  -4  12   44.05    2.41  34-0.63588 0.79567-0.75731 0.47128 0.05641 0.49942
   1  -3  -8  726.07    3.72  33-0.63320 0.65407-0.75619 0.54208 0.07229-0.42290
   1  -2   8  662.94    3.69  33-0.63435 0.76696-0.75669 0.61328 0.06559 0.30818
   1  -1   2 7876.82    5.94  34-0.63542 0.72618-0.75713 0.68539 0.05920 0.04208
   2  -9 -12   76.42    3.63  33-0.63402 0.70138-0.75655 0.11537 0.06755-0.58769
   2  -7 -11  321.00    3.87  33-0.63454 0.71003-0.75677 0.25870 0.06445-0.53900
   2  -6 -10  225.27    2.92  33-0.63365 0.71622-0.75639 0.32935 0.06968-0.49915
   2  -6  12  216.05    3.60  33-0.63385 0.86932-0.75648 0.32856 0.06851 0.49936
   2  -5  -9   57.34    1.98  34-0.63533 0.72492-0.75709 0.40076 0.05976-0.44381
   2  -4   9 1114.73    5.34  33-0.63449 0.84982-0.75675 0.47133 0.06478 0.36619
   3 -12 -10    1.86    3.71  34-0.63600 0.79348-0.75736-0.09535 0.05570-0.47170
   3 -11 -10   17.38    2.96  33-0.63484 0.79255-0.75689-0.02548 0.06271-0.48020
   3 -11  11    2.01    3.88  34-0.63600 0.94057-0.75736-0.02659 0.05570 0.47890
   3 -10 -10   19.18    2.56  33-0.63504 0.79295-0.75697 0.04670 0.06150-0.47866
   3 -10  11   70.15    3.60  34-0.63592 0.93978-0.75733 0.04497 0.05617 0.47932
   3  -6   8   66.74    2.22  34-0.63683 0.92115-0.75768 0.33020 0.05058 0.34738
   3  -4   2  352.17    1.47  34-0.63762 0.88021-0.75797 0.47299 0.04553 0.07950
   4  -9  -6  200.83    2.39  34-0.63568 0.89761-0.75723 0.11724 0.05767-0.28262
 -11   1  -8  389.44    6.34  35-0.63857-0.25831-0.75825 0.82909 0.04012-0.52983
 -11   2  -5   51.04    2.88  34-0.63782-0.23713-0.75799 0.89924 0.04494-0.39964
 -11   3   7  143.94    2.22  36-0.64040-0.15145-0.75884 0.97068 0.02783 0.15838
 -10   2  -6   -0.15    2.41  35-0.63927-0.16229-0.75849 0.89842 0.03549-0.42858
 -10   2  13  271.31    4.61  34-0.63773-0.03601-0.75796 0.89887 0.04554 0.42473
 -10   3   8    2.50    1.72  36-0.64036-0.06747-0.75882 0.97044 0.02813 0.21680
  -9   0 -11   -1.46    3.41  35-0.63747-0.12399-0.75786 0.75380 0.04722-0.65739
  -9   1  -9    4.66    2.78  34-0.63750-0.11247-0.75787 0.82839 0.04702-0.56025
  -9   2  13  143.00    3.41  34-0.63769 0.03994-0.75794 0.89879 0.04582 0.43649
  -8  -1 -13    9.91    4.46  34-0.63791-0.06356-0.75802 0.68618 0.04437-0.72662
  -8  -1  19   57.25    5.65  35-0.63846 0.15924-0.75821 0.68472 0.04085 0.72660
  -8   3   8   20.49    1.65  35-0.63935 0.08381-0.75851 0.97126 0.03498 0.23242
  -7  -1 -13    2.07    3.75  34-0.63738 0.01246-0.75783 0.68602 0.04777-0.71789
  -7   0  17   -1.38    3.77  35-0.63774 0.22059-0.75796 0.75870 0.04547 0.63906
  -7   1  15    1.57    2.64  34-0.63747 0.20757-0.75786 0.82637 0.04718 0.54867
  -7   2  12  134.93    2.87  35-0.63814 0.18698-0.75810 0.89949 0.04293 0.41856
  -7   3  -2   80.12    1.20  35-0.64016 0.09110-0.75876 0.97181 0.02949-0.20300
  -7   3   7  304.34    2.33  35-0.63993 0.15419-0.75869 0.97132 0.03104 0.20285
  -6  -1 -13   25.21    3.68  35-0.63846 0.08964-0.75821 0.68716 0.04084-0.69977
  -6  -1  18    4.45    4.09  35-0.63786 0.30445-0.75800 0.68504 0.04471 0.70040
  -6   1  -9   67.69    2.52  34-0.63759 0.11641-0.75791 0.82876 0.04642-0.52449
  -6   1  14  453.51    4.98  35-0.63860 0.27792-0.75826 0.82785 0.03994 0.52395
  -6   2  -6    2.57    1.34  34-0.63751 0.13761-0.75788 0.90003 0.04696-0.38934
  -6   2  11  199.92    2.98  35-0.63873 0.25738-0.75831 0.89955 0.03907 0.38832
  -6   3   5   28.26    0.95  35-0.64049 0.21733-0.75886 0.97168 0.02724 0.12805
  -5  -5 -17    5.77    5.77  34-0.63763 0.13670-0.75792 0.40168 0.04616-0.87452
  -5  -2 -14   77.12    4.22  34-0.63746 0.15870-0.75786 0.61490 0.04727-0.74008
  -5  -1  17    4.63    3.37  35-0.63851 0.37425-0.75823 0.68607 0.04051 0.67379
  -5   1  13  503.64    4.65  35-0.63818 0.34728-0.75812 0.82814 0.04264 0.48819
  -4  -4 -16  219.03    5.93  35-0.63891 0.22196-0.75837 0.47382 0.03789-0.80898
  -4  -4  20   26.98    4.97  34-0.63697 0.47028-0.75768 0.47011 0.05038 0.81010
  -4  -3  19   -2.68    4.18  35-0.63743 0.46205-0.75785 0.54564 0.04748 0.76168
  -4  -1 -12   40.33    2.69  34-0.63722 0.24875-0.75777 0.68617 0.04875-0.63879
  -4  -1  16  232.69    4.86  35-0.63864 0.44473-0.75828 0.68486 0.03966 0.63869
  -4   0 -10 1303.16    6.26  34-0.63655 0.26201-0.75752 0.75715 0.05300-0.55281
  -3  -6 -17   79.28    5.45  35-0.63891 0.29215-0.75837 0.33106 0.03789-0.84252
  -3  -5 -16    2.98    3.16  34-0.63664 0.29543-0.75755 0.40163 0.05242-0.81212
  -3  -4  19   19.30    3.57  34-0.63645 0.53872-0.75748 0.47089 0.05358 0.77300
  -3  -2 -13   47.64    3.02  35-0.63853 0.31960-0.75824 0.61596 0.04038-0.66390
  -3  -1  15   11.67    2.17  34-0.63645 0.51192-0.75748 0.68479 0.05358 0.59141
  -3   0  -9    0.23    1.13  34-0.63636 0.34745-0.75744 0.75465 0.05416-0.49868
  -3   1  10  118.03    1.89  34-0.63664 0.47808-0.75755 0.82778 0.05242 0.36499
  -2  -6 -16    4.01    3.21  34-0.63645 0.37146-0.75748 0.33043 0.05358-0.80119
  -2  -6  19   -0.13    4.46  35-0.63851 0.61745-0.75823 0.33170 0.04051 0.79959
  -2  -2 -12  978.46    6.18  35-0.63810 0.40249-0.75809 0.61538 0.04314-0.60956
  -2  -2  15    9.38    2.87  34-0.63762 0.58885-0.75792 0.61405 0.04625 0.61013
  -2  -1 -10  185.62    2.52  34-0.63664 0.41501-0.75755 0.68595 0.05242-0.52887
  -2  -1  13    0.92    2.16  35-0.63891 0.57626-0.75837 0.68625 0.03789 0.52777
  -2   0  11   -0.61    1.20  34-0.63645 0.55965-0.75748 0.75762 0.05358 0.41915
  -2   1  -4   10.50    0.73  34-0.63749 0.45787-0.75787 0.82841 0.04710-0.25205
  -2   1   7 1594.49    4.77  35-0.63807 0.53521-0.75808 0.82835 0.04337 0.24968
  -1  -7 -16  179.60    5.45  35-0.63867 0.45122-0.75828 0.25941 0.03949-0.77525
  -1  -5  17  228.28    5.52  34-0.63766 0.67865-0.75793 0.40043 0.04601 0.71278
  -1  -4  16  242.89    5.01  34-0.63765 0.67228-0.75793 0.47147 0.04602 0.66751
  -1  -2  13  608.14    5.24  35-0.63875 0.65337-0.75831 0.61418 0.03895 0.53848
  -1  -1  11    1.78    1.70  35-0.63809 0.63820-0.75809 0.68636 0.04324 0.44399
  -1   0   8  687.90    3.50  35-0.63804 0.61840-0.75807 0.75701 0.04353 0.30662
   0  -8  17   18.60    4.66  35-0.63930 0.75555-0.75850 0.18806 0.03528 0.73610
   0  -6 -14    1.56    2.79  34-0.63695 0.53868-0.75767 0.33091 0.05047-0.68399
   0  -6  16    4.40    3.86  35-0.63833 0.74860-0.75817 0.32997 0.04166 0.68343
   0  -5  15    6.28    2.88  35-0.63926 0.74276-0.75848 0.40157 0.03557 0.64383
   0  -4 -12  299.41    3.70  34-0.63692 0.55378-0.75766 0.47268 0.05067-0.59390
   0  -4  14   15.87    2.81  35-0.63849 0.73541-0.75822 0.47221 0.04066 0.59375
   0  -2  11   68.27    1.88  34-0.63645 0.71357-0.75748 0.61384 0.05358 0.44477
   0  -1  -6   60.61    1.11  34-0.63655 0.59559-0.75752 0.68598 0.05300-0.32458
   0  -1   8  345.63    2.71  35-0.63865 0.69528-0.75828 0.68599 0.03962 0.32194
   1  -8 -14  489.92    6.17  35-0.63879 0.61747-0.75833 0.18810 0.03867-0.66066
   1  -6  14  415.85    5.41  35-0.63796 0.81074-0.75804 0.32973 0.04404 0.60290
   1  -5  13    5.71    2.57  35-0.63801 0.80419-0.75806 0.40134 0.04373 0.55741
   1  -3  10  164.56    2.54  34-0.63776 0.78400-0.75797 0.54324 0.04533 0.41907
   1  -2  -6  199.83    1.81  34-0.63761 0.67246-0.75791 0.61519 0.04632-0.30636
   1  -1   1   65.21    0.46  35-0.63853 0.72200-0.75824 0.68672 0.04040 0.01545
   2  -8 -12  149.38    3.81  34-0.63728 0.70521-0.75779 0.18794 0.04843-0.56811
   2  -8  13    8.46    3.37  35-0.63778 0.87951-0.75798 0.18768 0.04520 0.56743
   2  -5  10  590.52    4.51  35-0.63936 0.86121-0.75851 0.40147 0.03492 0.44162
   2  -3  -5  654.54    2.66  34-0.63803 0.75588-0.75807 0.54405 0.04361-0.24701
   2  -3   6  931.00    3.79  34-0.63716 0.83187-0.75775 0.54348 0.04914 0.24547
   3  -9 -10    1.25    2.31  34-0.63738 0.79606-0.75783 0.11737 0.04774-0.46517
   3  -8  10   78.12    2.85  34-0.63753 0.93484-0.75788 0.18707 0.04685 0.44239
   3  -7   9   31.01    2.14  35-0.63857 0.92931-0.75825 0.25990 0.04010 0.40314
   3  -5   6  515.54    3.04  34-0.63779 0.90817-0.75798 0.40154 0.04518 0.26149
   3  -4  -2   99.24    0.70  36-0.64163 0.85633-0.75918 0.47425 0.01918-0.07528
   3  -4   1   29.14    0.52  37-0.64332 0.87909-0.75957 0.47439 0.00670 0.07305
   4 -12   6   64.60    3.38  36-0.64037 0.98516-0.75882-0.09381 0.02808 0.29184
   4 -11  -7  192.85    3.13  35-0.63966 0.89474-0.75861-0.02389 0.03288-0.30341
   4 -10  -7   40.46    2.19  35-0.64008 0.89527-0.75874 0.04739 0.03003-0.30080
   4  -9   6    1.44    1.57  35-0.63867 0.98471-0.75828 0.11731 0.03948 0.27978
   4  -8   5   62.57    1.64  35-0.63907 0.97835-0.75842 0.18909 0.03681 0.23698
   4  -7  -4  259.98    1.71  36-0.64107 0.91747-0.75903 0.26089 0.02317-0.15807
   4  -7   3  234.81    1.71  36-0.64053 0.96599-0.75887 0.26038 0.02697 0.15551
 -11   3   6   54.28    1.63  38-0.64527-0.15300-0.75988 0.97190-0.00900 0.15056
 -10   0 -11   -1.91    4.27  36-0.64030-0.19694-0.75879 0.75519 0.02831-0.64848
 -10   1  -9   12.44    3.50  36-0.64069-0.18557-0.75891 0.82897 0.02560-0.55026
 -10   3  -2  218.10    2.33  37-0.64369-0.13476-0.75963 0.97174 0.00365-0.21207
  -9  -1 -13    0.89    3.81  36-0.64003-0.13653-0.75871 0.68347 0.03018-0.73013
  -9   3   8  131.47    2.12  36-0.64113 0.00785-0.75903 0.97170 0.02252 0.23339
  -8   0  17   -1.22    3.96  36-0.64062 0.14803-0.75889 0.75904 0.02606 0.64859
  -8   1  15    4.66    3.16  36-0.64042 0.13350-0.75883 0.82806 0.02748 0.55791
  -8   2  -7  442.08    4.27  36-0.64128-0.01875-0.75907 0.90095 0.02147-0.43229
  -8   2  12   69.22    2.77  36-0.64186 0.11422-0.75922 0.90024 0.01733 0.43205
  -7   2  -7  320.82    3.60  36-0.64178 0.05816-0.75920 0.90114 0.01787-0.41696
  -6  -3 -16   56.59    5.19  36-0.64141 0.07182-0.75911 0.54587 0.02053-0.81469
  -6  -3  20   80.64    5.63  36-0.64136 0.32175-0.75909 0.54262 0.02090 0.81581
  -6  -2  19   63.61    5.18  36-0.64040 0.31423-0.75882 0.61387 0.02761 0.76351
  -6   0  16  554.12    6.30  35-0.63969 0.29218-0.75860 0.75649 0.03249 0.62275
  -6   3  -1   11.97    0.62  37-0.64316 0.17806-0.75952 0.97253 0.00769-0.12424
  -5  -1 -13  151.24    4.12  35-0.64058 0.16869-0.75888 0.68765 0.02635-0.67315
  -5   0 -11    1.10    1.74  35-0.63918 0.18085-0.75844 0.75817 0.03586-0.59272
  -5   0  15    0.55    2.80  35-0.64022 0.36215-0.75877 0.75737 0.02882 0.59245
  -5   1  -9   14.78    1.76  36-0.64136 0.19680-0.75909 0.82982 0.02091-0.48747
  -4  -5 -17   -2.06    5.35  36-0.64024 0.21636-0.75878 0.39879 0.02870-0.84817
  -4  -3 -15   11.91    2.70  35-0.63905 0.22968-0.75840 0.54511 0.03673-0.76256
  -4  -2 -14  154.24    4.37  36-0.64063 0.23821-0.75889 0.61659 0.02601-0.70616
  -4   0  14   68.61    2.28  35-0.63914 0.43169-0.75843 0.75687 0.03615 0.55137
  -4   1  -8   15.83    1.74  35-0.64047 0.27981-0.75884 0.82970 0.02712-0.43638
  -4   2  -4   27.40    0.97  35-0.63988 0.30732-0.75867 0.90047 0.03118-0.25986
  -3  -2  16  195.29    4.41  36-0.64063 0.52289-0.75889 0.61426 0.02600 0.66439
  -3   2  -1  517.29    1.35  37-0.64353 0.40899-0.75960 0.90103 0.00488-0.08599
  -3   2   3  584.44    1.77  36-0.64239 0.43573-0.75935 0.90068 0.01343 0.08608
  -2  -7 -17    9.48    4.70  35-0.63982 0.36812-0.75865 0.25984 0.03160-0.82634
  -2  -5  18    4.33    4.42  36-0.64071 0.61222-0.75891 0.40155 0.02549 0.76706
  -2  -4 -15  413.31    5.93  36-0.64110 0.38466-0.75902 0.47398 0.02276-0.72482
  -2  -4  17  197.76    5.13  36-0.64127 0.60624-0.75907 0.47202 0.02151 0.72563
  -2  -3  16   28.19    3.30  35-0.64035 0.59868-0.75881 0.54315 0.02796 0.67384
  -2   0  -8   96.61    1.85  35-0.63966 0.43213-0.75860 0.75821 0.03264-0.41849
  -1  -7  18    7.78    4.68  35-0.64031 0.68775-0.75879 0.25905 0.02825 0.77567
  -1  -5 -15   58.20    3.71  36-0.64133 0.46117-0.75908 0.40277 0.02112-0.71161
  -1  -4 -14   32.48    2.95  36-0.64134 0.46790-0.75909 0.47404 0.02104-0.66657
  -1  -2 -11  239.95    3.19  35-0.64035 0.48807-0.75881 0.61594 0.02795-0.53801
  -1  -1  -9   44.95    1.67  36-0.64091 0.50265-0.75897 0.68727 0.02408-0.44332
  -1   0  -6  186.26    1.83  36-0.64124 0.52416-0.75906 0.75857 0.02172-0.30509
   0  -9 -16   26.85    5.55  35-0.64054 0.52822-0.75886 0.11800 0.02666-0.75032
   0  -7 -15   77.66    4.15  35-0.63942 0.53498-0.75852 0.25953 0.03429-0.71323
   0  -3 -11  546.17    4.39  35-0.63995 0.56376-0.75869 0.54482 0.03070-0.52869
   0  -2  -9  640.80    3.70  35-0.63905 0.57686-0.75840 0.61556 0.03673-0.44427
   1 -10 -15   28.35    4.69  36-0.64174 0.61322-0.75919 0.04647 0.01819-0.68544
   1  -8  15   19.25    4.06  35-0.63996 0.81858-0.75869 0.18843 0.03066 0.66189
   1  -6 -13   76.38    3.12  35-0.64062 0.62619-0.75889 0.33140 0.02609-0.60245
   1  -5 -12   49.70    2.50  36-0.64063 0.63330-0.75889 0.40237 0.02603-0.55750
   1  -3  -9  685.22    4.07  36-0.64108 0.65503-0.75902 0.54521 0.02287-0.41861
   1  -2   7   11.03    1.23  36-0.64079 0.76630-0.75893 0.61576 0.02491 0.30264
   2 -11 -13   68.19    4.71  35-0.63965 0.70054-0.75859-0.02467 0.03273-0.59740
   2 -10 -13   28.45    3.78  35-0.63988 0.70134-0.75867 0.04773 0.03115-0.59556
   2 -10  13   -1.10    3.71  36-0.64179 0.88461-0.75920 0.04447 0.01784 0.59433
   2  -9 -13   22.25    3.08  36-0.64143 0.70362-0.75911 0.11840 0.02036-0.58498
   2  -9  13  270.56    5.17  36-0.64050 0.88142-0.75885 0.11826 0.02689 0.58719
   2  -7  12   97.35    3.23  35-0.64012 0.87498-0.75874 0.25952 0.02956 0.53866
   2  -6 -11  394.97    4.15  36-0.64111 0.71682-0.75902 0.33223 0.02269-0.49713
   2  -6  11    5.10    2.27  36-0.64078 0.86917-0.75893 0.33116 0.02501 0.49712
   2  -4  -8   44.62    1.57  36-0.64071 0.73753-0.75891 0.47393 0.02545-0.36439
   2  -4   8  946.56    4.73  36-0.64114 0.84950-0.75903 0.47312 0.02242 0.36348
   3 -11 -11  158.86    4.56  36-0.64183 0.79274-0.75921-0.02366 0.01751-0.48040
   3  -9  10   -0.83    2.29  36-0.64080 0.93930-0.75894 0.11573 0.02486 0.46355
   3  -8 -10  136.49    2.85  36-0.64083 0.79913-0.75895 0.18943 0.02464-0.44213
   3  -7  -9   99.89    2.38  35-0.63989 0.80545-0.75867 0.26044 0.03113-0.40378
   3  -6  -8  439.56    3.39  36-0.64149 0.81421-0.75913 0.33211 0.01996-0.34735
   3  -5  -6  255.21    2.09  36-0.64078 0.82754-0.75893 0.40272 0.02496-0.26188
   4 -12  -7   39.71    2.69  36-0.64167 0.89678-0.75917-0.09430 0.01870-0.28936
   4 -11   6    4.37    2.12  36-0.64223 0.98758-0.75931-0.02397 0.01463 0.30444
   4 -10   6    0.25    2.01  36-0.64154 0.98763-0.75914 0.04671 0.01958 0.29972
   4  -8  -6    0.38    1.15  36-0.64199 0.90419-0.75926 0.19055 0.01634-0.24036
 -11   2  -6   20.37    3.05  37-0.64501-0.23766-0.75962 0.90150-0.00576-0.39432
 -11   3  -1    0.92    1.22  37-0.64555-0.19967-0.75969 0.97044-0.01019-0.16365
 -10   1  15   29.34    3.89  36-0.64259-0.01741-0.75917 0.82834 0.01295 0.54924
 -10   2  12   49.16    3.05  37-0.64378-0.03784-0.75942 0.90042 0.00397 0.42081
 -10   3   7    4.94    1.50  38-0.64559-0.06881-0.75969 0.97201-0.01048 0.20929
  -9   0 -12   68.33    4.64  37-0.64395-0.12800-0.75945 0.76012 0.00266-0.65015
  -9   0  17   -2.44    4.05  37-0.64278 0.07470-0.75921 0.75860 0.01154 0.64995
  -9   1  15    9.29    2.91  36-0.64219 0.05785-0.75907 0.82866 0.01586 0.55781
  -9   2  -7  173.67    3.14  36-0.64286-0.09464-0.75923 0.90125 0.01096-0.43351
  -9   2  12   19.59    2.44  37-0.64379 0.03844-0.75942 0.90058 0.00391 0.43240
  -9   3  -3    2.02    1.32  38-0.64587-0.06276-0.75972 0.97326-0.01286-0.22911
  -8   0 -12    3.39    3.72  36-0.64247-0.05181-0.75914 0.75875 0.01381-0.65074
  -8   1 -10   10.51    2.82  36-0.64299-0.03694-0.75926 0.83036 0.00997-0.55638
  -8   3  -3   51.49    1.36  37-0.64444 0.01232-0.75953 0.97256-0.00118-0.22939
  -8   3   7  714.50    3.49  37-0.64504 0.08246-0.75962 0.97231-0.00601 0.22772
  -7  -2 -15   43.98    4.61  36-0.64203 0.00223-0.75903 0.61779 0.01706-0.77773
  -7  -1  18   -0.01    4.00  37-0.64257 0.23351-0.75916 0.68695 0.01314 0.71509
  -7   0 -12  352.29    5.54  36-0.64233 0.02406-0.75911 0.75955 0.01490-0.63995
  -7   0  16  161.92    4.30  37-0.64394 0.22035-0.75945 0.75714 0.00271 0.64068
  -7   1 -10    7.50    2.64  36-0.64300 0.03888-0.75926 0.83025 0.00992-0.54498
  -7   1  14   29.93    2.92  37-0.64330 0.20621-0.75932 0.82935 0.00762 0.54395
  -7   2  11  108.68    2.70  37-0.64431 0.18606-0.75951 0.90082-0.00013 0.41543
  -7   3   6  209.51    1.87  38-0.64530 0.15233-0.75966 0.97262-0.00815 0.19660
  -6  -2 -15  117.47    5.38  36-0.64250 0.07912-0.75915 0.61706 0.01363-0.76267
  -6  -1  17   16.39    3.58  37-0.64417 0.30445-0.75949 0.68541 0.00093 0.69972
  -6   0 -12 1011.13    7.31  37-0.64328 0.10126-0.75932 0.75962 0.00783-0.62079
  -6   3   4  933.84    2.58  38-0.64549 0.21515-0.75968 0.97289-0.00966 0.11938
  -5  -4 -17   18.99    5.44  37-0.64311 0.14252-0.75928 0.47451 0.00911-0.83744
  -5  -4  20   30.92    5.95  37-0.64299 0.39955-0.75926 0.47262 0.00999 0.83708
  -5  -3 -16   12.37    4.80  36-0.64297 0.14957-0.75925 0.54569 0.01017-0.79293
  -5  -3  19  123.97    5.73  37-0.64312 0.39342-0.75929 0.54336 0.00898 0.79275
  -5  -2  18   16.10    3.32  36-0.64195 0.38504-0.75901 0.61388 0.01765 0.73958
  -5   2  -6    7.41    1.26  37-0.64350 0.21990-0.75936 0.90155 0.00611-0.33691
  -5   2   9  894.83    4.48  36-0.64266 0.32436-0.75918 0.90066 0.01248 0.33567
  -4  -5  20   45.92    6.03  36-0.64264 0.47490-0.75918 0.40005 0.01258 0.84715
  -4  -4  19    1.20    4.86  37-0.64334 0.46961-0.75933 0.47474 0.00733 0.80729
  -4  -3  18   63.45    4.71  37-0.64344 0.46242-0.75935 0.54359 0.00660 0.76281
  -4  -2  17  191.83    4.22  36-0.64203 0.45465-0.75903 0.61410 0.01706 0.70692
  -4   0 -11    1.02    2.14  37-0.64371 0.26162-0.75941 0.75972 0.00451-0.54998
  -4   1  11   13.24    1.74  36-0.64217 0.41375-0.75907 0.82925 0.01606 0.43490
  -4   2   7  148.86    1.78  36-0.64262 0.38685-0.75918 0.90063 0.01274 0.25649
  -3  -5 -17   94.28    5.68  37-0.64342 0.29652-0.75935 0.40331 0.00675-0.81090
  -3  -5  19   72.42    5.11  36-0.64241 0.54413-0.75913 0.40016 0.01428 0.81197
  -3  -4 -16  476.30    7.31  36-0.64270 0.30264-0.75919 0.47407 0.01214-0.77175
  -3  -4  18  143.97    5.34  37-0.64314 0.53822-0.75929 0.47199 0.00887 0.77234
  -3  -3 -15   29.40    3.65  36-0.64310 0.31013-0.75928 0.54555 0.00916-0.72311
  -3  -3  17  113.88    4.50  36-0.64276 0.53115-0.75921 0.54268 0.01172 0.72427
  -3  -1 -12   62.40    2.62  36-0.64291 0.33097-0.75924 0.68809 0.01055-0.58912
  -3  -1  14  102.44    3.18  36-0.64300 0.51174-0.75926 0.68629 0.00990 0.58922
  -3   0 -10  178.31    2.78  37-0.64357 0.34592-0.75938 0.75935 0.00560-0.49365
  -3   0  12  100.47    2.59  36-0.64241 0.49758-0.75913 0.75768 0.01428 0.49387
  -3   1  -7   89.52    1.75  36-0.64302 0.36595-0.75926 0.83003 0.00979-0.36242
  -3   1   9   48.04    1.68  36-0.64288 0.47741-0.75923 0.82936 0.01082 0.36097
  -2  -6 -17    5.10    4.83  37-0.64333 0.37169-0.75933 0.33227 0.00739-0.80042
  -2  -5 -16   20.24    3.04  36-0.64171 0.37783-0.75895 0.40251 0.01939-0.76700
  -2  -3 -14   71.60    3.16  36-0.64219 0.39287-0.75907 0.54546 0.01590-0.67277
  -2  -2  14   78.12    3.06  37-0.64388 0.58903-0.75944 0.61552 0.00321 0.60790
  -2  -1 -11  183.35    3.05  37-0.64358 0.41494-0.75938 0.68766 0.00550-0.52708
  -2   0  10  111.26    2.13  36-0.64274 0.56022-0.75920 0.75781 0.01188 0.41733
  -2   1   6 2169.73    5.12  37-0.64400 0.53440-0.75946 0.82964 0.00224 0.24490
  -1  -8 -17   23.77    4.89  36-0.64225 0.44715-0.75909 0.18928 0.01546-0.79579
  -1  -6 -16   -1.45    4.29  37-0.64287 0.45567-0.75923 0.32947 0.01085-0.74815
  -1  -6  17    8.13    4.39  36-0.64289 0.68346-0.75924 0.33037 0.01074 0.74809
  -1  -3 -13  131.50    3.53  36-0.64308 0.47676-0.75928 0.54540 0.00927-0.60969
  -1  -3  14    1.27    2.66  36-0.64265 0.66288-0.75918 0.54448 0.01254 0.60979
   0  -8 -16  114.02    5.66  36-0.64283 0.53126-0.75922 0.18940 0.01116-0.73507
   0  -7  16    0.59    3.99  36-0.64274 0.75262-0.75920 0.25919 0.01188 0.71365
   0  -6 -15   84.11    4.00  37-0.64375 0.53947-0.75941 0.33171 0.00418-0.68301
   0  -5 -14  233.29    4.35  36-0.64295 0.54567-0.75925 0.40286 0.01028-0.64365
   0  -4 -13   79.16    2.76  37-0.64369 0.55366-0.75940 0.47431 0.00471-0.59294
   0  -3  12  561.48    4.67  36-0.64227 0.72579-0.75909 0.54374 0.01529 0.52840
   0  -2  10   13.72    1.64  36-0.64298 0.71293-0.75926 0.61547 0.01003 0.44258
   0  -1  -7   48.58    1.42  37-0.64378 0.59594-0.75942 0.68784 0.00398-0.32099
   1  -9 -15    1.12    4.37  37-0.64298 0.61521-0.75925 0.11574 0.01009-0.67663
   1  -9  15    0.25    3.56  37-0.64270 0.82222-0.75919 0.11716 0.01212 0.67655
   1  -7 -14    5.46    3.10  36-0.64266 0.62134-0.75919 0.26034 0.01240-0.63584
   1  -7  14   20.85    3.46  36-0.64302 0.81524-0.75926 0.26003 0.00977 0.63661
   1  -4 -11  337.21    3.56  36-0.64280 0.64266-0.75922 0.47404 0.01143-0.49791
   1  -4  11  274.93    3.42  36-0.64263 0.79537-0.75918 0.47295 0.01269 0.49746
   2  -8 -13   21.96    2.98  37-0.64391 0.70523-0.75944 0.19008 0.00300-0.56748
   2  -8  12    5.69    3.10  37-0.64427 0.87923-0.75951 0.18874 0.00019 0.56737
   2  -7 -12  170.07    3.33  36-0.64188 0.71044-0.75900 0.25989 0.01812-0.53827
   2  -5 -10    7.84    1.82  36-0.64268 0.72571-0.75919 0.40298 0.01227-0.44134
   2  -3   5  113.90    1.41  37-0.64343 0.83109-0.75935 0.54500 0.00666 0.24280
   3 -11  10    2.71    3.30  36-0.64283 0.94062-0.75922-0.02584 0.01119 0.47861
   3 -10 -11  252.08    4.42  36-0.64225 0.79328-0.75909 0.04743 0.01547-0.47839
   3 -10  10    5.02    2.70  37-0.64296 0.93992-0.75925 0.04650 0.01024 0.47846
   3  -9 -11   78.13    3.31  37-0.64391 0.79519-0.75944 0.11853 0.00298-0.46619
   3  -8   9  632.26    5.00  37-0.64402 0.93470-0.75946 0.18903 0.00210 0.44144
   3  -6   7  232.90    2.51  37-0.64344 0.92084-0.75935 0.33137 0.00656 0.34628
   3  -5   5 1294.08    4.41  37-0.64407 0.90767-0.75947 0.40290 0.00172 0.25987
   3  -4   0  635.50    0.96  42-0.65245 0.88137-0.75875 0.47358-0.08093 0.11564
   4 -12   5   -1.79    2.19  38-0.64554 0.98552-0.75969-0.09967-0.01012 0.28555
   4  -9  -7  110.96    2.09  36-0.64292 0.89826-0.75924 0.11889 0.01049-0.28099
   4  -9   5  245.32    2.55  38-0.64526 0.98419-0.75965 0.11910-0.00780 0.28175
   4  -8   4   45.04    1.33  38-0.64556 0.97791-0.75969 0.19023-0.01024 0.23879
   4  -7   2  172.98    1.35  38-0.64710 0.96560-0.75980 0.26139-0.02352 0.16086
 -11   3   5    2.18    1.15  39-0.64901-0.15748-0.75985 0.97297-0.04204 0.13942
 -10   2  -7  264.60    4.33  38-0.64587-0.16781-0.75984 0.90117-0.01332-0.42148
  -9   1 -10   23.45    3.35  37-0.64443-0.11384-0.75965 0.83125-0.00151-0.55619
  -9   3   7   22.49    1.46  38-0.64669 0.00717-0.75990 0.97229-0.02030 0.23043
  -8  -1 -14   30.45    4.98  37-0.64460-0.06495-0.75968 0.68963-0.00290-0.72369
  -8  -1  18   -0.49    4.17  38-0.64493 0.15850-0.75972 0.68898-0.00554 0.72233
  -8   1  14   -0.74    2.74  38-0.64569 0.13092-0.75982 0.83240-0.01177 0.55119
  -7  -2  19    9.20    3.47  37-0.64421 0.24127-0.75961 0.61474 0.00020 0.77840
  -7  -1 -14   28.49    4.08  37-0.64424 0.01146-0.75962 0.68932 0.00000-0.71518
  -7   3  -3   90.25    1.38  38-0.64684 0.09105-0.75990 0.97311-0.02164-0.19748
  -6  -1 -14  326.56    5.79  37-0.64492 0.08909-0.75972 0.68835-0.00542-0.69898
  -6   0  15   -0.27    2.95  38-0.64545 0.29084-0.75979 0.76090-0.00975 0.61726
  -6   1 -10   11.36    2.38  37-0.64446 0.11671-0.75965 0.83064-0.00175-0.52177
  -6   1  13  204.03    3.63  37-0.64457 0.27717-0.75967 0.82971-0.00267 0.52081
  -6   2  -7  214.89    2.74  37-0.64448 0.13768-0.75966 0.90170-0.00194-0.38591
  -6   2  10   24.80    1.76  37-0.64462 0.25646-0.75968 0.90098-0.00305 0.38488
  -5  -2 -15    0.36    2.80  37-0.64406 0.16045-0.75959 0.61317 0.00137-0.74093
  -5  -1  16   41.47    3.74  37-0.64508 0.37497-0.75974 0.68634-0.00671 0.67297
  -5   0 -12  367.50    4.57  38-0.64557 0.18076-0.75980 0.75985-0.01076-0.59097
  -5   0  14   93.98    3.00  38-0.64616 0.36211-0.75986 0.75799-0.01579 0.59135
  -5   1  12   36.70    2.02  37-0.64442 0.34662-0.75965 0.82956-0.00142 0.48568
  -4  -4 -17   23.95    5.08  37-0.64512 0.22178-0.75975 0.47485-0.00705-0.80853
  -4  -3 -16   11.02    4.36  37-0.64531 0.22822-0.75977 0.54633-0.00864-0.76248
  -4  -1 -13  109.87    3.03  37-0.64406 0.24879-0.75959 0.68836 0.00137-0.63670
  -4  -1  15  247.37    4.53  37-0.64473 0.44396-0.75969 0.68670-0.00387 0.63679
  -4   0  13   -1.18    2.22  38-0.64522 0.42982-0.75976 0.76004-0.00789 0.54762
  -4   2  -5    5.35    1.15  38-0.64637 0.30631-0.75988 0.90196-0.01754-0.25689
  -3  -6 -18  286.90    7.91  37-0.64513 0.29174-0.75975 0.33197-0.00713-0.84237
  -3  -2 -14   50.72    3.44  37-0.64492 0.31912-0.75972 0.61702-0.00541-0.66335
  -3   2   2  155.73    0.74  39-0.64773 0.43384-0.75992 0.90159-0.02972 0.08425
  -2  -6  18  183.07    6.32  38-0.64529 0.61667-0.75977 0.32991-0.00847 0.80093
  -2  -2 -13  167.48    3.80  37-0.64465 0.40206-0.75968 0.61689-0.00327-0.60856
  -2  -1  12   12.06    2.07  37-0.64494 0.57535-0.75973 0.68778-0.00562 0.52622
  -2   0  -9    0.89    1.36  38-0.64589 0.43053-0.75984 0.76002-0.01346-0.41747
  -2   1  -5 1203.33    3.78  37-0.64473 0.45850-0.75969 0.83035-0.00390-0.24615
  -1  -7 -17   31.21    4.87  37-0.64494 0.45029-0.75972 0.26040-0.00558-0.77550
  -1  -5  16  106.49    3.69  37-0.64403 0.67796-0.75958 0.40171 0.00166 0.71256
  -1  -4  15  438.96    5.33  37-0.64406 0.67158-0.75959 0.47293 0.00137 0.66694
  -1  -2  12  738.21    5.05  37-0.64495 0.65244-0.75973 0.61570-0.00571 0.53742
  -1  -1  10 4517.97   10.08  37-0.64436 0.63842-0.75964 0.68716-0.00096 0.44182
  -1   0   7    0.10    0.78  37-0.64406 0.61697-0.75959 0.75897 0.00137 0.30319
   0  -8  16  104.11    5.51  38-0.64551 0.75478-0.75980 0.18891-0.01029 0.73672
   0  -7 -16    3.11    4.21  37-0.64530 0.53289-0.75977 0.26201-0.00854-0.71401
   0  -6  15   90.43    3.99  37-0.64465 0.74740-0.75968 0.33047-0.00325 0.68450
   0  -5  14  214.44    4.14  38-0.64533 0.74225-0.75978 0.40221-0.00882 0.64395
   0  -4  13   79.30    2.83  37-0.64473 0.73493-0.75970 0.47338-0.00393 0.59318
   0  -2 -10   13.27    1.71  38-0.64542 0.57630-0.75979 0.61704-0.00952-0.44328
   0  -1   7   50.16    1.39  37-0.64473 0.69426-0.75969 0.68754-0.00387 0.31983
   1  -8 -15    3.43    3.75  37-0.64507 0.61657-0.75974 0.19033-0.00669-0.66084
   1  -8  14  221.06    5.15  38-0.64604 0.81775-0.75985 0.18922-0.01474 0.66288
   1  -6  13  288.70    4.25  37-0.64436 0.81026-0.75964 0.33129-0.00096 0.60257
   1  -5  12   92.76    2.82  37-0.64440 0.80379-0.75964 0.40239-0.00125 0.55707
   1  -3   9   18.38    1.27  37-0.64406 0.78319-0.75959 0.54498 0.00137 0.41776
   1  -2  -7 1111.17    4.16  37-0.64451 0.67258-0.75966 0.61720-0.00217-0.30308
   2 -10 -14   21.86    3.76  38-0.64586 0.69970-0.75983 0.04819-0.01317-0.59711
   2  -9  12   76.09    3.80  38-0.64651 0.88129-0.75989 0.11866-0.01874 0.58753
   2  -7  11   41.82    2.76  38-0.64627 0.87431-0.75987 0.26113-0.01666 0.53909
   2  -5   9   87.93    2.23  38-0.64548 0.86049-0.75979 0.40272-0.01002 0.44183
   2  -3  -6  257.26    2.02  37-0.64475 0.75570-0.75970 0.54605-0.00410-0.24429
   3  -7 -10   31.39    2.10  38-0.64587 0.80461-0.75983 0.26150-0.01325-0.40444
   3  -7   8  908.69    5.06  37-0.64499 0.92869-0.75973 0.26118-0.00602 0.40399
   3  -4  -3 4192.05    4.69  38-0.64681 0.85488-0.75990 0.47475-0.02137-0.07985
   4 -12  -8   10.68    2.74  38-0.64663 0.89421-0.75989-0.09363-0.01981-0.29476
   4 -11  -8  127.81    3.05  37-0.64536 0.89327-0.75978-0.02101-0.00905-0.30646
   4 -10  -8  175.89    3.12  38-0.64567 0.89386-0.75982 0.04846-0.01164-0.30348
   4 -10   5   66.98    2.19  39-0.64771 0.98689-0.75992 0.04790-0.02949 0.30426
   4  -7  -5  325.16    2.10  38-0.64647 0.91601-0.75988 0.26193-0.01840-0.16149
 -12   2  10    5.66    2.56  39-0.64823-0.20038-0.75990 0.90101-0.03453 0.34734
 -11   1  14   23.24    3.68  38-0.64704-0.09649-0.75991 0.82902-0.02360 0.52811
 -11   2  11  644.99    5.54  39-0.64728-0.11738-0.75991 0.90065-0.02574 0.39373
 -10   0  16   63.44    4.99  39-0.64834-0.00537-0.75990 0.75779-0.03564 0.64289
 -10   1 -10    7.51    3.45  38-0.64680-0.18630-0.75990 0.83021-0.02147-0.54833
 -10   1  14   37.26    3.80  39-0.64789-0.01995-0.75991 0.82933-0.03139 0.54756
 -10   3  -3   91.48    2.09  39-0.64915-0.13587-0.75983 0.97202-0.04353-0.21023
 -10   3   6    3.99    1.36  40-0.65018-0.07266-0.75966 0.97195-0.05435 0.20800
  -9   0  16   29.82    3.64  39-0.64789 0.07140-0.75991 0.75849-0.03136 0.65018
  -9   1  14   33.41    3.35  39-0.64755 0.05788-0.75992 0.82963-0.02824 0.55666
  -9   2  -8   42.70    2.80  39-0.64837-0.09609-0.75989 0.90189-0.03593-0.43173
  -8   0 -13    1.68    3.98  39-0.64801-0.05399-0.75991 0.75914-0.03251-0.65018
  -8   0  16   11.91    3.37  38-0.64650 0.14656-0.75988 0.75784-0.01884 0.65004
  -8   2  -8    6.70    2.23  38-0.64725-0.01936-0.75991 0.90179-0.02552-0.43072
  -8   2  11   57.03    2.28  39-0.64729 0.11249-0.75991 0.90130-0.02582 0.42987
  -7  -2 -16   70.08    6.24  39-0.64755 0.00071-0.75992 0.61784-0.02823-0.77770
  -7  -1  17   29.27    4.10  39-0.64747 0.23129-0.75992 0.68665-0.02744 0.71605
  -7   0 -13    0.29    3.17  39-0.64755 0.02654-0.75992 0.75552-0.02816-0.64383
  -7   2  -8   42.06    2.22  39-0.64767 0.05713-0.75992 0.90204-0.02933-0.41544
  -6  -3 -17   58.61    5.92  38-0.64716 0.07014-0.75991 0.54670-0.02470-0.81455
  -6  -3  19    2.49    4.87  39-0.64718 0.32061-0.75991 0.54425-0.02485 0.81495
  -6  -2 -16    3.41    3.97  39-0.64802 0.07792-0.75991 0.61724-0.03261-0.76261
  -6  -2  18   10.01    3.39  38-0.64631 0.31295-0.75987 0.61542-0.01720 0.76254
  -6   3  -2  349.76    1.81  39-0.64875 0.17640-0.75987 0.97312-0.03954-0.12263
  -6   3   3  146.82    0.96  41-0.65092 0.21381-0.75947 0.97250-0.06252 0.12678
  -5  -2  17  597.19    7.16  39-0.64745 0.38353-0.75992 0.61420-0.02731 0.74018
  -5  -1 -14  664.82    7.19  38-0.64663 0.16705-0.75989 0.68877-0.02000-0.67270
  -5   1 -10   85.63    2.57  38-0.64721 0.19589-0.75991 0.83076-0.02516-0.48647
  -5   2   8  267.35    2.50  39-0.64799 0.32240-0.75991 0.90150-0.03232 0.33541
  -4  -5  19   26.24    5.02  39-0.64805 0.47389-0.75991 0.40069-0.03290 0.84749
  -4  -2 -15   48.75    4.10  38-0.64656 0.23603-0.75988 0.61699-0.01939-0.70681
  -4  -2  16   69.82    4.06  39-0.64755 0.45396-0.75992 0.61534-0.02822 0.70643
  -4   1  -9   70.71    2.15  38-0.64661 0.27872-0.75989 0.83081-0.01982-0.43524
  -4   1  10 1860.74    6.64  39-0.64761 0.41235-0.75992 0.83001-0.02878 0.43497
  -3  -6  19  109.36    5.04  38-0.64631 0.54798-0.75987 0.33008-0.01720 0.84361
  -3  -5  18   19.61    4.36  39-0.64788 0.54281-0.75991 0.40184-0.03129 0.81206
  -3  -2  15   15.71    2.80  38-0.64654 0.52170-0.75988 0.61499-0.01924 0.66452
  -3   0  11    1.83    1.58  39-0.64772 0.49490-0.75991 0.75928-0.02981 0.49415
  -3   2  -2    7.20    0.55  39-0.64858 0.40711-0.75988 0.90150-0.03794-0.08838
  -2  -5 -17  102.98    5.19  38-0.64726 0.37703-0.75991 0.40432-0.02556-0.76643
  -2  -5  17  248.43    5.68  38-0.64670 0.61141-0.75989 0.40071-0.02057 0.76824
  -2  -4 -16  297.44    5.78  38-0.64691 0.38355-0.75990 0.47504-0.02240-0.72478
  -2  -4  16   90.04    4.23  38-0.64710 0.60490-0.75991 0.47326-0.02418 0.72585
  -2  -3 -15   47.96    3.44  39-0.64766 0.39140-0.75992 0.54674-0.02922-0.67261
  -2  -3  15  162.19    3.53  38-0.64631 0.59787-0.75987 0.54410-0.01720 0.67373
  -1  -7  17    1.30    3.12  38-0.64631 0.68683-0.75987 0.26220-0.01720 0.77540
  -1  -6 -17    1.60    3.78  38-0.64743 0.45125-0.75991 0.33330-0.02711-0.74952
  -1  -5 -16   75.06    4.32  38-0.64696 0.45916-0.75990 0.40359-0.02288-0.71250
  -1  -4 -15    5.36    3.52  38-0.64710 0.46590-0.75991 0.47555-0.02413-0.66702
  -1  -2 -12  273.14    3.44  38-0.64631 0.48702-0.75987 0.61706-0.01720-0.53775
  -1  -1 -10  561.65    3.99  38-0.64685 0.50169-0.75990 0.68840-0.02190-0.44276
  -1   0  -7   -0.22    1.17  39-0.64715 0.52383-0.75991 0.75861-0.02460-0.30536
   0  -9  16   11.61    5.15  39-0.64726 0.75743-0.75991 0.11755-0.02556 0.75098
   0  -8 -17   15.55    4.65  39-0.64802 0.52908-0.75991 0.19036-0.03261-0.73642
   0  -3 -12  573.50    4.43  38-0.64604 0.56300-0.75985 0.54597-0.01488-0.52831
   0  -3  11  541.19    4.38  39-0.64784 0.72475-0.75991 0.54477-0.03087 0.52909
   1  -9 -16    9.03    4.65  39-0.64815 0.61218-0.75990 0.11894-0.03379-0.67883
   1  -9  14   57.95    3.98  39-0.64796 0.81959-0.75991 0.11824-0.03200 0.67992
   1  -7 -15    0.60    3.16  39-0.64772 0.61890-0.75991 0.26147-0.02981-0.63766
   1  -6 -14  390.98    5.02  38-0.64648 0.62521-0.75988 0.33117-0.01864-0.60336
   1  -5 -13    8.27    2.31  38-0.64665 0.63231-0.75989 0.40375-0.02013-0.55755
   1  -4 -12    2.94    1.95  38-0.64757 0.63903-0.75992 0.47564-0.02838-0.50081
   1  -3 -10   65.92    2.02  38-0.64681 0.65366-0.75990 0.54592-0.02152-0.41956
   1  -2   6    0.54    0.93  39-0.64711 0.76396-0.75991 0.61737-0.02422 0.30644
   1  -1  -1  133.35    0.53  39-0.64746 0.71699-0.75992 0.68850-0.02737-0.00666
   2 -11  12   91.53    4.54  39-0.64794 0.88166-0.75991-0.02340-0.03180 0.60099
   2 -10  12   21.56    3.77  39-0.64771 0.88199-0.75991 0.04713-0.02967 0.59882
   2  -9 -14    6.83    3.50  38-0.64696 0.70132-0.75990 0.11937-0.02288-0.58719
   2  -7 -13   12.96    2.95  38-0.64721 0.70859-0.75991 0.26209-0.02512-0.53949
   2  -6 -12  267.92    3.95  38-0.64674 0.71542-0.75989 0.33227-0.02090-0.49870
   2  -6  10   52.81    2.25  38-0.64681 0.86838-0.75990 0.33178-0.02152 0.49848
   2  -5 -11   58.65    2.35  39-0.64791 0.72379-0.75991 0.40394-0.03152-0.44321
   2  -4  -9  159.69    2.40  38-0.64651 0.73645-0.75988 0.47456-0.01889-0.36534
   2  -4   7  404.28    2.89  38-0.64712 0.84854-0.75991 0.47444-0.02427 0.36425
   3 -11 -12   21.19    3.73  38-0.64718 0.79087-0.75991-0.02299-0.02482-0.48282
   3 -11   9    6.70    2.93  39-0.64851 0.93953-0.75989-0.02523-0.03722 0.48158
   3 -10 -12   38.72    3.39  39-0.64739 0.79148-0.75991 0.04917-0.02674-0.48070
   3 -10   9   99.66    3.44  39-0.64847 0.93888-0.75989 0.04782-0.03681 0.48114
   3  -9   9   27.27    2.31  38-0.64709 0.93721-0.75991 0.11968-0.02401 0.46802
   3  -8 -11  632.13    5.37  38-0.64656 0.79795-0.75988 0.19044-0.01935-0.44333
   3  -6  -9   41.07    1.88  38-0.64696 0.81269-0.75990 0.33265-0.02286-0.34949
   3  -5  -7   41.77    1.41  38-0.64646 0.82628-0.75988 0.40360-0.01849-0.26353
   4 -11   5   19.96    2.01  39-0.64798 0.98724-0.75991-0.02328-0.03222 0.30693
   4  -9  -8  271.44    3.11  39-0.64771 0.89594-0.75991 0.11947-0.02967-0.28584
   4  -8  -7   31.43    1.73  39-0.64744 0.90286-0.75991 0.19072-0.02717-0.24326
 -11   2  -7  101.60    3.85  40-0.65015-0.23948-0.75968 0.90113-0.05084-0.39406
 -11   3  -2   32.19    1.69  41-0.65169-0.20335-0.75926 0.97113-0.06827-0.15262
  -9   0 -13   -0.13    4.25  40-0.64942-0.12442-0.75979 0.75584-0.04334-0.65527
  -9   1 -11    0.82    3.51  40-0.64955-0.10946-0.75978 0.82729-0.04460-0.56233
  -9   2  11   38.88    2.35  39-0.64904 0.03710-0.75983 0.90032-0.03948 0.43284
  -9   3  -4   51.84    1.62  40-0.65053-0.06542-0.75960 0.97241-0.05498-0.23232
  -9   3   6   64.19    1.55  41-0.65147 0.00484-0.75934 0.97216-0.06565 0.23063
  -8  -1  17   13.78    4.07  40-0.64988 0.15637-0.75973 0.68580-0.04802 0.72550
  -8   1 -11    1.08    3.14  40-0.64901-0.03642-0.75983 0.82905-0.03927-0.55828
  -8   3  -4    1.12    1.34  39-0.64954 0.01119-0.75978 0.97236-0.04448-0.23049
  -8   3   6  181.88    1.84  40-0.65014 0.08033-0.75968 0.97248-0.05077 0.22751
  -7  -3  19    1.06    4.65  40-0.64972 0.24530-0.75975 0.54738-0.04637 0.82767
  -7  -2  18  207.90    5.92  40-0.64956 0.23913-0.75977 0.61423-0.04475 0.77914
  -7  -1 -15   25.67    4.98  40-0.64952 0.01015-0.75978 0.68856-0.04432-0.71619
  -7   0  15    1.46    3.02  40-0.64935 0.21860-0.75980 0.75784-0.04256 0.64023
  -7   1 -11   30.67    3.17  39-0.64874 0.03583-0.75985 0.83122-0.03657-0.54429
  -7   1  13    2.30    2.33  40-0.64909 0.20509-0.75983 0.82847-0.03997 0.54566
  -7   2  10  262.51    3.09  40-0.64953 0.18421-0.75978 0.90130-0.04443 0.41502
  -7   3   5  113.29    1.30  40-0.65063 0.15086-0.75958 0.97238-0.05608 0.19914
  -6  -1  16  101.45    4.16  40-0.64950 0.30240-0.75978 0.68646-0.04410 0.69930
  -6   0 -13   -2.53    3.15  40-0.64909 0.10235-0.75983 0.75710-0.04000-0.62349
  -6   1 -11    0.21    2.42  40-0.64957 0.11862-0.75977 0.82787-0.04486-0.52539
  -6   1  12    0.67    2.15  40-0.64995 0.27494-0.75972 0.82937-0.04878 0.52230
  -6   2  -8  202.23    2.87  40-0.64972 0.13600-0.75975 0.90186-0.04635-0.38656
  -6   2   9   92.89    1.99  40-0.64995 0.25450-0.75972 0.90126-0.04877 0.38532
  -5  -4  19   29.85    4.19  39-0.64852 0.39895-0.75987 0.47153-0.03446 0.83795
  -5  -3 -17    1.59    4.44  40-0.64930 0.14651-0.75980 0.54660-0.04213-0.79346
  -5  -3  18  107.93    4.85  39-0.64871 0.39142-0.75985 0.54273-0.03632 0.79397
  -5  -2 -16  101.37    5.10  40-0.64943 0.15732-0.75979 0.61788-0.04339-0.73852
  -5   1  11   70.66    2.21  40-0.64979 0.34481-0.75974 0.82992-0.04704 0.48615
  -5   2  -7   57.46    1.76  39-0.64902 0.21891-0.75983 0.90200-0.03927-0.33686
  -4  -4  18  190.63    5.67  39-0.64912 0.46824-0.75982 0.47226-0.04035 0.80951
  -4  -3  17   29.54    3.86  39-0.64903 0.46209-0.75983 0.54255-0.03944 0.76381
  -4  -1 -14  263.33    4.91  39-0.64940 0.24702-0.75979 0.68871-0.04306-0.63750
  -4   0 -12   25.94    2.53  39-0.64909 0.26045-0.75983 0.75984-0.04001-0.55076
  -3  -5 -18   57.26    5.90  39-0.64892 0.29584-0.75984 0.40357-0.03830-0.81128
  -3  -4 -17  142.02    4.63  39-0.64833 0.30173-0.75987 0.47533-0.03272-0.77169
  -3  -4  17  162.19    4.92  39-0.64876 0.53749-0.75985 0.47276-0.03678 0.77231
  -3  -3 -16   22.30    3.54  39-0.64872 0.30886-0.75985 0.54665-0.03639-0.72324
  -3  -3  16    5.12    2.35  39-0.64840 0.52984-0.75987 0.54467-0.03330 0.72355
  -3  -1 -13    8.35    1.93  39-0.64852 0.33007-0.75987 0.68906-0.03446-0.58896
  -3  -1  13   41.53    1.99  39-0.64858 0.51078-0.75986 0.68714-0.03504 0.58904
  -3   0 -11    0.71    2.01  40-0.64916 0.34567-0.75982 0.75834-0.04067-0.49550
  -3   1  -8   48.22    1.69  39-0.64861 0.36469-0.75986 0.83085-0.03533-0.36249
  -3   1   8  727.47    3.56  39-0.64852 0.47629-0.75987 0.83008-0.03446 0.36097
  -2  -7  18    0.61    3.88  39-0.64852 0.62173-0.75987 0.26004-0.03446 0.82530
  -2  -6 -18   79.94    5.50  39-0.64875 0.37115-0.75985 0.33168-0.03664-0.80113
  -2  -2 -14    0.30    2.60  40-0.64961 0.40140-0.75977 0.61463-0.04521-0.61141
  -2  -2  13  477.28    4.74  40-0.64943 0.58751-0.75979 0.61559-0.04344 0.60940
  -2  -1 -12   41.87    2.52  39-0.64906 0.41378-0.75983 0.68863-0.03968-0.52727
  -2   0   9    0.02    0.94  39-0.64840 0.55950-0.75987 0.75871-0.03330 0.41677
  -2   1  -6  162.14    1.80  40-0.64964 0.45648-0.75976 0.83048-0.04555-0.24951
  -2   1   5  240.99    1.71  40-0.64972 0.53291-0.75975 0.83000-0.04633 0.24846
  -1  -8  17   34.15    4.81  39-0.64886 0.68885-0.75984 0.18794-0.03780 0.79740
  -1  -7 -18   34.50    4.97  40-0.64995 0.44865-0.75972 0.26124-0.04873-0.77664
  -1  -6  16   95.33    3.80  39-0.64855 0.68206-0.75986 0.33068-0.03475 0.74916
  -1  -5  15   51.78    3.80  40-0.64959 0.67617-0.75977 0.40199-0.04507 0.71390
  -1  -4  14  154.05    3.98  40-0.64960 0.67016-0.75977 0.47306-0.04512 0.66815
  -1  -3 -14  108.74    3.32  39-0.64852 0.47520-0.75987 0.54610-0.03446-0.61073
  -1  -3  13  275.69    3.48  39-0.64840 0.66245-0.75987 0.54424-0.03330 0.61065
  -1  -1   9  532.11    3.46  40-0.64997 0.63699-0.75971 0.68718-0.04896 0.44421
  -1   0   6 1257.21    4.03  40-0.64979 0.61636-0.75974 0.75868-0.04712 0.30619
   0  -7  15   71.20    3.22  39-0.64846 0.75124-0.75987 0.26051-0.03388 0.71454
   0  -6 -16    4.32    3.98  39-0.64920 0.53748-0.75982 0.33276-0.04106-0.68448
   0  -6  14    1.78    2.69  40-0.64974 0.74739-0.75975 0.33012-0.04659 0.68454
   0  -5 -15    6.02    2.56  39-0.64852 0.54366-0.75987 0.40421-0.03446-0.64497
   0  -4 -14   19.12    3.03  39-0.64908 0.55226-0.75983 0.47511-0.03986-0.59403
   0  -2   9  638.60    3.80  39-0.64876 0.71188-0.75985 0.61605-0.03682 0.44390
   0  -1  -8  354.28    2.75  39-0.64894 0.59400-0.75984 0.68829-0.03849-0.32382
   1 -10  14   12.05    4.01  40-0.64935 0.82084-0.75980 0.04723-0.04259 0.68822
   1 -10  14    2.58    2.45  39-0.64882 0.82193-0.75985 0.04306-0.03736 0.68716
   1  -8 -16    2.30    3.90  40-0.65006 0.61448-0.75970 0.19027-0.04985-0.66319
   1  -7  13   11.74    2.64  39-0.64875 0.81347-0.75985 0.26060-0.03670 0.63878
   1  -6  12  179.79    3.77  40-0.64994 0.80876-0.75972 0.33127-0.04869 0.60466
   1  -5  11  469.76    4.37  40-0.65000 0.80213-0.75971 0.40220-0.04930 0.55984
   1  -4  10   79.45    1.87  39-0.64849 0.79426-0.75987 0.47346-0.03417 0.49916
   1  -3   8  570.46    3.51  40-0.64971 0.78205-0.75975 0.54507-0.04625 0.42036
   1  -2  -8  239.24    2.34  39-0.64939 0.67045-0.75979 0.61711-0.04303-0.30758
   1  -1  -2    3.00    0.37  39-0.64941 0.71225-0.75979 0.68838-0.04324-0.03512
   2  -8 -14  414.53    5.89  39-0.64913 0.70379-0.75982 0.18960-0.04039-0.56955
   2  -8  11    0.95    2.60  40-0.64985 0.87761-0.75973 0.18909-0.04774 0.57015
   2  -3  -7 1839.64    5.21  40-0.64947 0.75340-0.75979 0.54606-0.04379-0.24996
   2  -3   4 1485.61    3.76  40-0.64943 0.83018-0.75979 0.54560-0.04342 0.24744
   3  -9 -12   21.80    2.90  39-0.64903 0.79327-0.75983 0.11922-0.03939-0.46913
   3  -8   8   11.64    1.95  40-0.64978 0.93330-0.75974 0.18938-0.04695 0.44528
   3  -6   6   56.44    1.46  40-0.64942 0.91971-0.75979 0.33206-0.04331 0.35030
   3  -5   4  253.90    1.95  40-0.65010 0.90666-0.75969 0.40333-0.05037 0.26644
   3  -4  -4 1201.55    3.08  40-0.65008 0.85079-0.75969 0.47509-0.05009-0.09625
   4 -12   4   14.90    2.35  42-0.65220 0.98320-0.75905-0.09462-0.07452 0.30369
   4 -11  -9    1.13    2.74  40-0.64990 0.89103-0.75973-0.02316-0.04818-0.31146
   4 -10  -9   24.10    2.47  40-0.65024 0.89173-0.75966 0.04855-0.05176-0.30842
   4  -9   4    5.45    1.33  41-0.65120 0.98283-0.75943 0.11884-0.06248 0.29147
   4  -8   3  259.31    1.99  41-0.65150 0.97694-0.75933 0.18997-0.06592 0.24950
   4  -7  -6  292.63    2.28  40-0.65043 0.91313-0.75962 0.26156-0.05391-0.17127
 -11   1  13   37.52    3.73  41-0.65158-0.10028-0.75917 0.82906-0.06817 0.52658
 -11   2  10  103.06    3.24  41-0.65177-0.12096-0.75910 0.90026-0.07039 0.39276
 -11   3   4   13.01    1.18  43-0.65379-0.15989-0.75789 0.97055-0.09839 0.15035
 -10   1 -11    4.46    3.68  41-0.65150-0.18921-0.75920 0.82996-0.06713-0.54840
 -10   2  -8    6.26    2.45  40-0.65079-0.16869-0.75942 0.90135-0.05888-0.42085
  -9  -1  17   20.01    4.87  41-0.65105 0.08107-0.75935 0.68589-0.06185 0.72601
  -8  -2  18   32.33    5.45  41-0.65133 0.16434-0.75926 0.61346-0.06519 0.78764
  -8   0  15   -0.63    3.38  41-0.65109 0.14216-0.75934 0.76054-0.06233 0.64680
  -8   1  13  113.92    3.27  41-0.65100 0.12953-0.75936 0.82923-0.06130 0.55600
  -8   2  -9    1.17    2.45  41-0.65162-0.02174-0.75916 0.90120-0.06866-0.43258
  -7   3  -4   13.25    1.15  41-0.65106 0.08858-0.75935 0.97235-0.06195-0.20243
  -6  -4  19   25.47    4.87  41-0.65154 0.32400-0.75919 0.47198-0.06764 0.85931
  -6  -2  17  162.12    5.16  41-0.65113 0.30990-0.75933 0.61441-0.06281 0.76381
  -6  -1 -15   63.95    3.59  40-0.65002 0.08764-0.75960 0.68895-0.05051-0.69901
  -6   0  14 1125.05    7.22  40-0.65069 0.28992-0.75945 0.75784-0.05779 0.62129
  -6   3  -3  288.01    1.91  41-0.65214 0.17297-0.75894 0.97231-0.07507-0.13250
  -5  -1 -15   86.97    4.76  41-0.65120 0.16490-0.75930 0.68826-0.06361-0.67448
  -5  -1  15  226.95    4.02  40-0.65021 0.37271-0.75956 0.68623-0.05255 0.67380
  -5   0 -13   -2.84    2.99  41-0.65066 0.18149-0.75946 0.75656-0.05750-0.59484
  -5   0  13   -0.94    2.14  41-0.65099 0.35847-0.75937 0.76023-0.06115 0.58981
  -4  -6  19    5.36    5.64  41-0.65127 0.47620-0.75928 0.32975-0.06444 0.87813
  -4  -4 -18    0.93    4.93  41-0.65056 0.22204-0.75948 0.46986-0.05632-0.81144
  -4  -3 -17    4.91    4.11  40-0.65043 0.22626-0.75951 0.54634-0.05491-0.76361
  -4  -2 -16  361.66    6.39  41-0.65114 0.23521-0.75932 0.61656-0.06292-0.70802
  -4  -1  14  257.15    3.69  40-0.65002 0.44194-0.75960 0.68647-0.05051 0.63795
  -4   0  12  690.62    4.95  40-0.65037 0.42870-0.75952 0.75819-0.05431 0.55091
  -4   1 -10  845.42    5.20  41-0.65103 0.27701-0.75936 0.83029-0.06167-0.43793
  -4   2  -6   37.06    1.40  40-0.65079 0.30467-0.75942 0.90170-0.05896-0.25984
  -3  -6  18   -1.45    4.89  41-0.65108 0.54506-0.75934 0.33336-0.06227 0.84337
  -3  -2 -15    0.91    2.55  40-0.64999 0.31992-0.75960 0.61357-0.05022-0.66614
  -3  -2  14   22.10    2.57  41-0.65144 0.51933-0.75922 0.61514-0.06648 0.66551
  -3   2  -3  312.47    1.68  41-0.65160 0.40305-0.75917 0.90086-0.06835-0.10340
  -2  -6  17    1.03    3.73  40-0.65037 0.61447-0.75953 0.33012-0.05429 0.80197
  -2  -5  16   21.49    3.47  41-0.65152 0.60835-0.75919 0.40090-0.06740 0.76983
  -2  -4 -17  115.52    4.65  41-0.65139 0.38213-0.75924 0.47392-0.06581-0.72687
  -2  -3  14   33.14    2.92  41-0.65130 0.59540-0.75927 0.54379-0.06477 0.67552
  -2  -1  11  177.09    2.68  40-0.65032 0.57452-0.75954 0.68672-0.05371 0.52833
  -2   0 -10    2.28    1.71  40-0.65071 0.42860-0.75944 0.76032-0.05801-0.41941
  -1  -7  16   90.40    4.96  41-0.65127 0.68386-0.75928 0.25870-0.06438 0.77871
  -1  -5 -17    1.40    3.77  41-0.65117 0.45885-0.75931 0.39958-0.06328-0.71528
  -1  -4 -16   41.18    3.58  41-0.65144 0.46405-0.75922 0.47385-0.06648-0.67008
  -1  -2 -13  221.33    3.88  40-0.65091 0.48514-0.75939 0.61680-0.06029-0.54038
  -1  -2  11   -0.48    1.27  40-0.65021 0.64936-0.75956 0.61734-0.05255 0.53867
  -1  -1 -11 1104.65    5.75  41-0.65113 0.49952-0.75933 0.68779-0.06279-0.44658
  -1   0  -8 3023.44    7.30  41-0.65121 0.52065-0.75930 0.75901-0.06372-0.30995
   0  -8  15   66.36    4.55  40-0.65071 0.75243-0.75944 0.18819-0.05806 0.73886
   0  -7 -17   16.27    3.89  40-0.65036 0.53267-0.75953 0.26116-0.05415-0.71494
   0  -5  13   49.74    2.88  40-0.65057 0.74030-0.75948 0.40239-0.05640 0.64566
   0  -4  12  286.25    3.43  40-0.65010 0.73304-0.75958 0.47310-0.05138 0.59544
   0  -3 -13  257.23    3.66  40-0.65063 0.56100-0.75946 0.54564-0.05713-0.53135
   0  -2 -11   78.94    1.92  40-0.65016 0.57453-0.75957 0.61689-0.05197-0.44610
   0  -1   6   58.17    1.08  40-0.65027 0.69280-0.75955 0.68745-0.05313 0.32388
   1  -8  13    0.80    3.25  41-0.65112 0.81664-0.75933 0.18834-0.06270 0.66411
   1  -6 -15  292.75    5.05  40-0.65098 0.62345-0.75937 0.33199-0.06106-0.60542
   1  -5 -14   60.54    3.14  40-0.65093 0.63020-0.75938 0.40329-0.06053-0.56079
   1  -3 -11    3.14    1.81  41-0.65110 0.65091-0.75933 0.54619-0.06248-0.42379
   1  -1  -3  128.05    1.01  41-0.65127 0.70723-0.75928 0.68793-0.06446-0.05960
   2  -9 -15  139.76    4.51  41-0.65130 0.69949-0.75927 0.11862-0.06478-0.58999
   2  -9  11    1.73    2.97  42-0.65219 0.87676-0.75892 0.11861-0.07573 0.59477
   2  -7 -14  523.15    5.64  41-0.65151 0.70708-0.75920 0.26044-0.06732-0.54263
   2  -7  10  168.03    3.17  41-0.65140 0.87221-0.75924 0.26019-0.06595 0.54314
   2  -6 -13  313.73    4.28  41-0.65106 0.71314-0.75935 0.33214-0.06196-0.50240
   2  -5   8   48.06    1.92  40-0.65089 0.85864-0.75940 0.40279-0.06006 0.44577
   2  -4 -10    3.07    1.68  40-0.65086 0.73390-0.75941 0.47521-0.05968-0.36965
   3 -10 -13    8.61    3.69  41-0.65160 0.78951-0.75916 0.04748-0.06841-0.48427
   3  -8 -12  167.32    3.57  40-0.65089 0.79559-0.75940 0.19000-0.06005-0.44776
   3  -7 -11   99.37    2.70  40-0.65033 0.80228-0.75953 0.26147-0.05386-0.40891
   3  -7   7   -0.33    1.63  41-0.65072 0.92647-0.75944 0.25999-0.05811 0.41165
   3  -6 -10  346.06    3.39  41-0.65107 0.81011-0.75934 0.33233-0.06212-0.35513
   3  -5  -8   81.68    1.76  40-0.65066 0.82381-0.75946 0.40351-0.05742-0.26981
   4 -12  -9    1.82    2.51  40-0.65089 0.89227-0.75940-0.09439-0.06007-0.29948
   4  -9  -9  361.54    3.78  41-0.65163 0.89347-0.75915 0.11864-0.06871-0.29220
   4  -8  -8   36.97    1.94  41-0.65126 0.90020-0.75928 0.18949-0.06436-0.25106
   4  -7   1  335.27    1.46  43-0.65360 0.96537-0.75804 0.25939-0.09550 0.18773
 -12   2   9   10.66    2.47  42-0.65282-0.20200-0.75833 0.89940-0.08380 0.35017
 -10   0  15    2.77    4.01  42-0.65266-0.00728-0.75842 0.75643-0.08172 0.64406
 -10   1  13    6.49    3.23  42-0.65233-0.02155-0.75859 0.82789-0.07734 0.54928
 -10   3  -4    1.34    1.71  42-0.65301-0.13851-0.75821 0.97150-0.08646-0.21176
 -10   3   5   51.37    1.38  43-0.65442-0.07561-0.75703 0.96964-0.10852 0.21632
  -9   0  15   -1.86    3.65  42-0.65235 0.06826-0.75858 0.75957-0.07763 0.64861
  -9   1  13   22.79    2.98  41-0.65211 0.05309-0.75869 0.82802-0.07455 0.55857
  -9   2  -9   88.79    3.06  41-0.65242-0.09772-0.75855 0.90102-0.07842-0.43368
  -9   3  -5   67.16    2.22  42-0.65354-0.06969-0.75784 0.97093-0.09419-0.23804
  -8   0 -14   57.85    4.94  41-0.65222-0.05688-0.75864 0.75946-0.07587-0.65022
  -8   1 -12    5.77    3.44  41-0.65239-0.04135-0.75856 0.82946-0.07808-0.55801
  -8   2  10   28.41    2.04  41-0.65203 0.11015-0.75873 0.90031-0.07347 0.43191
  -8   3  -5  289.15    2.91  42-0.65297 0.00691-0.75823 0.97147-0.08599-0.23477
  -7  -1  16  303.00    5.48  41-0.65208 0.22777-0.75871 0.68544-0.07414 0.71754
  -7   0 -14   27.48    3.99  41-0.65208 0.01960-0.75871 0.75927-0.07415-0.64106
  -7   1 -12   50.72    3.50  42-0.65242 0.03397-0.75855 0.82994-0.07848-0.54644
  -7   1  12   39.31    2.28  42-0.65292 0.20164-0.75827 0.82834-0.08520 0.54654
  -7   2  -9   -1.19    2.09  42-0.65212 0.05847-0.75869 0.89977-0.07457-0.41999
  -6  -3  18   13.54    4.20  41-0.65185 0.31822-0.75881 0.54178-0.07118 0.81692
  -6  -2 -17    3.65    5.15  41-0.65224 0.07557-0.75863 0.61661-0.07615-0.76392
  -6   0 -14  151.07    4.33  42-0.65263 0.09641-0.75844 0.75906-0.08125-0.62289
  -5  -5  19    1.10    4.69  42-0.65216 0.39958-0.75867 0.40466-0.07517 0.87360
  -5  -4  18   31.01    4.86  42-0.65267 0.39541-0.75841 0.47067-0.08176 0.83951
  -5  -3 -18    1.32    5.39  42-0.65241 0.14913-0.75855 0.53989-0.07835-0.79688
  -5  -3  17    9.94    3.65  42-0.65279 0.38870-0.75834 0.54170-0.08350 0.79551
  -5  -2  16    0.69    3.60  42-0.65219 0.37981-0.75866 0.61744-0.07550 0.73833
  -5   1 -11  273.17    3.61  41-0.65163 0.19401-0.75889 0.83046-0.06857-0.48816
  -5   2  -8    3.07    1.67  42-0.65251 0.21518-0.75850 0.90111-0.07970-0.34128
  -5   2   7    1.28    1.18  42-0.65275 0.31938-0.75837 0.90019-0.08287 0.34139
  -4  -5  18   84.91    5.45  42-0.65253 0.47048-0.75849 0.39975-0.07987 0.84904
  -4  -2  15  416.03    5.43  41-0.65220 0.45105-0.75865 0.61438-0.07563 0.70835
  -4   0 -13   -0.54    2.62  42-0.65252 0.26087-0.75849 0.75476-0.07979-0.55661
  -4   1   9  737.98    4.07  42-0.65240 0.41024-0.75855 0.82880-0.07828 0.43874
  -3  -5  17   34.17    4.32  42-0.65240 0.54004-0.75855 0.39977-0.07825 0.81426
  -3  -4 -18   97.09    5.90  41-0.65217 0.29877-0.75867 0.47333-0.07528-0.77427
  -3  -4  16    1.95    3.36  42-0.65291 0.53393-0.75827 0.47158-0.08510 0.77493
  -3  -3 -17   12.86    4.37  41-0.65241 0.30510-0.75855 0.54538-0.07833-0.72606
  -3  -3  15    3.84    3.03  42-0.65263 0.52691-0.75844 0.54311-0.08120 0.72638
  -3  -1 -14    8.36    3.05  41-0.65226 0.32669-0.75862 0.68779-0.07645-0.59228
  -3   0 -12 1270.25    6.79  42-0.65248 0.34075-0.75851 0.75848-0.07930-0.49877
  -3   0  10 1994.65    6.81  42-0.65255 0.49367-0.75848 0.75718-0.08016 0.49824
  -3   1  -9   15.52    1.64  41-0.65220 0.36129-0.75865 0.82973-0.07562-0.36757
  -2  -7  17   42.49    4.94  42-0.65268 0.61616-0.75841 0.25756-0.08191 0.82963
  -2  -5 -18   29.38    3.90  41-0.65161 0.37379-0.75890 0.40280-0.06828-0.76945
  -2  -4  15  281.07    4.88  41-0.65185 0.60214-0.75881 0.47183-0.07128 0.72840
  -2  -3 -16    0.80    3.37  41-0.65188 0.38772-0.75879 0.54589-0.07162-0.67605
  -2  -1 -13  298.61    4.09  42-0.65257 0.41034-0.75847 0.68745-0.08041-0.53121
  -2   1  -7   33.58    1.39  42-0.65272 0.45252-0.75838 0.82934-0.08251-0.25771
  -1  -8  16    4.46    4.10  42-0.65283 0.68686-0.75832 0.18581-0.08393 0.79930
  -1  -6 -18   -2.56    5.06  42-0.65225 0.45318-0.75863 0.32716-0.07622-0.75101
  -1  -6  15  278.48    5.42  42-0.65279 0.67916-0.75834 0.32909-0.08350 0.75213
  -1  -3 -15   32.31    3.30  41-0.65227 0.47251-0.75862 0.54518-0.07655-0.61353
  -1  -3  12  220.19    3.41  42-0.65270 0.65984-0.75840 0.54300-0.08222 0.61426
   0  -9  15    6.48    4.66  41-0.65204 0.75460-0.75873 0.11571-0.07363 0.75362
   0  -7  14   39.39    3.47  42-0.65271 0.74881-0.75839 0.25705-0.08231 0.71820
   0  -6 -17    7.18    3.90  42-0.65268 0.53441-0.75841 0.33129-0.08191-0.68766
   0  -5 -16  231.17    5.16  41-0.65227 0.54175-0.75862 0.40269-0.07651-0.64742
   0  -4 -15  325.57    5.13  42-0.65256 0.54860-0.75847 0.47303-0.08028-0.59878
   0  -3  10   51.52    2.01  42-0.65257 0.72252-0.75847 0.54349-0.08041 0.53316
   0  -1  -9  821.50    4.17  41-0.65235 0.59061-0.75858 0.68704-0.07756-0.33052
   0   0  -3    0.53    0.43  41-0.65166 0.63086-0.75888 0.75918-0.06886-0.06738
   1  -9  13    2.32    3.60  41-0.65247 0.81848-0.75852 0.11518-0.07908 0.68138
   1  -7 -16   80.77    4.06  41-0.65193 0.61763-0.75877 0.26045-0.07224-0.63974
   1  -7  12   33.04    2.56  42-0.65297 0.81157-0.75824 0.25847-0.08587 0.64199
   1  -4 -13   -0.90    2.24  42-0.65217 0.64120-0.75867 0.47057-0.07529-0.50253
   1  -4   9  100.21    2.09  42-0.65289 0.79195-0.75829 0.47230-0.08480 0.50410
   1  -2  -9  238.24    2.55  42-0.65260 0.66689-0.75845 0.61613-0.08093-0.31466
   1  -2   5   97.76    1.29  41-0.65213 0.76354-0.75869 0.61555-0.07474 0.31209
   2 -11  11    7.45    3.78  42-0.65247 0.88061-0.75852-0.02689-0.07910 0.60204
   2 -10  11   46.56    3.78  42-0.65245 0.87960-0.75853 0.04584-0.07883 0.60237
   2  -8 -15    4.41    3.72  42-0.65269 0.70086-0.75840 0.18866-0.08210-0.57331
   2  -6   9   96.51    2.39  41-0.65186 0.86631-0.75880 0.33056-0.07139 0.50303
   2  -5 -12   48.85    2.53  41-0.65191 0.72143-0.75878 0.40292-0.07200-0.44773
   2  -4   6    6.90    1.17  41-0.65235 0.84660-0.75858 0.47246-0.07750 0.37315
   2  -3  -8  673.36    3.53  42-0.65247 0.74953-0.75852 0.54475-0.07915-0.25958
   3 -12   8    2.53    2.85  42-0.65247 0.93577-0.75852-0.09752-0.07920 0.47759
   3 -11   8   14.54    2.78  42-0.65325 0.93622-0.75805-0.02595-0.08992 0.48932
   3 -10   8   35.11    2.72  42-0.65311 0.93617-0.75815 0.04569-0.08789 0.48761
   3  -9 -13   67.23    3.53  41-0.65243 0.78986-0.75854 0.11889-0.07858-0.47433
   3  -9   8  105.26    2.74  41-0.65213 0.93509-0.75869 0.11761-0.07476 0.47357
   3  -4  -5 1289.81    3.58  41-0.65234 0.84653-0.75859 0.47334-0.07745-0.11451
   4 -11 -10   64.31    3.31  42-0.65311 0.88750-0.75814-0.02429-0.08797-0.31905
   4 -11   4   46.44    1.89  42-0.65322 0.98511-0.75807-0.02433-0.08950 0.31855
   4 -10 -10   53.07    2.89  42-0.65322 0.88761-0.75807 0.04673-0.08951-0.31742
   4 -10   4   71.80    1.92  42-0.65296 0.98518-0.75824 0.04646-0.08576 0.31399
   4  -7  -7  156.65    2.04  42-0.65298 0.90878-0.75823 0.26038-0.08601-0.18484
 -11   2  -8    2.73    3.05  42-0.65366-0.24131-0.75804 0.89954-0.09360-0.39697
 -11   3  -3    9.53    1.67  43-0.65448-0.20755-0.75731 0.96970-0.10682-0.15749
 -10   2  -9   49.82    3.51  43-0.65411-0.17331-0.75766 0.89981-0.10075-0.42282
  -9   1 -12    0.88    3.66  43-0.65356-0.11363-0.75812 0.82644-0.09210-0.56330
  -9   3   5  115.49    1.69  44-0.65539 0.00200-0.75612 0.96873-0.12446 0.24399
  -8  -1  16   37.97    4.06  43-0.65376 0.15429-0.75796 0.68428-0.09522 0.72711
  -8   3   5    4.94    0.88  43-0.65437 0.07758-0.75742 0.97043-0.10495 0.23685
  -7  -3  18  106.92    5.52  43-0.65391 0.24381-0.75784 0.54119-0.09755 0.83202
  -7  -2  17   25.25    4.37  42-0.65355 0.23559-0.75812 0.61240-0.09201 0.78114
  -7  -1 -16   -2.72    4.64  43-0.65352 0.01053-0.75814 0.68282-0.09164-0.72144
  -7   0  14  118.16    3.49  42-0.65340 0.21604-0.75823 0.75564-0.08984 0.64337
  -7   2   9 1224.44    5.28  42-0.65373 0.18170-0.75798 0.89948-0.09480 0.41984
  -7   3  -5  980.44    4.33  43-0.65396 0.08472-0.75780 0.97092-0.09829-0.21060
  -7   3   4  460.25    2.03  44-0.65496 0.14772-0.75674 0.96991-0.11569 0.21368
  -6  -1 -16    3.13    4.53  42-0.65362 0.08445-0.75807 0.68697-0.09304-0.70165
  -6  -1  15   33.74    3.33  42-0.65357 0.29942-0.75811 0.68449-0.09235 0.70211
  -6   1 -12   91.13    3.20  42-0.65331 0.11026-0.75829 0.82979-0.08845-0.52546
  -6   1  11  169.79    2.75  43-0.65392 0.27242-0.75783 0.82796-0.09763 0.52557
  -6   2  -9  108.29    2.51  42-0.65327 0.13271-0.75831 0.90091-0.08800-0.39009
  -6   2   8    8.45    1.32  43-0.65408 0.25184-0.75770 0.89936-0.10015 0.39142
  -6   3  -4  149.80    1.76  43-0.65439 0.16849-0.75739 0.97076-0.10540-0.14662
  -6   3   2  458.12    1.19  46-0.65649 0.21220-0.75349 0.96682-0.15492 0.17415
  -5  -2 -17   49.13    4.88  42-0.65322 0.15289-0.75835 0.61703-0.08721-0.74077
  -5  -1  14  904.17    6.61  43-0.65415 0.36988-0.75763 0.68440-0.10139 0.67710
  -5   0 -14   90.31    3.78  43-0.65382 0.17526-0.75791 0.75836-0.09617-0.59533
  -5   1  10 1854.54    6.69  43-0.65388 0.34183-0.75786 0.82785-0.09707 0.49163
  -4  -4  17  151.50    4.37  42-0.65324 0.46543-0.75834 0.47121-0.08750 0.81130
  -4  -3 -18   19.34    5.34  42-0.65379 0.22345-0.75794 0.54455-0.09559-0.76598
  -4  -3  16  112.62    3.67  42-0.65324 0.45835-0.75834 0.54206-0.08750 0.76586
  -4  -1 -15    4.24    2.86  42-0.65312 0.24369-0.75842 0.68755-0.08576-0.64036
  -4  -1  13  198.99    3.39  43-0.65405 0.43931-0.75772 0.68453-0.09968 0.64189
  -4   1 -11  251.52    3.37  43-0.65417 0.27261-0.75761 0.82894-0.10161-0.44327
  -4   2  -7   49.14    1.61  42-0.65377 0.30010-0.75795 0.90018-0.09534-0.26916
  -3  -7  18    2.20    4.60  43-0.65363 0.54709-0.75806 0.25792-0.09319 0.87045
  -3  -2 -16  288.50    5.50  42-0.65356 0.31358-0.75812 0.61620-0.09217-0.66763
  -3  -1  12  396.91    3.78  42-0.65312 0.50752-0.75842 0.68516-0.08576 0.59400
  -3   1   7  181.81    1.77  42-0.65320 0.47404-0.75836 0.82859-0.08692 0.36793
  -3   2  -4  174.76    1.47  43-0.65381 0.39818-0.75793 0.89980-0.09590-0.12073
  -3   2   1   14.55    0.21  46-0.65655 0.43569-0.75322 0.89505-0.15761 0.16675
  -2  -8  17   22.83    4.42  43-0.65422 0.61741-0.75756 0.18466-0.10255 0.84993
  -2  -2 -15   15.45    2.92  42-0.65341 0.39694-0.75823 0.61606-0.08990-0.61348
  -2  -2  12 1105.52    6.12  42-0.65372 0.58450-0.75800 0.61361-0.09450 0.61421
  -2   0 -11   -0.16    1.86  42-0.65375 0.42503-0.75797 0.75829-0.09502-0.42608
  -2   0   8    2.05    0.86  42-0.65307 0.55556-0.75844 0.75774-0.08518 0.42426
  -1  -9  16    4.58    5.29  43-0.65408 0.68714-0.75769 0.11480-0.10019 0.81391
  -1  -5  14   48.24    3.24  42-0.65372 0.67371-0.75799 0.39998-0.09461 0.71715
  -1  -4  13    2.59    2.41  42-0.65372 0.66679-0.75800 0.47168-0.09450 0.67230
  -1  -2 -14  130.32    3.49  43-0.65405 0.48097-0.75772 0.61446-0.09980-0.54652
  -1   0  -9   -1.29    1.26  43-0.65392 0.51780-0.75783 0.75536-0.09763-0.32095
   0  -7 -18   11.62    5.14  42-0.65379 0.52858-0.75794 0.25979-0.09570-0.71874
   0  -6  13   52.75    3.08  43-0.65407 0.74337-0.75770 0.32869-0.10009 0.68948
   0  -4  11   38.48    2.13  43-0.65424 0.73036-0.75754 0.47071-0.10284 0.60124
   0  -3 -14  353.70    4.56  43-0.65385 0.55708-0.75789 0.54428-0.09662-0.53664
   0  -2 -12    7.46    2.17  42-0.65357 0.57106-0.75811 0.61600-0.09237-0.45131
   0  -2   8  124.77    1.89  42-0.65336 0.70933-0.75826 0.61456-0.08925 0.45087
   0   0  -4 3224.29    5.24  42-0.65352 0.62680-0.75814 0.75787-0.09162-0.08935
   1 -10  13    0.32    3.42  43-0.65357 0.81783-0.75811 0.04516-0.09225 0.69185
   1  -8 -17   35.90    5.02  42-0.65345 0.61133-0.75819 0.18805-0.09058-0.66697
   1  -6 -16   95.52    3.97  43-0.65419 0.61971-0.75760 0.32991-0.10193-0.61026
   1  -6  11    3.80    2.33  43-0.65403 0.80579-0.75773 0.32930-0.09948 0.60995
   1  -5 -15   58.02    3.27  43-0.65413 0.62627-0.75765 0.40176-0.10104-0.56605
   1  -5  10   54.75    2.24  43-0.65410 0.79946-0.75767 0.40030-0.10058 0.56542
   1  -3 -12  231.20    3.20  43-0.65412 0.64733-0.75766 0.54411-0.10080-0.43083
   1  -3   7  796.96    3.80  43-0.65421 0.77935-0.75758 0.54263-0.10226 0.43033
   1  -1  -4   71.56    0.89  42-0.65314 0.70215-0.75840 0.68705-0.08605-0.08353
   2  -8  10    3.19    2.55  43-0.65389 0.87538-0.75785 0.18661-0.09724 0.57477
   2  -6 -14  911.65    6.70  43-0.65421 0.70895-0.75758 0.33051-0.10226-0.50875
   2  -4 -11 1005.75    5.35  43-0.65381 0.72980-0.75793 0.47287-0.09589-0.37866
   3  -8 -13  146.09    3.82  43-0.65404 0.79194-0.75773 0.18886-0.09950-0.45376
   3  -8   7   66.31    2.32  43-0.65411 0.93066-0.75767 0.18780-0.10068 0.45315
   3  -7 -12    1.15    2.46  43-0.65367 0.79947-0.75803 0.25956-0.09384-0.41450
   3  -6 -11  397.86    3.92  43-0.65403 0.80590-0.75773 0.33121-0.09948-0.36355
   3  -6   5  191.04    2.17  43-0.65416 0.91728-0.75762 0.32982-0.10147 0.36266
   3  -5  -9  161.44    2.35  42-0.65361 0.81987-0.75807 0.40213-0.09298-0.27983
   3  -4  -6  302.93    2.22  43-0.65427 0.84135-0.75752 0.47290-0.10330-0.13389
   4  -9 -10    6.01    2.24  43-0.65423 0.88849-0.75755 0.11770-0.10267-0.30336
   4  -8  -9   31.13    2.21  43-0.65396 0.89530-0.75780 0.18855-0.09826-0.26329
 -12   2   8    1.38    2.48  45-0.65608-0.20471-0.75525 0.89499-0.13651 0.35807
 -11   0  14   66.73    4.36  44-0.65550-0.08925-0.75633 0.75466-0.12273 0.62743
 -11   1  12   48.01    3.50  44-0.65516-0.10291-0.75680 0.82647-0.11598 0.52973
 -11   2   9   24.21    2.50  44-0.65536-0.12419-0.75653 0.89765-0.11984 0.39701
 -11   3   3   75.34    1.28  47-0.65706-0.16353-0.75124 0.96333-0.17680 0.18212
 -10  -1  16   96.10    5.33  44-0.65501 0.00129-0.75700 0.68368-0.11301 0.72041
 -10   3  -5  221.73    3.25  44-0.65548-0.14435-0.75635 0.96867-0.12241-0.22157
  -9  -1  16  176.25    5.52  43-0.65477 0.07719-0.75727 0.68346-0.10875 0.72832
  -9   1  12  266.98    4.33  44-0.65555 0.04988-0.75624 0.82597-0.12395 0.56148
  -9   2 -10   54.30    3.48  44-0.65535-0.10277-0.75655 0.89853-0.11964-0.43823
  -8  -3  18  112.85    5.65  44-0.65525 0.16793-0.75669 0.54048-0.11767 0.83984
  -8  -2  17   91.56    5.56  44-0.65499 0.16112-0.75702 0.61195-0.11265 0.78920
  -8   0 -15    0.88    3.93  44-0.65514-0.05406-0.75684 0.75129-0.11548-0.65929
  -8   0  14  213.86    4.39  44-0.65501 0.13993-0.75700 0.75495-0.11305 0.65378
  -8   1 -13    8.28    3.70  44-0.65545-0.04620-0.75640 0.82741-0.12179-0.56127
  -8   1  12  195.02    3.65  43-0.65489 0.12690-0.75714 0.82693-0.11083 0.55995
  -8   2 -10   48.46    2.99  43-0.65484-0.02679-0.75720 0.89944-0.10990-0.43642
  -8   3  -6  259.46    3.02  44-0.65542 0.00221-0.75644 0.96910-0.12123-0.24490
  -7   0 -15    0.41    4.53  44-0.65509 0.02133-0.75690 0.75221-0.11453-0.64879
  -7   1 -13   -0.72    3.13  44-0.65517 0.03589-0.75679 0.82325-0.11612-0.55578
  -7   2 -10    2.48    2.48  44-0.65494 0.05114-0.75708 0.89923-0.11178-0.42316
  -6  -5  19    2.52    4.30  43-0.65463 0.32640-0.75743 0.39869-0.10616 0.89654
  -6  -4  18    2.66    4.93  44-0.65521 0.32049-0.75674 0.46944-0.11684 0.86172
  -6  -3  17   39.29    4.09  44-0.65529 0.31477-0.75663 0.54074-0.11843 0.81865
  -6  -2  16   40.39    4.08  43-0.65495 0.30696-0.75707 0.61218-0.11189 0.76667
  -6   0  13   -0.80    2.36  44-0.65483 0.28702-0.75721 0.75634-0.10971 0.62447
  -5  -5  18    9.74    4.53  44-0.65537 0.39684-0.75652 0.39807-0.12002 0.87777
  -5  -1 -16    5.03    3.78  43-0.65459 0.16193-0.75746 0.68627-0.10558-0.67748
  -5   0  12   11.31    2.02  44-0.65499 0.35626-0.75702 0.75563-0.11266 0.59753
  -5   1 -12   45.97    2.79  43-0.65479 0.19011-0.75726 0.82905-0.10899-0.49263
  -5   2  -9  977.15    5.39  44-0.65520 0.21152-0.75675 0.89878-0.11669-0.34970
  -4  -6  18   13.17    5.26  44-0.65495 0.47263-0.75707 0.32760-0.11189 0.88057
  -4  -2 -17  136.23    5.18  43-0.65457 0.23103-0.75749 0.61459-0.10512-0.71153
  -4   0  11    1.01    1.32  43-0.65456 0.42482-0.75750 0.75640-0.10500 0.55670
  -3  -6  17   82.91    4.94  44-0.65496 0.54243-0.75705 0.32785-0.11220 0.84721
  -3  -4 -19   17.13    4.93  44-0.65520 0.29471-0.75676 0.47147-0.11663-0.77759
  -3  -2  13   27.32    2.68  44-0.65523 0.51622-0.75672 0.61209-0.11720 0.67108
  -3  -1 -15   -1.08    3.50  44-0.65509 0.32504-0.75690 0.68206-0.11457-0.59963
  -3   0 -13    2.13    2.16  44-0.65528 0.33623-0.75664 0.75658-0.11828-0.50515
  -3   1 -10  949.83    5.18  43-0.65500 0.35732-0.75701 0.82799-0.11284-0.37537
  -2  -6  16   37.00    3.35  43-0.65446 0.61143-0.75760 0.32865-0.10326 0.80480
  -2  -5 -19    0.41    5.58  44-0.65491 0.37174-0.75712 0.39709-0.11118-0.77359
  -2  -5  15   40.32    3.79  44-0.65521 0.60446-0.75674 0.39837-0.11682 0.77420
  -2  -4 -18   59.54    4.64  43-0.65469 0.37708-0.75736 0.47273-0.10723-0.73083
  -2  -3 -17   67.07    4.69  43-0.65500 0.38510-0.75701 0.54355-0.11281-0.67980
  -2  -3  13   31.33    2.79  44-0.65512 0.59202-0.75686 0.54177-0.11513 0.68039
  -2  -1  10  697.85    4.12  43-0.65456 0.57214-0.75750 0.68487-0.10500 0.53418
  -2   1  -8    0.35    1.29  44-0.65520 0.44718-0.75676 0.82822-0.11663-0.26932
  -2   1   4  246.04    1.52  43-0.65473 0.53114-0.75732 0.82763-0.10790 0.26455
  -1  -7  15    3.47    3.89  44-0.65505 0.68104-0.75695 0.25694-0.11382 0.78174
  -1  -6 -19   44.35    5.14  44-0.65523 0.44720-0.75671 0.32974-0.11726-0.75439
  -1  -5 -18    1.38    4.60  44-0.65486 0.45520-0.75717 0.39730-0.11035-0.71919
  -1  -4 -17  169.02    5.19  43-0.65472 0.46079-0.75733 0.47189-0.10782-0.67394
  -1  -3 -16    0.44    3.27  44-0.65511 0.46977-0.75687 0.54013-0.11490-0.62007
  -1  -2  10   10.05    1.25  43-0.65456 0.64820-0.75750 0.61350-0.10500 0.54574
  -1  -1 -12  117.74    2.47  43-0.65442 0.49565-0.75763 0.68659-0.10269-0.45256
  -1  -1   8   43.37    1.19  43-0.65439 0.63442-0.75767 0.68546-0.10211 0.45162
  -1   0   5    0.21    0.59  43-0.65463 0.61363-0.75743 0.75662-0.10616 0.32028
   0  -8  14    2.82    3.18  43-0.65475 0.74966-0.75730 0.18616-0.10831 0.74225
   0  -5 -17   21.97    3.83  44-0.65520 0.53827-0.75675 0.40071-0.11673-0.65189
   0  -5  12  138.75    3.06  43-0.65471 0.73738-0.75734 0.39953-0.10757 0.65140
   0  -1 -10 2774.60    7.91  43-0.65500 0.58629-0.75701 0.68546-0.11279-0.34041
   0  -1   5  629.67    2.70  44-0.65502 0.69049-0.75698 0.68502-0.11327 0.33851
   0   0  -5    2.09    0.92  44-0.65502 0.62048-0.75699 0.75724-0.11320-0.11323
   1  -8  12  180.42    4.05  44-0.65502 0.81277-0.75698 0.18639-0.11327 0.66982
   1  -7 -17    1.64    4.78  44-0.65499 0.61483-0.75702 0.25526-0.11275-0.64455
   1  -4 -14  145.48    3.50  43-0.65497 0.63440-0.75705 0.47210-0.11226-0.50999
   1  -2 -10    5.83    1.56  44-0.65518 0.66315-0.75678 0.61396-0.11627-0.32503
   1  -1  -5   62.90    1.11  43-0.65476 0.69700-0.75729 0.68597-0.10848-0.10630
   2  -9 -16   14.45    3.94  43-0.65458 0.69513-0.75747 0.11661-0.10544-0.59547
   2  -9  10  146.83    3.71  44-0.65540 0.87529-0.75647 0.11442-0.12071 0.59819
   2  -7 -15   13.38    3.39  43-0.65468 0.70305-0.75737 0.25927-0.10718-0.54821
   2  -7   9  402.55    3.96  44-0.65532 0.86909-0.75658 0.25743-0.11915 0.55084
   2  -5 -13  108.26    3.24  43-0.65480 0.71685-0.75725 0.40112-0.10914-0.45601
   2  -5   7 1704.76    5.92  44-0.65515 0.85603-0.75681 0.39956-0.11581 0.45648
   2  -3  -9   46.17    1.77  43-0.65500 0.74542-0.75700 0.54318-0.11295-0.27137
   2  -3   3   71.52    0.90  43-0.65487 0.82823-0.75716 0.54329-0.11046 0.26855
   3 -10 -14   34.39    3.84  43-0.65474 0.78504-0.75731 0.04543-0.10809-0.49100
   3  -9 -14   39.20    3.45  44-0.65529 0.78613-0.75664 0.11631-0.11841-0.48051
   3  -7   6  352.92    2.88  44-0.65498 0.92459-0.75703 0.25810-0.11249 0.41952
   3  -5   3  287.19    1.74  44-0.65520 0.90479-0.75676 0.39998-0.11665 0.28745
   4 -12   3  181.02    3.06  45-0.65586 0.98070-0.75571-0.09961-0.13086 0.31466
   4 -11 -11   79.25    3.73  44-0.65549 0.88269-0.75633-0.02564-0.12271-0.32896
   4 -10 -11   96.87    3.34  44-0.65557 0.88296-0.75622 0.04515-0.12425-0.32738
   4  -9   3  118.69    1.80  44-0.65564 0.98040-0.75610 0.11556-0.12585 0.30869
   4  -8   2    8.39    0.96  45-0.65615 0.97456-0.75508 0.18576-0.13853 0.27558
   4  -7  -8    5.80    1.52  44-0.65514 0.90424-0.75683 0.25863-0.11551-0.19983
   4  -6  -4  312.48    1.67  44-0.65561 0.93260-0.75614 0.32888-0.12531-0.00979
   4  -6  -3  945.44    2.14  44-0.65585 0.93962-0.75573 0.32845-0.13065 0.04078
 -11   3  -4   31.63    2.22  45-0.65624-0.21289-0.75492 0.96703-0.14185-0.16831
 -10   0  14  726.09    7.43  45-0.65577-0.01092-0.75592 0.75397-0.12974 0.64642
 -10   1  12    8.90    2.80  44-0.65562-0.02579-0.75618 0.82498-0.12642 0.55283
 -10   2 -10    7.63    4.08  45-0.65620-0.17705-0.75501 0.89624-0.14082-0.42921
 -10   2   9    4.58    2.16  45-0.65622-0.04437-0.75497 0.89463-0.14121 0.43123
  -9  -2  17   82.22    5.23  44-0.65553 0.08584-0.75632 0.61171-0.12454 0.78967
  -9   0  14  971.44    7.99  44-0.65559 0.06495-0.75622 0.75495-0.12580 0.65403
  -9   1 -13   -0.56    4.54  45-0.65580-0.11691-0.75586 0.82283-0.13054-0.56809
  -9   3  -6  228.46    3.07  44-0.65579-0.07384-0.75589 0.96856-0.13019-0.24658
  -7  -1  15    2.41    2.96  44-0.65556 0.22482-0.75628 0.68241-0.12509 0.72143
  -7   1  11  502.88    4.40  45-0.65606 0.19866-0.75534 0.82479-0.13693 0.55326
  -7   3  -6   16.69    1.61  45-0.65584 0.07874-0.75579 0.96874-0.13146-0.22240
  -6  -1 -17    6.23    4.74  45-0.65597 0.07913-0.75552 0.68374-0.13471-0.70579
  -6   0 -15   -0.48    3.53  45-0.65560 0.09516-0.75620 0.75325-0.12606-0.62977
  -6   1 -13   25.75    3.21  44-0.65571 0.10662-0.75603 0.82718-0.12839-0.53032
  -6   2 -10   13.78    2.17  44-0.65560 0.12775-0.75621 0.89833-0.12603-0.39758
  -6   3  -5    4.43    1.17  45-0.65600 0.16239-0.75545 0.96917-0.13554-0.16149
  -5  -4  17   69.55    4.69  45-0.65580 0.39227-0.75585 0.46803-0.13065 0.84257
  -5  -3  16  206.66    4.84  45-0.65587 0.38508-0.75573 0.53819-0.13217 0.79981
  -5  -2 -18   21.50    5.63  44-0.65570 0.14878-0.75604 0.61362-0.12824-0.74458
  -5  -2  15  782.91    7.04  44-0.65549 0.37797-0.75638 0.61138-0.12366 0.74493
  -5   0 -15    1.95    3.18  44-0.65587 0.17076-0.75573 0.75386-0.13217-0.60226
  -4  -7  18   95.18    5.85  45-0.65602 0.47473-0.75543 0.25435-0.13586 0.90535
  -4  -5  17    5.19    4.36  44-0.65571 0.46699-0.75603 0.39773-0.12838 0.85201
  -4  -4  16   34.00    3.77  45-0.65608 0.46157-0.75530 0.46640-0.13745 0.81647
  -4  -3  15  241.92    4.56  45-0.65606 0.45559-0.75534 0.53908-0.13687 0.76995
  -4  -2  14    3.27    2.67  45-0.65575 0.44677-0.75596 0.61154-0.12927 0.71393
  -4  -1 -16   38.12    4.23  44-0.65559 0.23918-0.75623 0.68524-0.12571-0.64461
  -4   0 -14  288.48    4.42  44-0.65541 0.25320-0.75651 0.75645-0.12188-0.55887
  -4   1   8 1519.04    5.21  45-0.65595 0.40710-0.75556 0.82547-0.13426 0.44971
  -4   2  -8   33.49    1.82  44-0.65575 0.29507-0.75596 0.89802-0.12926-0.28036
  -3  -7  17   34.03    4.37  45-0.65609 0.54457-0.75527 0.25450-0.13773 0.87322
  -3  -5  16  292.82    5.61  44-0.65568 0.53706-0.75608 0.39802-0.12769 0.81739
  -3  -4  15    9.80    3.11  45-0.65597 0.53076-0.75553 0.46887-0.13464 0.77920
  -3  -3 -18   95.14    4.59  44-0.65535 0.30202-0.75659 0.54312-0.12073-0.72915
  -3  -3  14  148.35    3.80  45-0.65587 0.52446-0.75572 0.53948-0.13223 0.73159
  -3  -2 -17    3.37    4.08  44-0.65582 0.30835-0.75582 0.61308-0.13107-0.67296
  -3   0   9   -1.04    1.43  45-0.65589 0.48945-0.75568 0.75589-0.13272 0.50570
  -3   2  -5  138.93    1.55  44-0.65545 0.39284-0.75645 0.89838-0.12274-0.13933
  -2  -7  16   80.31    4.92  45-0.65581 0.61312-0.75584 0.25505-0.13080 0.83292
  -2  -4  14    7.51    2.23  44-0.65541 0.59893-0.75651 0.46939-0.12188 0.73330
  -2  -2 -16   85.49    4.14  44-0.65573 0.39244-0.75599 0.61373-0.12892-0.61851
  -2  -1 -14  543.95    5.06  44-0.65532 0.40625-0.75663 0.68535-0.12015-0.53698
  -2   0 -12 1329.95    6.64  45-0.65585 0.42001-0.75576 0.75575-0.13172-0.43464
  -1  -8  15    3.71    4.07  45-0.65599 0.68238-0.75548 0.18431-0.13524 0.80371
  -1  -6  14  401.88    5.67  45-0.65595 0.67638-0.75556 0.32526-0.13420 0.75700
  -1  -3  11    0.53    1.88  45-0.65597 0.65555-0.75553 0.54109-0.13464 0.62185
  -1   0 -10    2.13    1.66  45-0.65595 0.51011-0.75558 0.75579-0.13406-0.33080
   0 -10  14    0.17    4.19  45-0.65580 0.75226-0.75586 0.04224-0.13053 0.76500
   0  -9  14  213.41    5.35  44-0.65546 0.75037-0.75644 0.11426-0.12290 0.75845
   0  -7  13    5.04    3.06  45-0.65593 0.74503-0.75561 0.25599-0.13370 0.72318
   0  -6 -18   38.64    4.41  44-0.65544 0.53015-0.75646 0.32863-0.12260-0.69218
   0  -4 -16  154.97    4.04  44-0.65535 0.54405-0.75659 0.47100-0.12073-0.60436
   0  -3 -15   81.24    3.32  45-0.65601 0.55176-0.75545 0.54255-0.13558-0.54326
   0  -3   9   51.01    1.74  45-0.65603 0.71927-0.75539 0.54012-0.13629 0.54336
   0  -2 -13    7.84    2.36  44-0.65573 0.56583-0.75599 0.61361-0.12884-0.45987
   1  -9  12  214.10    4.76  45-0.65585 0.81399-0.75576 0.11279-0.13182 0.68798
   1  -7  11  248.76    3.80  45-0.65612 0.80835-0.75520 0.25545-0.13860 0.64851
   1  -1  -6 3410.31    6.42  44-0.65579 0.69085-0.75588 0.68437-0.13022-0.13024
   2 -11  10   32.62    3.72  45-0.65588 0.87625-0.75570-0.02726-0.13248 0.60948
   2 -10  10   17.23    2.93  45-0.65583 0.87657-0.75581 0.04325-0.13121 0.60803
   2  -8 -16   22.12    3.80  44-0.65539 0.69642-0.75653 0.18705-0.12159-0.57871
   2  -6   8  108.73    2.31  44-0.65564 0.86302-0.75614 0.32827-0.12692 0.51291
   2  -4 -12  793.34    5.22  45-0.65585 0.72464-0.75577 0.47119-0.13166-0.38819
   2  -4   5   17.73    1.16  45-0.65617 0.84391-0.75509 0.46924-0.13988 0.38921
   3 -12   7   55.70    3.34  45-0.65595 0.93196-0.75558-0.09883-0.13407 0.48691
   3 -11   7    1.11    2.67  46-0.65644 0.93190-0.75437-0.02892-0.14794 0.49984
   3 -10   7    0.80    2.24  45-0.65612 0.93451-0.75521 0.04029-0.13848 0.49275
   3  -9   7  338.34    3.55  45-0.65578 0.93215-0.75589 0.11482-0.13011 0.48266
   3  -8 -14   28.62    3.54  45-0.65605 0.78600-0.75536 0.18660-0.13672-0.46292
   3  -7 -13   16.20    2.74  44-0.65573 0.79355-0.75599 0.25839-0.12888-0.42413
   3  -6 -12  157.82    3.12  45-0.65596 0.80040-0.75554 0.32913-0.13453-0.37424
   3  -5 -10  412.71    3.60  44-0.65558 0.81473-0.75625 0.40015-0.12549-0.29228
   3  -4  -7  946.08    3.90  44-0.65573 0.83621-0.75599 0.47088-0.12888-0.15366
   4 -11   3    0.02    1.58  46-0.65656 0.98179-0.75399-0.03015-0.15201 0.33532
   4 -10   3  290.96    2.62  46-0.65654 0.98171-0.75407 0.04189-0.15116 0.33430
   4  -9 -11   68.41    2.80  45-0.65608 0.88292-0.75529 0.11548-0.13756-0.31523
   4  -8 -10  134.83    2.66  44-0.65581 0.89005-0.75584 0.18732-0.13078-0.27561
   4  -6  -5   15.72    0.92  45-0.65585 0.92546-0.75576 0.32871-0.13175-0.04861
 -12   3  -2    8.60    1.47  48-0.65706-0.27287-0.74983 0.96147-0.18886-0.04326
 -10   3  -6  156.80    3.22  46-0.65662-0.14997-0.75336 0.96562-0.15727-0.23241
 -10   3   4   74.32    1.38  47-0.65692-0.08025-0.75174 0.96438-0.17270 0.23509
  -8  -1  15    4.21    3.24  46-0.65629 0.14907-0.75445 0.68108-0.14584 0.73082
  -8   2 -11   84.18    3.42  46-0.65637-0.03142-0.75421 0.89623-0.14841-0.44287
  -8   3  -7   57.35    2.42  46-0.65657-0.00382-0.75354 0.96621-0.15554-0.25627
  -8   3   4   18.88    0.96  47-0.65695 0.07350-0.75141 0.96448-0.17560 0.26153
  -7  -4  18    2.47    4.63  45-0.65618 0.24513-0.75475 0.46789-0.14246 0.87643
  -7  -3  17   12.65    4.55  46-0.65632 0.23906-0.75437 0.53889-0.14672 0.83460
  -7  -2  16  162.98    4.83  45-0.65610 0.23325-0.75493 0.60992-0.14034 0.78390
  -7   0  13    0.15    2.21  46-0.65622 0.21310-0.75463 0.75371-0.14376 0.64674
  -7   2 -11   23.46    2.81  46-0.65640 0.04398-0.75413 0.89579-0.14930-0.43147
  -6  -5  18   29.87    4.96  46-0.65651 0.32220-0.75377 0.39568-0.15309 0.89913
  -6  -1  14  451.58    5.13  45-0.65616 0.29619-0.75479 0.68171-0.14204 0.70639
  -6   1  10  515.29    4.01  46-0.65647 0.26789-0.75390 0.82454-0.15172 0.53358
  -5  -6  18    1.98    5.35  45-0.65639 0.39790-0.75415 0.32426-0.14908 0.90903
  -5  -1 -17    6.03    4.73  45-0.65631 0.15620-0.75439 0.68285-0.14648-0.68232
  -5  -1  13  433.82    4.66  46-0.65650 0.36498-0.75381 0.68169-0.15269 0.68264
  -5   1 -13  143.18    3.69  45-0.65633 0.18409-0.75435 0.82574-0.14692-0.50011
  -5   1   9   88.97    2.10  46-0.65651 0.33746-0.75375 0.82427-0.15333 0.50139
  -5   2 -10    7.62    2.08  46-0.65648 0.20727-0.75387 0.89577-0.15204-0.35876
  -5   3  -2  499.44    1.87  47-0.65681 0.26195-0.75243 0.96535-0.16639 0.01607
  -4  -3 -19   67.24    5.15  45-0.65602 0.21845-0.75513 0.54170-0.13800-0.76949
  -4  -2 -18    2.36    4.76  46-0.65633 0.22525-0.75432 0.61175-0.14720-0.71584
  -4  -1  12  226.40    3.34  46-0.65647 0.43458-0.75389 0.68182-0.15184 0.64843
  -4   1 -12   35.18    2.49  45-0.65607 0.26727-0.75501 0.82652-0.13944-0.45038
  -3  -1  11    7.13    1.35  45-0.65602 0.50364-0.75513 0.68276-0.13800 0.60090
  -3   1 -11   44.08    2.36  45-0.65636 0.35125-0.75426 0.82523-0.14794-0.38545
  -3   1   6  516.44    2.61  46-0.65637 0.47014-0.75423 0.82482-0.14823 0.38410
  -3   2  -6   20.02    1.23  45-0.65633 0.38651-0.75434 0.89626-0.14701-0.15997
  -2  -8  16   31.75    4.62  46-0.65646 0.61242-0.75395 0.18288-0.15125 0.85399
  -2  -6  15  109.94    4.20  46-0.65651 0.60618-0.75375 0.32445-0.15333 0.81070
  -2  -4 -19    8.31    5.39  46-0.65636 0.37110-0.75425 0.46926-0.14804-0.73589
  -2  -3 -18   96.41    4.82  46-0.65650 0.37995-0.75379 0.53930-0.15296-0.68554
  -2  -2  11   41.25    1.99  45-0.65632 0.58080-0.75436 0.61061-0.14684 0.62175
  -2   0   7   -0.10    1.09  45-0.65624 0.55187-0.75459 0.75411-0.14430 0.43804
  -2   1  -9    3.74    1.49  45-0.65635 0.44126-0.75428 0.82540-0.14772-0.28335
  -1  -9  15    0.78    4.72  46-0.65639 0.68401-0.75416 0.11224-0.14894 0.81722
  -1  -5 -19   -2.34    5.10  46-0.65636 0.44857-0.75425 0.39483-0.14799-0.72444
  -1  -5  13    8.74    2.68  45-0.65630 0.66921-0.75444 0.39742-0.14598 0.72349
  -1  -4 -18    8.47    4.44  45-0.65634 0.45449-0.75430 0.46943-0.14751-0.67948
  -1  -4  12   -1.31    2.27  46-0.65633 0.66303-0.75432 0.46950-0.14720 0.67842
  -1  -2 -15    3.71    2.24  45-0.65604 0.47535-0.75508 0.61266-0.13858-0.55270
  -1  -1 -13   84.70    2.55  45-0.65606 0.48975-0.75503 0.68408-0.13916-0.46108
  -1   1  -4  154.47    1.36  46-0.65648 0.55381-0.75387 0.82416-0.15208-0.04088
  -1   1  -3   21.97    0.72  45-0.65634 0.56050-0.75432 0.82482-0.14721-0.00021
   0  -6  12    6.66    2.58  46-0.65650 0.73886-0.75381 0.32593-0.15267 0.69658
   0  -2   7  414.70    2.75  46-0.65636 0.70574-0.75425 0.61099-0.14800 0.46441
   0  -1 -11  523.75    4.05  45-0.65630 0.58014-0.75442 0.68290-0.14617-0.35234
   0   0  -6 1292.76    4.06  45-0.65593 0.61486-0.75532 0.75493-0.13570-0.13614
   1 -11  12  205.85    5.45  45-0.65614 0.81363-0.75485-0.02892-0.14131 0.69848
   1 -10  12   -0.33    2.91  46-0.65623 0.81399-0.75461 0.04206-0.14399 0.69737
   1  -7 -18    2.25    4.31  46-0.65648 0.60678-0.75388 0.25533-0.15196-0.65153
   1  -6 -17   13.63    3.81  45-0.65615 0.61345-0.75483 0.32740-0.14155-0.61707
   1  -6  10    1.12    1.90  46-0.65654 0.80150-0.75367 0.32570-0.15419 0.61919
   1  -5 -16  103.69    4.13  45-0.65608 0.61969-0.75498 0.39951-0.13973-0.57376
   1  -4 -15  473.08    5.43  46-0.65638 0.62864-0.75419 0.46925-0.14864-0.51796
   1  -4   8   70.59    1.97  45-0.65617 0.78839-0.75477 0.46905-0.14226 0.51561
   1  -3 -13  278.99    3.41  45-0.65600 0.64188-0.75518 0.54188-0.13743-0.43964
   1  -2 -11    0.95    1.77  45-0.65635 0.65600-0.75428 0.61204-0.14770-0.33842
   1  -2   4 2711.38    5.06  45-0.65617 0.76091-0.75477 0.61182-0.14226 0.33394
   1  -1  -7 2232.31    5.70  46-0.65650 0.68497-0.75379 0.68219-0.15286-0.15226
   2  -8   9   72.08    2.65  46-0.65653 0.87004-0.75368 0.18375-0.15400 0.58595
   2  -7 -16   80.30    4.16  45-0.65628 0.69691-0.75448 0.25612-0.14549-0.55594
   2  -6 -15  117.15    3.62  45-0.65609 0.70382-0.75496 0.32805-0.14002-0.51587
   2  -5 -14  130.74    3.40  45-0.65628 0.71095-0.75448 0.39864-0.14550-0.46495
   2  -3 -10  673.58    4.15  45-0.65622 0.73897-0.75464 0.54096-0.14364-0.28622
   2  -2  -5 6778.73    8.28  46-0.65656 0.77474-0.75358 0.61117-0.15507-0.04794
   2  -2  -4   25.47    0.68  45-0.65634 0.78120-0.75431 0.61193-0.14735-0.01077
   2  -2  -3    7.68    0.54  46-0.65647 0.78836-0.75389 0.61140-0.15186 0.03930
   3  -9 -15   44.77    4.12  46-0.65656 0.78067-0.75359 0.11289-0.15502-0.48814
   3  -8   6   22.99    1.80  46-0.65669 0.92620-0.75303 0.18346-0.16057 0.46836
   3  -4  -8   42.95    1.53  46-0.65648 0.82994-0.75387 0.46859-0.15203-0.17504
   4 -11 -12    5.13    3.55  46-0.65664 0.87756-0.75325-0.03099-0.15845-0.33812
   4 -10 -12   12.65    3.05  46-0.65662 0.87745-0.75334 0.04218-0.15753-0.33785
   4  -7  -9  200.90    2.58  45-0.65624 0.89786-0.75459 0.25660-0.14426-0.21752
   4  -6  -6    6.04    1.01  45-0.65631 0.91867-0.75440 0.32848-0.14641-0.07921
 -12   2   7    2.30    2.59  48-0.65708-0.21115-0.74987 0.89051-0.18814 0.36403
 -11   0  13   -1.93    3.57  47-0.65694-0.09255-0.75166 0.75178-0.17296 0.63003
 -11   1  11   57.21    3.31  47-0.65682-0.10802-0.75245 0.82280-0.16569 0.53369
 -11   2   8    7.77    2.37  47-0.65694-0.12880-0.75169 0.89292-0.17265 0.40515
 -11   3  -5  138.04    3.18  47-0.65696-0.21917-0.75152 0.96387-0.17419-0.18131
 -10  -1  15   33.21    4.22  46-0.65674-0.00352-0.75287 0.68009-0.16164 0.72325
 -10   1  11  135.22    3.59  47-0.65699-0.03171-0.75122 0.82135-0.17685 0.55705
  -9  -2  16    5.22    4.01  47-0.65694 0.07982-0.75167 0.60738-0.17284 0.79282
  -9  -1  15    4.43    3.38  46-0.65664 0.07288-0.75330 0.68005-0.15738 0.73157
  -9   1  11   -0.09    2.54  47-0.65696 0.04617-0.75154 0.82359-0.17402 0.56504
  -9   2 -11   14.17    3.47  46-0.65668-0.10781-0.75314 0.89533-0.15895-0.44399
  -9   3  -7    0.57    1.89  47-0.65680-0.07484-0.75256 0.96457-0.16464-0.26181
  -9   3   4  115.95    1.46  48-0.65709-0.00294-0.74894 0.96182-0.19551 0.26903
  -8  -3  17   31.31    4.59  47-0.65683 0.16321-0.75240 0.53683-0.16611 0.84269
  -8  -2  16  193.51    5.54  46-0.65673 0.15636-0.75292 0.60905-0.16116 0.79201
  -8   0  13    2.51    2.79  47-0.65680 0.13599-0.75260 0.75089-0.16426 0.65909
  -8   1 -14   24.23    4.29  46-0.65672-0.05267-0.75295 0.82384-0.16081-0.56640
  -8   1  11   62.89    2.52  46-0.65677 0.12214-0.75274 0.82326-0.16295 0.56613
  -7   0 -16   59.65    4.93  46-0.65665 0.01112-0.75325 0.75350-0.15784-0.64861
  -7   1 -14   27.83    3.90  46-0.65669 0.02401-0.75309 0.82373-0.15949-0.55695
  -7   3  -7   42.50    1.91  46-0.65679 0.07336-0.75264 0.96572-0.16386-0.23627
  -6  -4  17   79.38    4.93  47-0.65682 0.31620-0.75249 0.46500-0.16529 0.86555
  -6  -3  16    2.05    3.85  46-0.65682 0.30810-0.75246 0.53682-0.16554 0.82331
  -6  -2  15  257.06    5.03  46-0.65674 0.30219-0.75286 0.60880-0.16173 0.77111
  -6   0 -16   38.09    4.96  46-0.65677 0.08636-0.75273 0.75262-0.16297-0.63271
  -6   0  12    3.98    2.05  46-0.65668 0.28144-0.75314 0.75177-0.15899 0.63245
  -6   1 -14  335.70    5.63  47-0.65683 0.10090-0.75240 0.82330-0.16618-0.53757
  -6   2 -11  101.14    3.10  46-0.65675 0.12213-0.75281 0.89490-0.16224-0.40678
  -6   3  -6   20.43    1.31  46-0.65674 0.15691-0.75286 0.96600-0.16175-0.18140
  -5  -5  17   12.43    4.10  47-0.65690 0.39320-0.75200 0.39401-0.16982 0.88123
  -5   0  11    1.16    1.85  47-0.65682 0.35104-0.75245 0.75160-0.16562 0.60592
  -5   3  -4  222.23    1.85  47-0.65702 0.24749-0.75097 0.96419-0.17900-0.06202
  -5   3  -3  168.40    1.41  47-0.65687 0.25491-0.75219 0.96520-0.16810-0.02745
  -5   3  -1  211.45    1.00  48-0.65709 0.26900-0.74938 0.96254-0.19206 0.08676
  -4  -6  17  138.36    5.35  46-0.65672 0.46791-0.75297 0.32346-0.16063 0.88456
  -4  -1 -17    3.01    4.33  46-0.65680 0.23320-0.75255 0.68113-0.16470-0.65115
  -4   0 -15    0.79    3.47  46-0.65671 0.24690-0.75303 0.75304-0.16007-0.56613
  -4   0  10 1321.93    5.70  46-0.65672 0.42116-0.75299 0.75215-0.16051 0.56598
  -4   2  -9 1612.96    6.54  46-0.65674 0.28932-0.75285 0.89494-0.16180-0.29365
  -3  -8  17   37.01    5.00  46-0.65664 0.54294-0.75330 0.18262-0.15738 0.89332
  -3  -6  16   17.12    4.26  46-0.65674 0.53713-0.75285 0.32442-0.16183 0.85193
  -3  -3 -19   40.35    5.71  46-0.65671 0.29660-0.75301 0.53864-0.16026-0.73470
  -3  -2  12  404.29    4.10  47-0.65691 0.51155-0.75189 0.60783-0.17086 0.67907
  -3  -1 -16  162.06    4.09  46-0.65659 0.31677-0.75350 0.68165-0.15537-0.60446
  -3   0 -14  281.48    4.07  46-0.65662 0.33126-0.75339 0.75302-0.15652-0.51259
  -3   2  -7    3.46    1.13  47-0.65692 0.38001-0.75187 0.89375-0.17101-0.18091
  -2  -9  16   23.59    5.61  47-0.65682 0.61340-0.75246 0.11003-0.16557 0.86697
  -2  -5  14  126.42    4.11  47-0.65688 0.60068-0.75211 0.39422-0.16885 0.77975
  -2  -3  12   -0.76    2.26  47-0.65684 0.58724-0.75233 0.53877-0.16677 0.68752
  -2  -2 -17    0.86    3.89  47-0.65683 0.38804-0.75240 0.60641-0.16615-0.62756
  -2  -1 -15   16.16    3.03  46-0.65665 0.40116-0.75327 0.68201-0.15767-0.54428
  -2  -1   9    9.89    1.39  46-0.65675 0.56670-0.75282 0.68115-0.16218 0.54602
  -2   0 -13    0.81    2.19  46-0.65681 0.41366-0.75252 0.75193-0.16505-0.44571
  -1 -10  15    6.93    5.02  46-0.65664 0.68292-0.75330 0.03947-0.15738 0.82558
  -1  -7  14    0.87    3.56  47-0.65680 0.67695-0.75257 0.25421-0.16451 0.78666
  -1  -3 -17   42.85    3.11  46-0.65661 0.46307-0.75344 0.53862-0.15595-0.62575
  -1  -2   9  240.17    2.61  46-0.65676 0.64330-0.75280 0.60952-0.16230 0.55760
  -1  -1   7 2280.90    5.85  46-0.65678 0.62998-0.75266 0.68087-0.16366 0.46742
  -1   0 -11   -0.74    1.80  47-0.65682 0.50636-0.75244 0.75022-0.16575-0.34497
  -1   1  -5 1855.00    4.50  46-0.65680 0.54695-0.75256 0.82305-0.16467-0.07395
  -1   1  -2 7593.51    5.95  46-0.65664 0.56795-0.75330 0.82361-0.15740 0.05505
   0  -8  13  126.97    3.99  46-0.65668 0.74469-0.75314 0.18167-0.15903 0.74909
   0  -6 -19    7.89    5.18  46-0.65676 0.52392-0.75276 0.32551-0.16274-0.69818
   0  -5 -18   54.20    3.80  46-0.65661 0.53169-0.75344 0.39705-0.15595-0.65863
   0  -5  11    9.83    2.15  46-0.65673 0.73272-0.75290 0.39614-0.16133 0.65986
   0  -4 -17   60.46    3.90  46-0.65668 0.53926-0.75316 0.46715-0.15878-0.61085
   0  -4  10   80.32    2.16  46-0.65666 0.72585-0.75323 0.46738-0.15804 0.61094
   0  -2 -14  291.33    4.23  46-0.65678 0.56009-0.75268 0.60940-0.16351-0.47043
   0   0  -7    0.28    1.07  47-0.65674 0.61020-0.75287 0.75180-0.16169-0.15775
   1  -8  11  236.05    4.04  47-0.65684 0.80813-0.75234 0.18197-0.16669 0.67788
   1  -5   9   42.81    1.91  46-0.65663 0.79487-0.75334 0.39672-0.15698 0.57661
   1  -3   6   38.48    1.28  47-0.65680 0.77500-0.75255 0.53847-0.16470 0.44776
   2 -12   9    1.00    3.91  48-0.65702 0.86982-0.75098-0.10373-0.17892 0.60977
   2  -9   9    4.84    2.65  47-0.65696 0.87166-0.75156 0.10908-0.17385 0.60616
   2  -8 -17   27.41    4.66  46-0.65669 0.69089-0.75308 0.18326-0.15956-0.58563
   2  -4 -13   63.44    2.58  46-0.65682 0.71924-0.75249 0.46699-0.16529-0.39975
   2  -2  -6  212.94    1.79  47-0.65684 0.76797-0.75234 0.60969-0.16670-0.08141
   3  -8 -15    0.33    3.46  47-0.65694 0.78082-0.75170 0.18203-0.17258-0.47146
   3  -7 -14  130.78    3.85  46-0.65679 0.78781-0.75264 0.25380-0.16385-0.43466
   3  -7   5  110.90    1.81  47-0.65699 0.92011-0.75127 0.25255-0.17637 0.43827
   3  -6 -13   33.22    2.59  47-0.65685 0.79478-0.75228 0.32501-0.16731-0.38588
   3  -6   4  103.26    1.55  47-0.65688 0.91333-0.75210 0.32451-0.16898 0.38528
   3  -5 -11   17.86    1.89  46-0.65664 0.80916-0.75332 0.39739-0.15716-0.30545
   4  -9 -12   81.81    3.27  47-0.65691 0.87797-0.75194 0.11092-0.17042-0.32603
   4  -8 -11  283.55    3.69  46-0.65676 0.88491-0.75278 0.18234-0.16254-0.28871
   4  -7 -10   82.35    2.57  47-0.65693 0.89205-0.75177 0.25362-0.17191-0.23427
   4  -7   0 1535.97    2.52  50-0.65677 0.96153-0.74483 0.24622-0.22453 0.27146
   4  -6  -7   31.80    1.21  46-0.65679 0.91291-0.75263 0.32519-0.16397-0.10645
 -12   3  -3   49.66    2.07  49-0.65717-0.28093-0.74686 0.95881-0.21077-0.06797
 -10  -2  16    1.13    4.73  48-0.65720 0.00572-0.75062 0.60580-0.18188 0.78678
 -10   0  13    0.44    3.11  48-0.65719-0.01570-0.75078 0.75175-0.18051 0.64867
 -10   2   8    2.40    1.90  48-0.65726-0.05088-0.74903 0.88987-0.19471 0.43958
 -10   3  -7   20.11    2.72  48-0.65725-0.15534-0.74959 0.96209-0.19029-0.24435
  -9  -3  17    9.45    5.35  47-0.65717 0.08733-0.75100 0.53525-0.17867 0.84351
  -9   0  13   -0.58    3.04  48-0.65717 0.06099-0.75092 0.75144-0.17930 0.65838
  -9   2   8   50.87    2.19  48-0.65725 0.02507-0.74875 0.89067-0.19685 0.45214
  -8   2 -12  101.28    3.90  48-0.65723-0.03845-0.75010 0.89210-0.18616-0.45097
  -8   3  -8  100.40    2.81  48-0.65724-0.01104-0.74998 0.96249-0.18716-0.26988
  -7  -5  18   54.76    5.99  47-0.65718 0.24732-0.75087 0.39247-0.17972 0.91343
  -7  -1  14   27.56    2.27  47-0.65710 0.22039-0.75158 0.67899-0.17358 0.72600
  -7   2 -12  175.79    4.27  48-0.65723 0.03803-0.75011 0.89230-0.18609-0.43919
  -7   3  -8  130.21    2.84  48-0.65725 0.06549-0.74929 0.96207-0.19267-0.25253
  -7   3   3  989.02    2.49  49-0.65723 0.14347-0.74787 0.96114-0.20345 0.25590
  -6  -6  18    9.71    5.79  48-0.65722 0.32324-0.75030 0.32148-0.18451 0.92924
  -6   3  -7   76.12    2.08  48-0.65724 0.15030-0.74985 0.96287-0.18827-0.20024
  -5  -4  16   86.16    4.24  47-0.65719 0.38638-0.75072 0.46374-0.18102 0.84745
  -5  -3  15  216.82    4.90  48-0.65721 0.37963-0.75050 0.53547-0.18286 0.80413
  -5  -2  14   14.73    2.20  47-0.65711 0.37300-0.75148 0.60798-0.17444 0.75028
  -5  -1 -18   34.91    5.16  48-0.65723 0.15029-0.75014 0.67830-0.18587-0.68821
  -5   0 -16  142.11    4.89  47-0.65713 0.16344-0.75133 0.75111-0.17579-0.60765
  -5   1 -14  688.72    6.87  48-0.65721 0.17761-0.75046 0.82138-0.18324-0.50921
  -5   2 -11  401.74    4.41  48-0.65723 0.19936-0.75017 0.89212-0.18565-0.37129
  -5   3  -5  274.00    2.29  48-0.65726 0.24101-0.74910 0.96227-0.19419-0.09199
  -4  -7  17    2.96    5.12  48-0.65722 0.46884-0.75029 0.24959-0.18462 0.90944
  -4  -5  16  366.14    6.42  47-0.65717 0.46260-0.75100 0.39240-0.17863 0.85694
  -4  -4  15   20.17    3.01  48-0.65724 0.45565-0.74986 0.46322-0.18816 0.82150
  -4  -2 -19    3.31    4.81  48-0.65723 0.21885-0.75005 0.60696-0.18660-0.72194
  -4  -2  13   84.23    2.78  47-0.65716 0.44282-0.75109 0.60749-0.17789 0.72025
  -4   1 -13  110.68    3.16  47-0.65712 0.26153-0.75141 0.82234-0.17501-0.46039
  -3  -7  16   29.79    4.25  48-0.65724 0.53812-0.74986 0.25086-0.18816 0.87803
  -3  -5  15    2.95    3.56  47-0.65716 0.53170-0.75104 0.39349-0.17831 0.82318
  -3  -4  14  359.48    5.06  48-0.65723 0.52551-0.75007 0.46424-0.18644 0.78576
  -3  -3  13   94.09    3.27  48-0.65722 0.51884-0.75027 0.53560-0.18477 0.73873
  -3  -2 -18    1.31    3.42  47-0.65706 0.30539-0.75186 0.60443-0.17100-0.68093
  -3   1 -12   58.83    2.63  47-0.65720 0.34508-0.75066 0.82154-0.18151-0.39711
  -2  -7  15    8.74    4.09  48-0.65720 0.60780-0.75061 0.25082-0.18193 0.83818
  -2  -4  13   69.79    2.44  47-0.65711 0.59471-0.75148 0.46506-0.17444 0.74004
  -2   1 -10  203.12    2.73  47-0.65716 0.43555-0.75106 0.82185-0.17815-0.29834
  -1  -8  14  475.77    6.54  48-0.65723 0.67574-0.75001 0.17945-0.18690 0.81056
  -1  -6  13   65.84    3.44  48-0.65724 0.67019-0.74999 0.32157-0.18712 0.76447
  -1  -4 -19    7.83    4.47  48-0.65723 0.44801-0.75005 0.46464-0.18660-0.68668
  -1  -2 -16    7.16    2.87  47-0.65713 0.46961-0.75135 0.60862-0.17558-0.56103
  -1  -1 -14  558.67    5.08  47-0.65711 0.48399-0.75154 0.67993-0.17387-0.47151
  -1   0   4  359.04    1.85  47-0.65720 0.61009-0.75062 0.74999-0.18188 0.34967
  -1   1  -6   89.11    1.43  47-0.65719 0.54019-0.75078 0.82145-0.18050-0.10300
   0 -10  13   85.52    4.77  48-0.65720 0.74471-0.75056 0.03805-0.18236 0.77287
   0  -9  13  201.77    4.92  47-0.65712 0.74496-0.75144 0.10957-0.17483 0.76489
   0  -7  12    1.84    2.59  48-0.65723 0.74044-0.75018 0.25007-0.18552 0.73073
   0  -3 -16  324.49    4.79  47-0.65708 0.54627-0.75174 0.53765-0.17215-0.55192
   0  -1 -12   12.04    2.10  47-0.65716 0.57407-0.75103 0.67937-0.17838-0.36551
   0   0  -8 2570.91    6.58  47-0.65720 0.60238-0.75062 0.75006-0.18188-0.18101
   1  -9  11   -0.48    3.14  48-0.65722 0.80906-0.75037 0.10833-0.18399 0.69535
   1  -6 -18  155.22    5.48  47-0.65717 0.60829-0.75092 0.32254-0.17932-0.62388
   1  -5 -17  204.65    5.32  47-0.65714 0.61489-0.75123 0.39362-0.17664-0.58170
   1  -4 -16  228.38    4.87  48-0.65722 0.62265-0.75032 0.46475-0.18436-0.52757
   1  -3 -14    4.17    1.73  47-0.65708 0.63556-0.75174 0.53836-0.17215-0.45070
   1  -2 -12  715.57    4.93  47-0.65717 0.65026-0.75095 0.60763-0.17908-0.35278
   1  -1  -8   36.41    1.36  47-0.65713 0.67845-0.75135 0.67966-0.17558-0.17508
   2 -11   9    5.84    3.21  48-0.65723 0.87115-0.75008-0.03422-0.18637 0.61771
   2 -10   9   24.63    2.70  48-0.65723 0.87060-0.75014 0.03822-0.18584 0.61855
   2  -7 -17   35.95    4.53  47-0.65720 0.69129-0.75064 0.25285-0.18174-0.56332
   2  -7   8   16.69    1.86  47-0.65714 0.86486-0.75123 0.25199-0.17665 0.56285
   2  -6 -16   38.28    3.62  47-0.65714 0.69861-0.75123 0.32338-0.17662-0.52424
   2  -6   7  982.30    4.84  48-0.65724 0.85794-0.74989 0.32222-0.18788 0.52850
   2  -5 -15   46.49    3.23  47-0.65718 0.70511-0.75081 0.39446-0.18026-0.47509
   2  -5   6    7.45    1.31  47-0.65717 0.85155-0.75092 0.39410-0.17929 0.47434
   2  -3 -11  217.17    2.62  47-0.65711 0.73336-0.75154 0.53745-0.17387-0.30095
   2  -2  -7  285.18    2.25  47-0.65720 0.76135-0.75053 0.60760-0.18262-0.11107
   2  -2  -2   76.05    0.60  48-0.65725 0.79606-0.74933 0.60691-0.19235 0.12484
   3 -12   6   36.37    3.21  48-0.65725 0.92608-0.74955-0.10574-0.19064 0.49965
   3  -9   6    9.36    2.05  48-0.65725 0.92650-0.74953 0.10928-0.19080 0.49867
   3  -5 -12   92.87    2.77  48-0.65724 0.80256-0.74999 0.39384-0.18711-0.32114
   3  -4  -9  579.49    3.86  47-0.65714 0.82330-0.75123 0.46620-0.17663-0.19613
   4 -12   2   16.91    2.08  48-0.65725 0.97567-0.74849-0.10806-0.19885 0.33724
   4 -10 -13   20.68    3.57  48-0.65725 0.87055-0.74950 0.03816-0.19106-0.35119
   4  -9   2  166.60    1.82  49-0.65724 0.97565-0.74814 0.10762-0.20148 0.33984
   4  -8 -12   14.16    2.67  48-0.65725 0.87794-0.74931 0.18026-0.19251-0.30422
   4  -6  -8  364.96    2.73  47-0.65720 0.90601-0.75055 0.32312-0.18248-0.13333
 -11  -1  14   18.17    4.18  49-0.65738-0.08636-0.74729 0.67411-0.20562 0.71064
 -11   3  -6   86.84    3.04  49-0.65740-0.22514-0.74766 0.96001-0.20293-0.19756
 -11   3   2  120.49    1.36  53-0.65513-0.17220-0.73543 0.94787-0.27633 0.23619
  -9  -1  14   32.67    4.04  49-0.65736 0.06706-0.74694 0.67325-0.20814 0.73729
  -9   2 -12   20.87    3.61  48-0.65742-0.11476-0.74856 0.89101-0.19617-0.45218
  -9   3  -8    9.63    2.20  48-0.65742-0.08568-0.74846 0.96162-0.19696-0.27119
  -8  -1  14    7.19    3.16  48-0.65742 0.14334-0.74868 0.67570-0.19523 0.73607
  -7  -4  17    1.31    4.11  49-0.65742 0.24019-0.74864 0.46534-0.19552 0.87848
  -7  -3  16   23.70    4.25  48-0.65742 0.23342-0.74852 0.53238-0.19650 0.83963
  -7  -2  15   82.62    3.36  48-0.65741 0.22765-0.74919 0.60444-0.19125 0.78905
  -7   0  12    7.05    2.35  48-0.65742 0.20634-0.74882 0.74730-0.19421 0.65552
  -7   1 -15   10.91    4.48  48-0.65741 0.01809-0.74839 0.81943-0.19744-0.56424
  -7   1  10    5.88    1.81  48-0.65741 0.19216-0.74900 0.81936-0.19279 0.56291
  -6  -5  17    2.82    4.61  49-0.65740 0.31634-0.74788 0.38925-0.20129 0.90333
  -6  -1  13  203.53    3.79  48-0.65742 0.28986-0.74865 0.67604-0.19547 0.71381
  -6   0 -17   -0.56    4.91  49-0.65741 0.08505-0.74804 0.74328-0.20011-0.64357
  -6   1 -15   58.22    3.81  49-0.65739 0.09367-0.74745 0.81983-0.20447-0.54493
  -6   2 -12   78.46    3.22  48-0.65742 0.11562-0.74851 0.89121-0.19658-0.41704
  -5  -6  17   52.04    5.30  49-0.65740 0.39258-0.74788 0.31789-0.20132 0.91309
  -4  -8  17   13.30    4.87  49-0.65739 0.46911-0.74762 0.17552-0.20321 0.92739
  -4  -3  14   52.28    2.69  48-0.65740 0.44918-0.74941 0.53411-0.18953 0.77686
  -4  -1 -18   29.57    4.52  49-0.65739 0.22634-0.74757 0.67695-0.20357-0.65837
  -4   0 -16  123.34    4.92  48-0.65742 0.24023-0.74851 0.74861-0.19653-0.57503
  -4   1   7 1320.68    4.51  48-0.65741 0.40191-0.74825 0.81882-0.19851 0.46749
  -4   2 -10   68.09    2.14  48-0.65741 0.28268-0.74919 0.89138-0.19125-0.30896
  -3  -1 -17    5.58    3.65  48-0.65742 0.30922-0.74887 0.67807-0.19380-0.61263
  -3  -1  10  101.14    2.23  48-0.65742 0.49882-0.74873 0.67654-0.19488 0.61250
  -3   0 -15    1.60    3.05  49-0.65741 0.32237-0.74819 0.75046-0.19894-0.52214
  -3   0   8 1687.15    5.49  48-0.65741 0.48546-0.74841 0.74767-0.19731 0.52316
  -3   2  -8  265.71    2.78  48-0.65742 0.37335-0.74856 0.89086-0.19616-0.20177
  -2  -8  15    2.41    4.25  49-0.65740 0.60806-0.74776 0.17628-0.20217 0.85849
  -2  -6  14  876.17    7.66  49-0.65738 0.60158-0.74734 0.31841-0.20521 0.81661
  -2  -3 -19   49.11    5.10  48-0.65741 0.37329-0.74912 0.53514-0.19183-0.69245
  -2  -2 -18    1.06    3.89  49-0.65739 0.37882-0.74750 0.60515-0.20407-0.63489
  -2  -2  10   27.03    1.72  49-0.65738 0.57548-0.74734 0.60358-0.20521 0.63436
  -2  -1 -16    2.64    3.28  48-0.65742 0.39260-0.74871 0.67807-0.19501-0.55513
  -2   0 -14  350.57    4.58  49-0.65741 0.40778-0.74799 0.74800-0.20043-0.45664
  -1 -10  14   -3.13    4.24  49-0.65740 0.67899-0.74764 0.03255-0.20307 0.82919
  -1  -9  14  102.36    5.17  49-0.65741 0.67659-0.74796 0.10642-0.20071 0.82412
  -1  -5  12   49.14    2.59  49-0.65741 0.66455-0.74806 0.39073-0.19994 0.73198
  -1  -4  11  329.54    3.80  49-0.65739 0.65774-0.74758 0.46122-0.20351 0.69012
  -1  -3 -18    2.10    3.86  48-0.65742 0.45503-0.74864 0.53528-0.19557-0.63441
  -1  -3  10   61.76    2.06  48-0.65741 0.65087-0.74894 0.53395-0.19324 0.63408
  -1   0 -12  264.13    3.50  48-0.65742 0.49809-0.74857 0.74815-0.19612-0.35901
  -1   1  -7  238.11    2.20  48-0.65741 0.53324-0.74834 0.81922-0.19784-0.13139
   0  -5 -19    1.84    4.46  49-0.65741 0.52441-0.74844 0.39175-0.19705-0.66727
   0  -4 -18  225.35    5.75  48-0.65742 0.53268-0.74857 0.46380-0.19612-0.61871
   0  -3   8  754.06    4.02  48-0.65741 0.71339-0.74835 0.53387-0.19776 0.55934
   0  -2 -15  241.41    4.29  48-0.65741 0.55351-0.74834 0.60580-0.19788-0.48136
   0  -1   4    7.12    0.59  48-0.65741 0.68607-0.74934 0.67772-0.19010 0.36966
   0   0  -9   -1.07    1.24  49-0.65740 0.59679-0.74783 0.74543-0.20165-0.20532
   1 -11  11  108.91    4.57  48-0.65742 0.80758-0.74883-0.03556-0.19413 0.70587
   1 -10  11  108.57    3.82  48-0.65742 0.80762-0.74887 0.03582-0.19381 0.70593
   1  -7  10  140.50    3.20  48-0.65742 0.80217-0.74877 0.24930-0.19458 0.65997
   1  -4   7   93.31    1.77  49-0.65738 0.78267-0.74724 0.46151-0.20596 0.53428
   1  -3 -15  345.34    4.69  49-0.65739 0.62958-0.74742 0.53401-0.20464-0.46249
   1  -1  -9  554.58    3.49  48-0.65741 0.67167-0.74834 0.67657-0.19788-0.19858
   2  -4 -14   12.51    2.62  48-0.65741 0.71263-0.74835 0.46372-0.19777-0.41224
   2  -3 -12    0.20    1.99  49-0.65741 0.72784-0.74798 0.53169-0.20055-0.31826
   2  -3   2   94.25    0.88  49-0.65738 0.82406-0.74725 0.53349-0.20590 0.31894
   2  -2  -8    3.24    1.27  49-0.65741 0.75406-0.74804 0.60589-0.20013-0.13867
   3 -11   6    1.84    2.63  49-0.65739 0.92684-0.74751-0.03688-0.20400 0.51164
   3 -10   6   -0.72    2.10  49-0.65738 0.92628-0.74721 0.03302-0.20619 0.51356
   3  -9 -16    5.76    4.00  48-0.65741 0.77365-0.74915 0.10816-0.19161-0.49822
   3  -8 -16   25.43    3.83  49-0.65737 0.77320-0.74711 0.17794-0.20692-0.48311
   3  -7 -15   73.49    3.78  48-0.65741 0.78124-0.74831 0.25043-0.19809-0.44573
   3  -6 -14  539.34    5.50  48-0.65741 0.78807-0.74811 0.32106-0.19955-0.39901
   3  -5   2  183.22    1.27  49-0.65737 0.90010-0.74715 0.39088-0.20658 0.33173
   3  -4 -10  182.86    2.58  48-0.65741 0.81636-0.74810 0.46298-0.19963-0.21820
   4 -13   1    1.39    1.80  51-0.65699 0.96693-0.74361-0.18245-0.23039 0.32311
   4 -11   2  114.66    2.12  50-0.65702 0.97466-0.74381-0.03875-0.22912 0.36736
   4  -9 -13   66.68    3.39  48-0.65741 0.87032-0.74799 0.10819-0.20048-0.34133
   4  -7 -11   86.68    2.47  48-0.65741 0.88505-0.74830 0.24987-0.19818-0.25327
   4  -6  -9  300.19    2.87  49-0.65740 0.89884-0.74779 0.32091-0.20194-0.15890
 -11   0  12   69.89    4.20  50-0.65701-0.10078-0.74468 0.74311-0.22395 0.63726
 -11   2   7   15.61    2.14  51-0.65682-0.13430-0.74335 0.88492-0.23239 0.41868
 -11   3  -7   22.27    2.75  50-0.65679-0.23281-0.74317 0.95565-0.23355-0.21263
 -10  -1  14   37.56    3.97  49-0.65720-0.00896-0.74655 0.67349-0.21132 0.72834
 -10   3  -8  123.21    3.66  50-0.65705-0.16375-0.74502 0.95795-0.22168-0.25764
 -10   3   3  335.64    2.24  52-0.65593-0.08823-0.73893 0.95185-0.25825 0.27515
  -9  -2  15  122.08    4.80  50-0.65700 0.07367-0.74462 0.59965-0.22431 0.79828
  -9   3  -9    2.39    2.73  50-0.65693-0.09289-0.74411 0.95702-0.22761-0.28600
  -8  -4  17    6.82    4.63  49-0.65720 0.16396-0.74654 0.45919-0.21140 0.88767
  -8  -3  16  213.55    5.94  50-0.65714 0.15814-0.74584 0.53012-0.21622 0.84719
  -8  -2  15  138.37    4.42  49-0.65719 0.15022-0.74640 0.60180-0.21233 0.79786
  -8   0  12   86.91    3.07  50-0.65713 0.12984-0.74573 0.74454-0.21697 0.66663
  -8   1  10    0.85    2.02  49-0.65713 0.11508-0.74576 0.81628-0.21677 0.57664
  -8   2 -13    5.71    3.20  50-0.65705-0.04498-0.74500 0.88699-0.22186-0.46164
  -8   3  -9    2.10    2.06  50-0.65710-0.01699-0.74546 0.95880-0.21881-0.28354
  -7   2 -13  165.29    4.50  50-0.65707 0.03072-0.74515 0.88809-0.22085-0.44931
  -7   3  -9   22.27    2.39  50-0.65704 0.05932-0.74489 0.95850-0.22257-0.26759
  -6  -4  16    6.71    4.10  50-0.65715 0.30986-0.74590 0.45919-0.21579 0.87025
  -6  -3  15   83.40    4.38  50-0.65707 0.30391-0.74523 0.52945-0.22034 0.82931
  -6  -2  14   36.66    3.44  49-0.65716 0.29657-0.74609 0.60163-0.21449 0.77842
  -6   0  11    0.31    1.91  50-0.65715 0.27665-0.74597 0.74584-0.21534 0.64131
  -6   1   9   76.05    2.01  49-0.65720 0.26228-0.74661 0.81716-0.21087 0.54760
  -6   3  -8  694.51    4.48  49-0.65717 0.14251-0.74614 0.95968-0.21416-0.21932
  -5  -5  16    6.83    4.29  50-0.65710 0.38587-0.74549 0.38720-0.21856 0.88680
  -5  -1  12   33.87    1.93  49-0.65723 0.35968-0.74704 0.67451-0.20785 0.69253
  -5   0 -17   -0.23    4.34  50-0.65716 0.15927-0.74611 0.74305-0.21438-0.61869
  -5   1 -15   90.34    3.91  50-0.65711 0.17063-0.74555 0.81697-0.21818-0.51917
  -5   1   8   16.43    1.37  49-0.65715 0.33149-0.74593 0.81642-0.21559 0.51859
  -5   2 -12   42.08    2.80  50-0.65713 0.19152-0.74571 0.88807-0.21710-0.38493
  -5   3  -6   59.64    1.51  49-0.65720 0.23372-0.74658 0.95998-0.21108-0.11992
  -4  -6  16   66.75    4.44  49-0.65720 0.46267-0.74653 0.31614-0.21143 0.88968
  -4  -1  11   10.33    1.48  49-0.65723 0.42936-0.74692 0.67455-0.20870 0.65978
  -4   0   9    0.54    1.59  50-0.65710 0.41487-0.74546 0.74560-0.21881 0.57961
  -4   1 -14  233.47    4.27  49-0.65722 0.25402-0.74684 0.81805-0.20927-0.47217
  -4   2 -11  555.17    4.65  50-0.65707 0.27517-0.74516 0.88764-0.22077-0.32447
  -3  -9  16   11.30    5.24  50-0.65709 0.53810-0.74535 0.10248-0.21950 0.90956
  -3  -8  16   30.95    3.87  49-0.65724 0.53826-0.74720 0.17592-0.20671 0.89735
  -3  -6  15   -0.89    3.56  50-0.65716 0.53222-0.74609 0.31941-0.21451 0.85678
  -3  -2 -19   22.99    4.71  49-0.65723 0.29465-0.74692 0.60494-0.20870-0.68650
  -3   1 -13    6.68    2.43  49-0.65717 0.33759-0.74621 0.81780-0.21367-0.41031
  -3   2  -9   66.64    2.05  50-0.65708 0.36573-0.74529 0.88755-0.21991-0.22336
  -2  -9  15  144.15    5.75  50-0.65715 0.60689-0.74595 0.10405-0.21546 0.87208
  -2  -5  13   87.92    3.30  50-0.65704 0.59473-0.74493 0.38720-0.22228 0.78800
  -2   0   6    6.90    0.99  49-0.65717 0.54770-0.74613 0.74499-0.21422 0.46193
  -2   1 -11  170.72    2.55  49-0.65724 0.42837-0.74724 0.81823-0.20643-0.31520
  -1  -7  13   11.84    3.17  50-0.65712 0.67071-0.74564 0.24582-0.21756 0.79498
  -1  -4 -20   37.89    5.34  50-0.65704 0.44090-0.74496 0.46019-0.22208-0.69437
  -1  -2 -17  204.22    4.90  49-0.65721 0.46197-0.74670 0.60440-0.21028-0.57146
  -1  -1 -15   11.13    2.27  49-0.65724 0.47634-0.74708 0.67598-0.20756-0.48381
  -1   1  -8  188.00    2.19  49-0.65714 0.52584-0.74582 0.81670-0.21635-0.15782
  -1   1  -1   68.88    0.51  50-0.65706 0.57551-0.74509 0.81522-0.22127 0.16402
   0  -8  12   36.65    3.09  49-0.65719 0.73966-0.74648 0.17567-0.21178 0.75605
   0  -6  11   14.59    1.80  49-0.65723 0.73376-0.74704 0.31896-0.20785 0.70619
   0  -5  10    2.40    1.95  49-0.65712 0.72689-0.74561 0.38829-0.21774 0.67223
   0  -4   9   36.68    1.79  50-0.65711 0.72024-0.74557 0.45971-0.21803 0.62505
   0  -3 -17   33.26    2.95  49-0.65724 0.53859-0.74716 0.53384-0.20700-0.56240
   0  -2   6  191.65    1.88  50-0.65712 0.69983-0.74569 0.60250-0.21725 0.48840
   0  -1 -13  106.77    2.59  49-0.65723 0.56703-0.74700 0.67533-0.20813-0.38069
   1  -8  10    8.86    2.21  50-0.65703 0.80211-0.74487 0.17453-0.22268 0.68814
   1  -6 -19    5.79    4.95  49-0.65715 0.60020-0.74596 0.31864-0.21541-0.63317
   1  -6   9  154.00    2.73  49-0.65718 0.79582-0.74634 0.31815-0.21278 0.63228
   1  -5 -18   13.52    4.43  49-0.65719 0.60781-0.74648 0.38984-0.21183-0.59088
   1  -5   8  979.95    5.01  50-0.65711 0.78925-0.74552 0.38817-0.21836 0.59256
   1  -4 -17   26.19    4.10  50-0.65710 0.61393-0.74547 0.46047-0.21871-0.54011
   1  -2 -13  597.22    4.84  49-0.65721 0.64341-0.74676 0.60443-0.20984-0.36708
   1  -1 -10 4566.64    9.95  50-0.65708 0.66406-0.74530 0.67379-0.21984-0.22101
   2  -8   8   33.40    2.24  49-0.65720 0.86491-0.74653 0.17662-0.21143 0.59790
   2  -7 -18    1.46    4.80  50-0.65712 0.68468-0.74569 0.24396-0.21725-0.57378
   2  -6 -17    3.59    3.97  49-0.65720 0.69081-0.74659 0.31947-0.21102-0.53536
   2  -5 -16   16.40    3.41  49-0.65716 0.69802-0.74610 0.38942-0.21442-0.48740
   2  -4   4  546.19    2.49  50-0.65714 0.83802-0.74582 0.46042-0.21635 0.42040
   2  -2  -9  265.15    2.61  50-0.65710 0.74713-0.74544 0.60276-0.21894-0.16515
   3  -8   5    0.32    1.46  49-0.65707 0.92225-0.74517 0.17273-0.22074 0.48449
   3  -5 -13  542.33    4.99  49-0.65715 0.79492-0.74599 0.38971-0.21522-0.33855
   3  -4 -11 1184.28    5.80  50-0.65701 0.80901-0.74472 0.45981-0.22368-0.23941
   4 -10 -14    1.50    3.62  50-0.65703 0.86377-0.74482 0.03214-0.22303-0.36393
   4 -10   2  225.13    2.17  50-0.65687 0.97485-0.74370 0.03237-0.23024 0.36827
   4  -8 -13   44.93    3.10  50-0.65705 0.87038-0.74505 0.17582-0.22151-0.32110
   4  -8   1  101.40    1.19  51-0.65673 0.96842-0.74281 0.17295-0.23577 0.32814
   4  -7 -12  228.30    3.56  50-0.65699 0.87762-0.74455 0.24611-0.22479-0.27243
   4  -6 -10  394.52    3.66  50-0.65701 0.89190-0.74466 0.31777-0.22409-0.18241
 -12   1   9   92.55    3.64  51-0.65636-0.19841-0.74076 0.81117-0.24718 0.51163
 -12   2   6   62.75    2.72  52-0.65631-0.21883-0.74054 0.88182-0.24849 0.37733
 -10  -2  15    5.25    3.92  50-0.65693-0.00302-0.74399 0.59954-0.22756 0.78967
 -10   0  12   73.42    3.67  50-0.65682-0.02310-0.74323 0.74189-0.23239 0.65772
 -10   1  10  277.78    3.84  50-0.65682-0.03750-0.74322 0.81338-0.23242 0.56685
  -9  -3  16   93.55    5.20  50-0.65693 0.08096-0.74399 0.52841-0.22758 0.84702
  -9   0  12   52.36    3.19  50-0.65686 0.05221-0.74352 0.74162-0.23055 0.66814
  -9   1  10   18.36    2.22  50-0.65683 0.03918-0.74328 0.81363-0.23205 0.57839
  -7  -5  17  169.72    6.10  50-0.65691 0.24114-0.74383 0.38467-0.22860 0.91727
  -7  -1  13    3.02    2.41  50-0.65693 0.21272-0.74395 0.67116-0.22785 0.73404
  -7   1 -16    1.53    4.42  51-0.65677 0.01352-0.74296 0.81165-0.23402-0.57583
  -6  -6  17   10.68    5.44  51-0.65678 0.31622-0.74300 0.31361-0.23378 0.93322
  -6   1 -16    0.79    3.76  51-0.65670 0.09012-0.74255 0.81038-0.23658-0.55922
  -6   2 -13  116.23    3.99  50-0.65690 0.10663-0.74377 0.88635-0.22897-0.43006
  -6   3  -9   86.66    2.66  51-0.65662 0.13551-0.74209 0.95571-0.23935-0.23911
  -5  -7  17   21.22    4.11  50-0.65698 0.39313-0.74437 0.24321-0.22512 0.93662
  -5  -4  15  152.35    4.59  51-0.65681 0.37954-0.74317 0.45619-0.23274 0.85361
  -5  -3  14    3.18    3.16  51-0.65676 0.37197-0.74286 0.52789-0.23465 0.81157
  -5  -2  13  248.31    3.96  50-0.65690 0.36624-0.74375 0.59957-0.22910 0.75940
  -5   0  10  344.61    3.11  50-0.65699 0.34583-0.74441 0.74340-0.22484 0.61889
  -5   3  -7  127.83    2.00  50-0.65686 0.22637-0.74351 0.95728-0.23062-0.14594
  -4  -7  16   27.51    4.66  51-0.65673 0.46165-0.74271 0.24186-0.23561 0.91433
  -4  -5  15   40.11    3.92  50-0.65687 0.45546-0.74358 0.38466-0.23017 0.86339
  -4  -2  12    2.81    2.21  51-0.65677 0.43470-0.74292 0.59938-0.23428 0.73109
  -4  -1 -19   58.79    5.25  51-0.65661 0.21846-0.74200 0.67138-0.23988-0.66715
  -4   0 -17   -0.41    4.29  51-0.65681 0.23403-0.74316 0.74130-0.23279-0.58675
  -3  -7  15   72.65    4.24  51-0.65663 0.53126-0.74213 0.24205-0.23910 0.88405
  -3  -5  14    1.49    3.36  50-0.65686 0.52471-0.74350 0.38586-0.23070 0.83061
  -3  -2  11    7.83    1.83  50-0.65691 0.50469-0.74384 0.60051-0.22853 0.69073
  -3  -1 -18   76.84    4.95  50-0.65690 0.30179-0.74379 0.67400-0.22885-0.62097
  -3   0 -16    4.47    3.28  50-0.65694 0.31594-0.74408 0.74445-0.22702-0.53398
  -3   1   5  281.83    1.84  50-0.65699 0.46435-0.74441 0.81496-0.22487 0.41505
  -2  -7  14  527.52    6.86  51-0.65678 0.60062-0.74299 0.24219-0.23386 0.84545
  -2  -4  12  718.82    5.47  50-0.65688 0.58803-0.74365 0.45735-0.22974 0.74992
  -2  -3 -20   38.68    5.27  50-0.65692 0.36529-0.74394 0.53020-0.22792-0.70074
  -2  -3  11  220.41    2.91  50-0.65697 0.58141-0.74428 0.52928-0.22569 0.70036
  -2  -2 -19   -1.05    4.30  51-0.65672 0.37143-0.74262 0.59729-0.23615-0.64630
  -2  -1 -17    3.13    3.24  50-0.65688 0.38496-0.74361 0.67298-0.23001-0.56616
  -2  -1   8  568.98    3.24  50-0.65696 0.56114-0.74420 0.67204-0.22625 0.56445
  -2   0 -15   -1.79    3.17  51-0.65681 0.40050-0.74316 0.74171-0.23279-0.47162
  -2   1 -12   42.02    2.38  51-0.65677 0.42065-0.74294 0.81420-0.23416-0.33289
  -1  -8  13   56.27    3.58  51-0.65661 0.66944-0.74204 0.17039-0.23965 0.81763
  -1  -3 -19  330.20    7.28  50-0.65690 0.44866-0.74379 0.53001-0.22887-0.64300
  -1  -2   8  214.14    2.14  50-0.65697 0.63723-0.74428 0.60090-0.22569 0.57563
  -1  -1 -16  116.99    3.62  51-0.65663 0.46953-0.74213 0.67077-0.23911-0.49658
  -1  -1   6 3146.99    6.55  51-0.65677 0.62341-0.74291 0.67085-0.23436 0.49388
  -1   0 -13   -2.32    2.20  51-0.65688 0.49101-0.74362 0.74365-0.22993-0.37485
  -1   1  -9   47.38    1.70  51-0.65673 0.51843-0.74271 0.81365-0.23560-0.18362
   0 -11  12    2.98    4.27  50-0.65681 0.73947-0.74318-0.04264-0.23267 0.77769
   0 -10  12   28.12    4.01  51-0.65675 0.73813-0.74284 0.03019-0.23482 0.77966
   0  -9  12   69.82    3.67  50-0.65693 0.73887-0.74399 0.10120-0.22755 0.77215
   0  -5 -20    0.01    5.27  51-0.65683 0.51663-0.74333 0.38539-0.23174-0.67672
   0  -4 -19   17.96    4.77  50-0.65686 0.52404-0.74350 0.45804-0.23065-0.62980
   0  -2 -16   26.29    3.55  50-0.65687 0.54606-0.74358 0.60126-0.23020-0.49386
   0  -1 -14  103.70    3.22  51-0.65668 0.55968-0.74241 0.67099-0.23739-0.39633
   0   0 -10  140.28    2.29  50-0.65694 0.58788-0.74408 0.74401-0.22697-0.22630
   1 -12  10    3.80    4.02  50-0.65676 0.80267-0.74289-0.11528-0.23445 0.70169
   1  -9  10    1.77    2.52  51-0.65667 0.80282-0.74235 0.09867-0.23776 0.70477
   1  -3 -16  775.90    6.94  51-0.65673 0.62186-0.74271 0.52903-0.23557-0.47627
   1  -3   5 1775.49    4.71  51-0.65659 0.76820-0.74193 0.52775-0.24034 0.47771
   1  -2 -14   21.44    2.30  51-0.65664 0.63576-0.74220 0.60012-0.23869-0.38369
   1  -2   3 3311.05    4.86  51-0.65678 0.75466-0.74303 0.60021-0.23362 0.38028
   2 -12   8    3.22    3.31  50-0.65688 0.86432-0.74360-0.11321-0.23002 0.61711
   2 -11   8   66.29    3.37  51-0.65653 0.86301-0.74158-0.04236-0.24243 0.63027
   2 -10   8   31.50    2.64  51-0.65650 0.86374-0.74142 0.02839-0.24332 0.63024
   2  -9   8   -0.88    2.05  51-0.65679 0.86564-0.74308 0.09952-0.23332 0.61834
   2  -7   7   83.19    2.22  51-0.65660 0.85742-0.74199 0.24320-0.23994 0.58069
   2  -4 -15  267.47    4.47  50-0.65691 0.70516-0.74382 0.45914-0.22863-0.42673
   2  -3 -13   34.21    2.41  50-0.65689 0.71908-0.74368 0.52994-0.22955-0.33538
   2  -2 -10   21.07    1.57  51-0.65664 0.73972-0.74220 0.59976-0.23869-0.19061
   3  -8 -17   37.68    4.63  51-0.65658 0.76648-0.74188 0.17249-0.24061-0.49376
   3  -7 -16   37.48    4.01  50-0.65688 0.77315-0.74362 0.24533-0.22993-0.45959
   3  -6 -15   -1.29    3.03  51-0.65683 0.78164-0.74333 0.31406-0.23177-0.41315
   4  -9 -14   63.71    3.96  50-0.65686 0.86323-0.74348 0.10320-0.23084-0.35569
   5 -11  -7  239.34    2.90  52-0.65577 0.98742-0.73818-0.04385-0.26166 0.00253
   5 -11  -6   84.04    1.78  52-0.65549 0.99384-0.73711-0.04609-0.26735 0.05430
   5 -10  -7   39.48    1.74  52-0.65593 0.98757-0.73884 0.02776-0.25805-0.00107
   5 -10  -6  157.00    1.89  52-0.65559 0.99441-0.73748 0.02567-0.26541 0.05159
 -12   0  11    1.53    3.52  51-0.65606-0.18561-0.73983 0.73869-0.25248 0.61041
 -11  -1  13   40.95    4.40  52-0.65590-0.09459-0.73912 0.66637-0.25646 0.71524
 -10   2   7    1.58    1.74  52-0.65597-0.05934-0.73941 0.88072-0.25487 0.45394
 -10   3  -9   27.00    3.14  52-0.65608-0.17140-0.73990 0.95305-0.25212-0.27322
  -9   2   7  174.56    2.67  52-0.65573 0.01679-0.73842 0.88034-0.26029 0.47000
  -9   3 -10  185.06    4.11  52-0.65581-0.10300-0.73876 0.95219-0.25846-0.30064
  -9   3   3   47.45    1.14  54-0.65430-0.01327-0.73331 0.94667-0.28655 0.31488
  -8  -5  17  341.67    7.92  51-0.65624 0.16337-0.74067 0.38183-0.24771 0.92366
  -8  -1  13  115.94    3.58  51-0.65620 0.13573-0.74046 0.66783-0.24891 0.74344
  -8   2 -14    8.03    4.29  52-0.65589-0.05358-0.73909 0.88161-0.25662-0.47243
  -8   3 -10  312.00    4.24  51-0.65623-0.02636-0.74060 0.95418-0.24811-0.29952
  -8   3   3   23.44    0.88  53-0.65518 0.06450-0.73629 0.94973-0.27161 0.31185
  -7  -6  17    6.59    5.01  52-0.65585 0.23900-0.73891 0.30947-0.25761 0.94601
  -7  -4  16   36.49    3.54  51-0.65643 0.23356-0.74162 0.45421-0.24213 0.88515
  -7  -3  15  115.52    4.68  51-0.65623 0.22580-0.74063 0.52487-0.24794 0.84532
  -7  -2  14   13.82    2.97  51-0.65638 0.22008-0.74133 0.59730-0.24382 0.79554
  -7   0  11   -3.39    2.31  52-0.65615 0.19984-0.74022 0.73975-0.25028 0.66517
  -7   1   9  187.13    2.70  52-0.65605 0.18409-0.73977 0.81034-0.25281 0.57752
  -7   2 -14    5.98    3.58  52-0.65602 0.02350-0.73964 0.88172-0.25355-0.46298
  -7   3 -10   16.59    2.39  51-0.65618 0.05158-0.74035 0.95388-0.24955-0.28554
  -6  -7  17    1.05    5.08  52-0.65605 0.31653-0.73976 0.24045-0.25290 0.95532
  -6  -5  16    7.80    4.66  52-0.65600 0.30880-0.73956 0.38167-0.25401 0.90819
  -6  -1  12    1.63    2.33  52-0.65613 0.28124-0.74013 0.66771-0.25081 0.72405
  -5  -6  16  173.76    5.72  52-0.65609 0.38480-0.73998 0.31032-0.25167 0.91811
  -5   0 -18  110.28    5.85  51-0.65621 0.14802-0.74053 0.74136-0.24850-0.62497
  -5   1 -16    4.37    3.88  52-0.65609 0.16228-0.73996 0.81097-0.25177-0.53160
  -5   2 -13    9.81    2.72  51-0.65622 0.18414-0.74055 0.88342-0.24837-0.39884
  -5   3  -8  136.99    2.32  51-0.65616 0.21849-0.74029 0.95393-0.24986-0.17200
  -4  -8  16   15.86    5.27  52-0.65602 0.46080-0.73966 0.16817-0.25348 0.93206
  -4  -4  14   45.97    2.66  51-0.65645 0.44906-0.74172 0.45493-0.24156 0.82900
  -4  -3  13  515.15    5.13  51-0.65636 0.44192-0.74124 0.52571-0.24440 0.78625
  -4   1 -15    6.63    3.11  51-0.65643 0.24601-0.74163 0.81305-0.24210-0.48483
  -4   2 -12   93.05    3.07  51-0.65619 0.26723-0.74044 0.88309-0.24903-0.34168
  -4   2   3  324.91    1.46  52-0.65570 0.37238-0.73831 0.88026-0.26089 0.34866
  -3  -4  13  147.92    3.10  51-0.65647 0.51854-0.74181 0.45554-0.24100 0.79494
  -3  -3  12  138.23    2.84  51-0.65647 0.51178-0.74181 0.52681-0.24100 0.74951
  -3  -2 -20   60.20    6.32  51-0.65631 0.28760-0.74099 0.59930-0.24586-0.69474
  -3   1 -14    7.67    2.60  51-0.65637 0.32958-0.74130 0.81286-0.24402-0.42535
  -3   2 -10    2.95    1.65  51-0.65637 0.35751-0.74130 0.88413-0.24402-0.24459
  -2  -8  14  417.75    6.82  52-0.65599 0.59923-0.73953 0.16870-0.25419 0.86573
  -2   2  -5  176.48    1.62  52-0.65591 0.46960-0.73917 0.88108-0.25619 0.00588
  -1 -11  13  168.56    6.05  52-0.65583 0.66764-0.73881-0.04573-0.25817 0.83723
  -1  -9  13  268.46    5.74  52-0.65603 0.66865-0.73967 0.09777-0.25338 0.83153
  -1  -6  12  256.20    3.75  51-0.65645 0.66352-0.74172 0.31314-0.24156 0.77386
  -1  -3   9  652.53    4.12  52-0.65596 0.64295-0.73937 0.52476-0.25506 0.65076
  -1  -2 -18   18.79    4.12  51-0.65636 0.45446-0.74125 0.59819-0.24431-0.58324
  -1   0 -14   16.40    2.51  52-0.65599 0.48277-0.73950 0.73935-0.25433-0.39116
  -1   1 -10  531.84    3.83  52-0.65593 0.51061-0.73927 0.81002-0.25562-0.20910
   0  -7  11   58.06    2.82  51-0.65640 0.73238-0.74145 0.24209-0.24316 0.74198
   0  -3 -18   20.61    3.27  51-0.65647 0.53144-0.74181 0.52791-0.24100-0.57371
   0   0 -11   -0.14    1.72  52-0.65618 0.58076-0.74037 0.73930-0.24940-0.24976
   1 -11  10   -0.89    3.58  52-0.65621 0.80250-0.74054-0.04514-0.24847 0.71167
   1 -10  10  135.81    4.06  52-0.65619 0.80035-0.74041 0.02891-0.24921 0.71524
   1  -7   9   82.25    2.59  52-0.65600 0.79441-0.73955 0.24032-0.25406 0.67400
   1  -5 -19    7.95    4.72  51-0.65628 0.59947-0.74085 0.38504-0.24667-0.60166
   1  -4 -18  328.39    6.23  52-0.65612 0.60707-0.74008 0.45537-0.25107-0.55084
   1  -1 -11    0.32    1.27  51-0.65640 0.65640-0.74143 0.66984-0.24326-0.24419
   2  -6 -18  176.18    5.55  51-0.65636 0.68327-0.74125 0.31341-0.24430-0.54692
   2  -6   6  770.88    4.07  52-0.65593 0.85021-0.73926 0.31145-0.25567 0.55117
   2  -5 -17  248.08    5.31  51-0.65631 0.68985-0.74099 0.38523-0.24584-0.50016
   2  -5   5 1495.55    4.79  52-0.65607 0.84380-0.73985 0.38309-0.25236 0.50242
   2  -3 -14   32.31    2.32  52-0.65589 0.71127-0.73907 0.52543-0.25677-0.35328
   3 -12   5   96.10    3.38  52-0.65611 0.91833-0.74005-0.11517-0.25125 0.51563
   3 -11   5    0.95    2.35  53-0.65539 0.91831-0.73709-0.04701-0.26744 0.53002
   3  -9   5  576.14    4.09  52-0.65590 0.91891-0.73912 0.09852-0.25647 0.51950
   3  -7   4  590.80    3.00  52-0.65614 0.91278-0.74016 0.24115-0.25061 0.46735
   3  -6   3   42.55    1.12  52-0.65608 0.90592-0.73990 0.31223-0.25209 0.42358
   3  -5 -14    0.34    2.30  52-0.65628 0.78941-0.74084 0.38225-0.24673-0.35406
   3  -4 -12  734.94    5.05  51-0.65626 0.80135-0.74073 0.45593-0.24736-0.26081
   3  -3  -7  108.05    1.60  52-0.65606 0.83619-0.73981 0.52594-0.25260-0.02920
   3  -3  -6    0.58    0.88  52-0.65609 0.84307-0.73996 0.52654-0.25176 0.01556
   3  -3  -5  446.68    2.22  52-0.65572 0.84986-0.73836 0.52460-0.26062 0.06919
   4 -12   1   72.44    2.21  54-0.65451 0.96543-0.73400-0.12063-0.28316 0.37673
   4  -8 -14   21.92    3.05  51-0.65618 0.86301-0.74039 0.17181-0.24931-0.33679
   4  -7 -13    3.57    2.50  51-0.65615 0.87010-0.74023 0.24185-0.25021-0.29098
   4  -6 -11   92.23    2.48  51-0.65633 0.88427-0.74112 0.31422-0.24509-0.20632
   4  -5  -7  345.44    2.57  52-0.65573 0.91192-0.73842 0.38243-0.26034-0.01009
   4  -5  -6  277.60    2.05  52-0.65557 0.91896-0.73778 0.38169-0.26377 0.03844
   5 -11  -8  114.52    2.54  52-0.65545 0.98029-0.73733-0.04525-0.26618-0.03825
   5 -10  -8   60.74    1.99  52-0.65558 0.98052-0.73782 0.02644-0.26358-0.04114
 -11   0  11   -2.97    3.32  53-0.65500-0.10762-0.73573 0.73557-0.27553 0.64321
 -10  -1  13    5.96    3.62  52-0.65565-0.01837-0.73816 0.66482-0.26285 0.73424
  -9  -4  16  113.51    5.76  53-0.65518 0.07900-0.73636 0.44849-0.27235 0.89140
  -9  -2  14   26.62    3.43  53-0.65504 0.06501-0.73586 0.59119-0.27488 0.80375
  -9  -1  13   21.24    3.08  52-0.65576 0.05855-0.73860 0.66609-0.26049 0.74306
  -8  -4  16   93.51    4.99  52-0.65576 0.15567-0.73858 0.45156-0.26060 0.89170
  -8  -3  15   78.45    4.88  53-0.65543 0.14815-0.73730 0.52098-0.26744 0.85300
  -8  -2  14   23.24    3.35  52-0.65558 0.14071-0.73787 0.59274-0.26442 0.80476
  -8   0  11   -1.64    2.08  53-0.65528 0.12060-0.73672 0.73742-0.27046 0.67467
  -8   3 -11  156.89    4.23  53-0.65496-0.03437-0.73560 0.94888-0.27620-0.31615
  -6  -4  15   23.77    3.78  53-0.65543 0.30147-0.73729 0.44995-0.26746 0.87687
  -6  -3  14   38.30    3.37  53-0.65514 0.29481-0.73624 0.52059-0.27292 0.83696
  -6  -2  13  135.80    3.58  53-0.65535 0.28785-0.73698 0.59286-0.26912 0.78727
  -6   0  10   26.82    1.85  53-0.65502 0.26692-0.73581 0.73486-0.27515 0.65697
  -6   1 -17   27.22    4.57  53-0.65510 0.07768-0.73610 0.80782-0.27367-0.56641
  -6   1   8  867.08    4.48  53-0.65494 0.25291-0.73553 0.80611-0.27655 0.56742
  -6   2 -14   17.35    3.66  52-0.65572 0.09872-0.73844 0.88098-0.26136-0.44330
  -6   3 -10   42.86    2.35  52-0.65558 0.12746-0.73786 0.95140-0.26447-0.25920
  -5  -5  15   45.64    3.71  53-0.65517 0.37745-0.73633 0.37751-0.27250 0.89357
  -5  -1  11   79.72    2.54  52-0.65549 0.35081-0.73751 0.66506-0.26633 0.70540
  -5   3  -9    1.95    1.76  53-0.65535 0.21071-0.73698 0.95012-0.26912-0.19738
  -4  -9  16    4.82    5.33  53-0.65546 0.46008-0.73743 0.09554-0.26676 0.94310
  -4  -6  15    6.06    3.78  52-0.65566 0.45412-0.73818 0.30893-0.26277 0.89567
  -4  -1  10 1778.31    6.82  53-0.65534 0.42002-0.73694 0.66463-0.26932 0.67543
  -4   0 -18   30.35    4.91  52-0.65552 0.22406-0.73762 0.73760-0.26572-0.59610
  -4   1 -16   28.99    3.64  53-0.65510 0.23770-0.73608 0.80784-0.27376-0.49780
  -4   1   6   29.14    1.10  53-0.65510 0.39253-0.73608 0.80668-0.27375 0.49750
  -4   3  -5 1089.18    3.91  53-0.65488 0.31521-0.73532 0.94856-0.27762 0.00329
  -3  -9  15   44.73    4.89  53-0.65531 0.52892-0.73685 0.09389-0.26981 0.91494
  -3  -8  15    0.90    3.26  52-0.65586 0.53096-0.73899 0.16969-0.25835 0.90219
  -3  -6  14  555.25    6.45  53-0.65548 0.52313-0.73748 0.30839-0.26646 0.86571
  -3  -1 -19   33.72    5.13  52-0.65566 0.29432-0.73816 0.66716-0.26282-0.63201
  -3  -1   9   42.16    1.37  52-0.65586 0.49056-0.73899 0.66693-0.25835 0.63014
  -3   0 -17    0.99    3.48  53-0.65564 0.30947-0.73811 0.73660-0.26312-0.54798
  -3   0   7    0.76    1.16  53-0.65545 0.47496-0.73736 0.73681-0.26712 0.54919
  -3   2 -11    1.38    2.02  52-0.65548 0.34959-0.73749 0.87987-0.26644-0.26688
  -2 -10  14   19.40    5.14  53-0.65517 0.59786-0.73635 0.02325-0.27238 0.88388
  -2  -9  14    5.04    4.40  53-0.65543 0.59903-0.73730 0.09539-0.26743 0.87792
  -2  -6  13  268.52    4.56  52-0.65581 0.59345-0.73878 0.31004-0.25947 0.82551
  -2  -2   9  268.78    2.73  53-0.65534 0.56600-0.73695 0.59319-0.26929 0.65338
  -2  -1 -18   58.41    4.29  52-0.65572 0.37777-0.73844 0.66740-0.26134-0.57731
  -2   0 -16  134.84    4.38  52-0.65560 0.39209-0.73795 0.73810-0.26398-0.48384
  -2   1 -13  266.29    3.82  52-0.65571 0.41302-0.73839 0.80964-0.26162-0.35072
  -2   2  -7  154.23    1.94  52-0.65548 0.45491-0.73748 0.87943-0.26646-0.07458
  -2   2  -6   36.50    1.21  52-0.65583 0.46234-0.73886 0.88096-0.25908-0.03654
  -2   2  -4   22.14    0.81  52-0.65564 0.47656-0.73810 0.87993-0.26315 0.05835
  -1 -10  13   83.25    4.71  52-0.65580 0.66770-0.73873 0.02512-0.25975 0.83808
  -1  -7  12  217.66    4.19  53-0.65516 0.66158-0.73629 0.23679-0.27271 0.80517
  -1  -5  11  178.02    2.86  52-0.65588 0.65614-0.73909 0.38189-0.25779 0.74457
  -1  -4  10   15.33    1.89  52-0.65562 0.64956-0.73802 0.45240-0.26361 0.70432
  -1  -3 -20   57.83    5.81  52-0.65566 0.44009-0.73818 0.52366-0.26274-0.65404
  -1  -1 -17   48.68    3.92  53-0.65526 0.46204-0.73667 0.66513-0.27071-0.51007
   0  -8  11  358.42    4.66  53-0.65543 0.73082-0.73728 0.16652-0.26754 0.76688
   0  -6  10    4.89    1.98  53-0.65544 0.72461-0.73735 0.30922-0.26718 0.72060
   0  -4 -20    5.81    5.44  52-0.65552 0.51534-0.73764 0.45330-0.26563-0.64022
   0  -3   7    4.46    1.25  52-0.65549 0.70439-0.73753 0.52309-0.26622 0.58354
   0  -2 -17   15.85    3.42  52-0.65573 0.53766-0.73846 0.59603-0.26123-0.50800
   0  -1 -15   68.99    3.24  52-0.65551 0.55140-0.73760 0.66623-0.26584-0.41316
   0   0 -12  966.11    5.54  53-0.65518 0.57256-0.73637 0.73620-0.27225-0.27119
   1  -3 -17   10.37    3.88  52-0.65548 0.61268-0.73748 0.52439-0.26646-0.49135
   1  -2 -15   36.08    3.16  52-0.65551 0.62764-0.73760 0.59510-0.26587-0.40117
   1  -1 -12  484.40    4.13  52-0.65552 0.64884-0.73762 0.66607-0.26571-0.26639
   2  -8   7    6.34    2.02  53-0.65499 0.85549-0.73570 0.16579-0.27572 0.61697
   2  -4 -16   76.98    3.03  52-0.65586 0.69718-0.73899 0.45432-0.25835-0.44198
   2  -2 -11   37.76    1.53  52-0.65583 0.73206-0.73889 0.59631-0.25891-0.21571
   3 -10   5   42.01    2.16  53-0.65530 0.91767-0.73680 0.02462-0.27003 0.53341
   3  -7 -17   36.17    4.26  52-0.65572 0.76557-0.73844 0.23911-0.26132-0.47291
   3  -6 -16   14.78    3.23  52-0.65578 0.77285-0.73865 0.31105-0.26020-0.42850
   3  -5 -15    2.90    2.75  53-0.65527 0.77905-0.73671 0.38115-0.27052-0.37324
   3  -4 -13  151.34    3.26  53-0.65525 0.79358-0.73663 0.45204-0.27091-0.28220
   3  -3  -9   29.36    1.58  53-0.65527 0.82156-0.73669 0.52299-0.27061-0.10168
   3  -3  -8   64.66    1.61  52-0.65576 0.82920-0.73858 0.52483-0.26056-0.06689
   4 -13   0    2.80    1.82  55-0.65282 0.95722-0.72897-0.19750-0.30764 0.35507
   4  -9 -15    1.42    3.39  53-0.65554 0.85683-0.73771 0.09515-0.26525-0.36895
   4  -9   1   11.17    1.13  55-0.65338 0.96498-0.73059 0.09011-0.30034 0.39276
   4  -7 -14    6.08    3.11  53-0.65516 0.86074-0.73630 0.23880-0.27264-0.31256
   4  -6 -12   56.12    2.50  52-0.65547 0.87648-0.73746 0.31032-0.26659-0.23024
   4  -5  -9   60.91    1.89  53-0.65505 0.89745-0.73590 0.37999-0.27467-0.08619
   4  -5  -8  162.90    1.97  52-0.65554 0.90483-0.73772 0.38174-0.26520-0.05063
   4  -5  -5   40.70    0.99  53-0.65479 0.92498-0.73501 0.37928-0.27921 0.09928
   5 -12  -7    1.89    1.67  55-0.65337 0.98577-0.73055-0.12444-0.30050 0.04255
   5 -11  -9   51.96    2.56  53-0.65505 0.97257-0.73589-0.04589-0.27473-0.07492
   5 -11  -5   13.78    0.88  55-0.65274 0.99836-0.72873-0.05392-0.30871 0.14134
   5 -10  -9   31.41    2.17  53-0.65528 0.97254-0.73672 0.02652-0.27044-0.07871
   5 -10  -5    0.29    0.84  54-0.65363 0.99955-0.73132 0.01933-0.29694 0.12982
   5  -9  -8  435.27    3.34  53-0.65474 0.97965-0.73482 0.09475-0.28013-0.02486
   5  -9  -7    3.30    1.28  53-0.65474 0.98683-0.73484 0.09493-0.28001 0.02132
   5  -9  -6   40.44    1.27  54-0.65415 0.99276-0.73290 0.09338-0.28950 0.07609
 -11   2   6   38.45    2.36  54-0.65385-0.14590-0.73165 0.87308-0.29567 0.43595
 -10  -3  15   15.69    5.08  53-0.65478-0.00576-0.73459 0.51825-0.28155 0.84370
 -10  -2  14   32.95    4.07  53-0.65499-0.01236-0.73529 0.59078-0.27803 0.79472
 -10   0  11    2.13    2.86  54-0.65451-0.03325-0.73372 0.73197-0.28580 0.66662
 -10   1   9  173.24    3.40  54-0.65425-0.04774-0.73289 0.80307-0.28981 0.57875
 -10   3 -10   14.65    3.31  53-0.65483-0.17927-0.73476 0.94735-0.28069-0.28916
  -9  -3  15   31.16    4.45  53-0.65498 0.07175-0.73527 0.51967-0.27815 0.85191
  -9   0  11    7.71    2.61  54-0.65459 0.04316-0.73395 0.73250-0.28466 0.67744
  -9   1   9    1.95    2.21  54-0.65423 0.02887-0.73281 0.80274-0.29020 0.59239
  -9   3 -11   27.91    3.57  54-0.65442-0.11129-0.73341 0.94646-0.28731-0.31657
  -8   1   9   47.05    2.10  53-0.65494 0.10642-0.73513 0.80564-0.27885 0.59185
  -7  -5  16  157.87    5.51  53-0.65493 0.23103-0.73511 0.37611-0.27894 0.92207
  -7  -1  12   45.94    2.85  53-0.65469 0.20368-0.73428 0.66177-0.28306 0.74411
  -7   2 -15   45.67    4.24  54-0.65450 0.01432-0.73367 0.87599-0.28603-0.47495
  -7   3 -11  216.55    3.88  53-0.65506 0.04279-0.73552 0.94879-0.27685-0.30374
  -6  -6  16   90.93    5.38  54-0.65465 0.30709-0.73416 0.30462-0.28366 0.93810
  -6   3 -11   39.62    2.80  54-0.65432 0.11925-0.73310 0.94635-0.28879-0.27997
  -5  -7  16    4.20    3.68  53-0.65516 0.38349-0.73587 0.23562-0.27507 0.94138
  -5  -4  14   35.58    3.59  54-0.65449 0.36976-0.73364 0.44667-0.28620 0.86197
  -5  -2  12   -1.32    2.17  54-0.65457 0.35670-0.73391 0.59164-0.28488 0.76941
  -5   0   9    0.20    1.63  54-0.65432 0.33486-0.73310 0.73216-0.28879 0.63786
  -5   1 -17    6.06    4.80  54-0.65457 0.15390-0.73391 0.80468-0.28488-0.54402
  -5   1   7 1305.17    4.61  54-0.65457 0.32218-0.73390 0.80461-0.28490 0.54287
  -5   2 -14   75.97    3.66  53-0.65501 0.17530-0.73538 0.87754-0.27758-0.41547
  -5   3 -10  347.83    3.87  54-0.65418 0.20281-0.73266 0.94596-0.29091-0.22117
  -4  -7  15   41.28    4.73  54-0.65440 0.45142-0.73334 0.23282-0.28762 0.92067
  -4  -5  14   64.54    3.59  54-0.65465 0.44626-0.73416 0.37621-0.28363 0.87111
  -4   0   8  550.65    3.44  54-0.65434 0.40532-0.73316 0.73228-0.28853 0.60364
  -4   2 -13    6.18    2.23  53-0.65499 0.25823-0.73528 0.87848-0.27806-0.35937
  -4   3  -7    4.41    1.37  54-0.65438 0.30062-0.73329 0.94636-0.28789-0.07650
  -4   3  -6  805.87    3.77  53-0.65481 0.30804-0.73468 0.94811-0.28107-0.03857
  -4   3  -4  663.58    2.65  53-0.65466 0.32204-0.73421 0.94740-0.28342 0.05447
  -3  -5  13  506.60    5.74  54-0.65449 0.51563-0.73363 0.37608-0.28622 0.84026
  -3  -2  10    8.02    1.63  54-0.65427 0.49591-0.73294 0.58903-0.28957 0.70725
  -3   1 -15    0.90    2.33  53-0.65522 0.32369-0.73609 0.80521-0.27395-0.44290
  -3   2 -12  591.29    4.83  54-0.65422 0.34205-0.73278 0.87500-0.29032-0.28844
  -2  -7  13   18.07    3.61  54-0.65437 0.59126-0.73327 0.23346-0.28797 0.85392
  -2  -5  12   54.46    2.59  53-0.65491 0.58529-0.73501 0.37749-0.27941 0.79944
  -2  -4  11  933.44    5.77  54-0.65427 0.57809-0.73295 0.44652-0.28954 0.76421
  -2  -3  10  639.65    4.43  54-0.65438 0.57151-0.73329 0.51827-0.28790 0.71714
  -2  -2 -20   37.15    4.41  53-0.65519 0.36341-0.73598 0.59374-0.27451-0.65458
  -2   1 -14  547.33    5.29  54-0.65440 0.40477-0.73334 0.80433-0.28764-0.36977
  -2   2  -8  474.08    3.25  53-0.65498 0.44748-0.73528 0.87729-0.27809-0.10807
  -2   2  -3 2630.38    4.33  54-0.65451 0.48260-0.73371 0.87523-0.28584 0.12642
  -1  -2 -19   44.41    4.30  53-0.65501 0.44691-0.73538 0.59319-0.27759-0.59421
  -1   0 -15   -0.31    2.85  54-0.65470 0.47553-0.73432 0.73257-0.28284-0.41019
  -1   0   3    0.90    0.60  54-0.65425 0.59869-0.73288 0.73268-0.28985 0.41417
  -1   1 -11 1087.37    5.67  53-0.65503 0.50321-0.73543 0.80645-0.27731-0.23278
   0 -11  11  160.57    5.07  54-0.65440 0.72818-0.73336-0.05056-0.28757 0.78736
   0 -10  11  224.40    5.37  54-0.65431 0.72870-0.73306 0.02040-0.28900 0.78853
   0  -9  11    1.83    3.11  54-0.65468 0.72989-0.73424 0.09272-0.28324 0.78163
   0  -5   9  482.74    3.88  53-0.65473 0.71724-0.73441 0.37756-0.28243 0.68972
   0  -4   8 1059.15    4.96  54-0.65465 0.71066-0.73416 0.44847-0.28366 0.64583
   0  -3 -19  131.96    4.51  53-0.65522 0.52313-0.73609 0.52231-0.27395-0.58622
   1 -12   9    7.99    3.77  54-0.65417 0.79224-0.73263-0.12402-0.29106 0.71201
   1  -8   9   10.17    2.16  53-0.65471 0.79257-0.73436 0.16384-0.28265 0.70265
   1  -6   8   39.05    1.84  53-0.65507 0.78642-0.73558 0.30810-0.27656 0.65070
   1  -5 -20   89.54    5.86  53-0.65486 0.59261-0.73486 0.37822-0.28019-0.61249
   1  -5   7  361.25    3.08  54-0.65449 0.77966-0.73365 0.37697-0.28614 0.61497
   1  -4 -19    6.35    4.47  53-0.65462 0.59797-0.73406 0.44955-0.28416-0.56489
   1  -4   6  750.89    3.61  53-0.65498 0.77339-0.73525 0.45014-0.27825 0.56133
   1  -1 -13  267.91    3.56  54-0.65431 0.64112-0.73306 0.66197-0.28897-0.28785
   2 -12   7    0.21    3.10  54-0.65417 0.85394-0.73262-0.12382-0.29109 0.63046
   2  -6 -19    0.06    4.36  54-0.65486 0.67597-0.73486 0.30440-0.28018-0.56001
   2  -5 -18   11.20    3.67  53-0.65498 0.68215-0.73527 0.37881-0.27814-0.51421
   2  -4 -17  196.04    5.15  54-0.65439 0.68868-0.73331 0.44807-0.28777-0.45880
   2  -3 -15  161.84    3.68  53-0.65471 0.70306-0.73437 0.52010-0.28261-0.37303
   2  -2 -12 1049.42    5.73  53-0.65488 0.72449-0.73494 0.59222-0.27979-0.24005
   3  -6 -17   62.19    3.73  54-0.65421 0.76465-0.73276 0.30589-0.29041-0.44392
   3  -3 -10  418.85    3.46  53-0.65464 0.81401-0.73412 0.52008-0.28383-0.13418
   3  -3  -4   33.20    0.83  54-0.65430 0.85533-0.73304 0.51979-0.28908 0.14268
   4 -11   1   62.97    1.84  56-0.65229 0.96314-0.72723-0.05471-0.31551 0.40807
   4  -8 -15    1.90    3.43  53-0.65504 0.85496-0.73546 0.16635-0.27717-0.35463
   4  -6 -13   42.57    2.72  54-0.65434 0.86845-0.73316 0.30629-0.28850-0.25325
   4  -5 -10  115.43    2.28  54-0.65451 0.88953-0.73369 0.37774-0.28593-0.12011
   5 -12  -6    4.54    1.17  56-0.65185 0.99040-0.72604-0.12832-0.32061 0.10719
   5 -11 -10   31.80    2.51  54-0.65442 0.96444-0.73341-0.04801-0.28729-0.10797
   5 -10 -10   69.34    2.51  53-0.65460 0.96497-0.73399 0.02445-0.28447-0.10984
   5  -9 -10  116.30    2.83  54-0.65370 0.96452-0.73120 0.09072-0.29775-0.09737
   5  -9  -9    4.36    1.90  54-0.65441 0.97275-0.73340 0.09245-0.28737-0.06138
 -12   0  10  165.46    4.82  55-0.65290-0.19515-0.72883 0.72719-0.30831 0.61951
 -12   1   8   31.34    2.80  55-0.65337-0.20804-0.73015 0.80011-0.30236 0.52299
 -12   2   5   41.82    2.34  55-0.65260-0.22981-0.72800 0.86910-0.31197 0.39616
 -11  -1  12   51.01    4.03  55-0.65294-0.10462-0.72894 0.65617-0.30781 0.72185
  -8  -5  16    3.83    5.20  54-0.65388 0.15294-0.73166 0.37393-0.29539 0.92735
  -8  -1  12  179.21    3.79  55-0.65325 0.12642-0.72981 0.65699-0.30389 0.75374
  -8   3 -12   47.27    3.71  55-0.65324-0.04296-0.72979 0.94320-0.30400-0.33231
  -7  -6  16   41.30    4.94  55-0.65300 0.22916-0.72911 0.29919-0.30703 0.95050
  -7  -4  15   16.45    3.69  54-0.65402 0.22369-0.73210 0.44528-0.29331 0.89111
  -7  -3  14   10.01    3.65  55-0.65351 0.21572-0.73057 0.51557-0.30042 0.85258
  -7  -2  13  211.23    4.32  54-0.65370 0.21003-0.73111 0.58751-0.29793 0.80453
  -7   3 -12   44.61    3.22  55-0.65329 0.03364-0.72992 0.94328-0.30337-0.32180
  -7   3   2   73.90    0.81  57-0.64998 0.12925-0.72128 0.93475-0.33991 0.34717
  -6  -7  16    0.94    4.63  55-0.65333 0.30524-0.73005 0.23220-0.30281 0.95953
  -6  -5  15    2.93    3.67  55-0.65311 0.29855-0.72942 0.37196-0.30564 0.91446
  -6   2 -15  111.04    4.28  54-0.65412 0.09035-0.73239 0.87460-0.29192-0.45751
  -6   2   5  215.40    1.93  55-0.65272 0.23021-0.72833 0.87029-0.31049 0.46614
  -5  -8  16   89.29    5.04  54-0.65420 0.38210-0.73262 0.16115-0.29081 0.95796
  -5  -6  15    4.41    4.34  55-0.65343 0.37507-0.73032 0.30159-0.30157 0.92394
  -5  -3  13  399.96    4.72  54-0.65418 0.36314-0.73257 0.51777-0.29108 0.82149
  -5   2 -15    0.82    3.11  55-0.65328 0.17133-0.72991 0.86776-0.30343-0.43563
  -5   2   4  198.12    1.47  55-0.65255 0.29975-0.72785 0.86968-0.31261 0.43450
  -4  -8  15   -1.09    4.50  55-0.65338 0.45185-0.73018 0.16034-0.30222 0.93671
  -4  -4  13  156.25    3.79  54-0.65379 0.43890-0.73140 0.44534-0.29659 0.83891
  -4  -3  12    8.77    2.51  55-0.65347 0.43186-0.73046 0.51590-0.30095 0.79780
  -4  -2  11  173.53    2.99  54-0.65394 0.42526-0.73184 0.58804-0.29453 0.74567
  -4   0 -19    4.19    5.13  55-0.65354 0.21522-0.73066 0.73026-0.29999-0.60837
  -4   1 -17    0.26    3.89  55-0.65337 0.23294-0.73017 0.79703-0.30226-0.51577
  -4   2 -14  161.73    3.94  55-0.65333 0.25029-0.73004 0.87259-0.30286-0.37737
  -4   3  -8   22.33    1.66  54-0.65354 0.29301-0.73066 0.94386-0.30002-0.10958
  -4   3  -3  385.22    1.85  55-0.65313 0.32762-0.72947 0.94262-0.30541 0.12226
  -3  -7  14  116.28    3.81  54-0.65410 0.52157-0.73233 0.23170-0.29220 0.89178
  -3  -4  12  755.61    5.90  54-0.65362 0.50845-0.73089 0.44479-0.29895 0.80714
  -3  -3  11   60.44    2.53  55-0.65348 0.50190-0.73047 0.51536-0.30087 0.76404
  -3  -1 -20    7.48    5.58  54-0.65371 0.28490-0.73116 0.65985-0.29769-0.64403
  -3   0 -18   10.06    3.22  54-0.65418 0.29940-0.73257 0.73243-0.29108-0.55919
  -3   1 -16  178.80    4.85  55-0.65338 0.31220-0.73018 0.80117-0.30222-0.45777
  -2  -8  13   25.38    3.75  55-0.65299 0.58991-0.72906 0.15709-0.30725 0.87350
  -2  -1 -19    9.21    4.20  54-0.65399 0.36842-0.73198 0.66056-0.29386-0.59074
  -2  -1   7 1455.31    4.80  54-0.65358 0.55092-0.73077 0.65902-0.29948 0.59175
  -2   0 -17   -0.47    3.21  55-0.65377 0.38449-0.73133 0.72913-0.29692-0.50158
  -2   0   5   12.89    0.87  54-0.65360 0.53701-0.73084 0.73022-0.29919 0.50142
  -2   2  -9  539.80    3.55  54-0.65416 0.43948-0.73251 0.87427-0.29136-0.14015
  -1  -9  12   85.26    3.86  55-0.65293 0.65824-0.72889 0.08578-0.30800 0.84036
  -1  -8  12    1.11    2.82  54-0.65380 0.65926-0.73143 0.16145-0.29645 0.82725
  -1  -6  11  154.90    3.23  55-0.65354 0.65369-0.73065 0.30217-0.30004 0.78652
  -1  -2   7 1093.62    4.33  54-0.65370 0.62711-0.73112 0.58828-0.29789 0.60206
  -1  -1 -18  699.52    7.79  54-0.65350 0.45224-0.73053 0.65976-0.30059-0.52473
  -1   1 -12  113.91    2.78  54-0.65375 0.49458-0.73128 0.80183-0.29712-0.25795
   0  -7  10  258.52    3.83  55-0.65337 0.72268-0.73017 0.23042-0.30226 0.75544
   0  -3 -20    1.47    4.50  55-0.65308 0.51325-0.72933 0.51553-0.30607-0.60003
   0  -2 -18    8.57    2.97  54-0.65410 0.52827-0.73233 0.58986-0.29220-0.52347
   0  -2   5    1.06    0.91  55-0.65346 0.68809-0.73041 0.58777-0.30115 0.52786
   0  -1 -16   29.43    2.96  54-0.65399 0.54339-0.73198 0.66049-0.29386-0.43006
   0  -1   3 1288.07    3.01  54-0.65380 0.67562-0.73142 0.66008-0.29649 0.43071
   0   0 -13    0.36    2.26  55-0.65377 0.56543-0.73133 0.72980-0.29692-0.29518
   1 -11   9   70.16    3.99  55-0.65320 0.79028-0.72967-0.05434-0.30452 0.72451
   1 -10   9   28.97    3.05  55-0.65305 0.79040-0.72925 0.01619-0.30641 0.72669
   1  -9   9   97.28    3.22  55-0.65356 0.79122-0.73070 0.08917-0.29981 0.71968
   1  -3 -18   21.97    4.20  54-0.65374 0.60575-0.73123 0.51737-0.29736-0.50536
   1  -2 -16  176.78    4.18  54-0.65398 0.61978-0.73196 0.58934-0.29396-0.41836
   2 -11   7    8.04    2.51  55-0.65334 0.85278-0.73006-0.05334-0.30276 0.64437
   2 -10   7  162.33    3.33  55-0.65313 0.85334-0.72947 0.01693-0.30543 0.64617
   2  -9   7  277.70    3.52  54-0.65375 0.85376-0.73126 0.09077-0.29724 0.63816
   2  -7   6  207.79    2.73  55-0.65275 0.84690-0.72841 0.22930-0.31017 0.60500
   2  -2 -13  463.02    4.33  54-0.65353 0.71577-0.73062 0.58760-0.30020-0.26522
   3 -12   4    2.36    2.65  55-0.65240 0.90876-0.72746-0.12876-0.31433 0.53150
   3  -8   4  155.92    2.07  55-0.65332 0.90965-0.73001 0.16003-0.30299 0.51932
   3  -7 -18    0.10    3.70  55-0.65381 0.75922-0.73146 0.22851-0.29631-0.48604
   3  -5 -16  257.50    4.77  54-0.65369 0.77118-0.73108 0.37526-0.29805-0.39079
   3  -4 -14  335.92    4.47  54-0.65393 0.78555-0.73181 0.44676-0.29464-0.30403
   3  -3 -11   55.94    2.08  54-0.65359 0.80616-0.73078 0.51694-0.29944-0.16352
   4 -10   1    7.69    1.19  56-0.65178 0.96282-0.72579 0.01425-0.32147 0.41472
   4  -8 -16   14.93    3.77  55-0.65315 0.84565-0.72954 0.16043-0.30512-0.37352
   4  -7 -15   45.66    3.34  54-0.65348 0.85315-0.73048 0.23293-0.30083-0.33092
   4  -5 -11   83.29    2.25  54-0.65350 0.88151-0.73055 0.37447-0.30053-0.15097
   4  -5  -4    0.89    0.62  56-0.65192 0.92855-0.72617 0.37047-0.31988 0.18577
   5 -11 -11   26.59    3.34  54-0.65350 0.95560-0.73052-0.05056-0.30064-0.13949
   5 -10 -11   28.77    2.92  54-0.65357 0.95663-0.73073 0.02040-0.29968-0.14012
   5  -9 -11    1.69    2.41  55-0.65255 0.95696-0.72785 0.08696-0.31259-0.12702
   5  -9  -5  124.40    1.29  56-0.65088 0.99662-0.72351 0.08355-0.33096 0.16229
   5  -8  -8   22.87    1.63  55-0.65237 0.97726-0.72736 0.15928-0.31474 0.00981
 -11  -2  13  245.39    5.79  56-0.65158-0.09926-0.72551 0.58168-0.32287 0.78210
 -10  -1  12    1.06    3.26  56-0.65220-0.02731-0.72715 0.65698-0.31588 0.73994
 -10   2   6  128.00    2.30  56-0.65172-0.07147-0.72588 0.86774-0.32129 0.47443
  -9  -4  15   13.85    4.85  56-0.65164 0.06783-0.72566 0.43859-0.32223 0.89578
  -9  -1  12  257.98    4.64  55-0.65227 0.04834-0.72734 0.65461-0.31504 0.75271
  -9   2   6   93.48    2.04  56-0.65081 0.00493-0.72355 0.86545-0.33098 0.49545
  -9   3 -12    7.87    3.75  56-0.65209-0.11978-0.72685 0.94022-0.31717-0.33314
  -8  -6  16   60.46    5.34  56-0.65153 0.15120-0.72539 0.29581-0.32339 0.95521
  -8  -4  15    4.52    3.93  55-0.65242 0.14545-0.72774 0.44127-0.31329 0.89732
  -8  -3  14    0.83    3.90  56-0.65202 0.13774-0.72667 0.51480-0.31792 0.85725
  -8  -2  13   56.99    3.68  56-0.65204 0.13051-0.72671 0.58186-0.31773 0.81323
  -8   2   6   35.15    1.35  56-0.65199 0.08259-0.72658 0.86881-0.31830 0.49506
  -7   0  10   27.93    2.04  55-0.65266 0.18892-0.72840 0.72759-0.31041 0.68082
  -7   1   8  244.80    2.77  56-0.65198 0.17325-0.72656 0.79724-0.31840 0.59818
  -7   2 -16   43.67    5.43  56-0.65201 0.00496-0.72664 0.86893-0.31806-0.48858
  -6  -8  16   30.81    5.96  56-0.65169 0.30307-0.72580 0.15398-0.32164 0.97592
  -6  -4  14  316.97    5.58  56-0.65174 0.29053-0.72594 0.43935-0.32104 0.88474
  -6  -1  11  160.88    2.94  55-0.65270 0.27167-0.72850 0.65591-0.30996 0.73790
  -6   2 -16    8.91    3.88  56-0.65175 0.08238-0.72596 0.86699-0.32094-0.47353
  -6   3 -12   58.34    3.09  55-0.65241 0.10929-0.72771 0.94130-0.31344-0.29972
  -5   1 -18   37.78    5.41  55-0.65213 0.14451-0.72697 0.79780-0.31665-0.55680
  -5   3 -11  564.56    4.80  55-0.65250 0.19358-0.72796 0.94150-0.31231-0.24438
  -4  -9  15    2.86    5.24  55-0.65220 0.44968-0.72716 0.08505-0.31581 0.94779
  -4  -6  14  113.16    4.31  55-0.65217 0.44397-0.72706 0.29789-0.31625 0.90351
  -4   3  -9   45.20    1.99  55-0.65235 0.28421-0.72756 0.94101-0.31406-0.14079
  -3  -9  14   32.13    4.70  56-0.65170 0.51743-0.72582 0.08373-0.32153 0.92116
  -3  -8  14   17.30    4.07  55-0.65265 0.51998-0.72837 0.15656-0.31051 0.90985
  -3  -6  13   26.93    3.64  56-0.65175 0.51254-0.72595 0.29770-0.32098 0.87492
  -3   0 -19    0.10    4.38  56-0.65187 0.29367-0.72628 0.72086-0.31962-0.57602
  -3   2 -13   43.89    2.81  55-0.65236 0.33280-0.72758 0.87014-0.31398-0.30974
  -2 -11  13   60.77    6.22  56-0.65166 0.58644-0.72572-0.05815-0.32198 0.88846
  -2 -10  13   21.98    4.35  56-0.65143 0.58685-0.72514 0.01208-0.32442 0.89028
  -2  -9  13   20.49    4.11  56-0.65185 0.58753-0.72623 0.08385-0.31983 0.88575
  -2  -6  12  280.63    4.32  56-0.65210 0.58251-0.72688 0.29789-0.31704 0.83722
  -2   1 -15    7.45    3.21  55-0.65238 0.39513-0.72764 0.79872-0.31375-0.38916
  -2   2 -10   -0.15    1.16  55-0.65285 0.43358-0.72893 0.86951-0.30802-0.17030
  -1 -11  12   64.83    4.44  55-0.65261 0.65733-0.72827-0.05587-0.31097 0.84366
  -1 -10  12   57.27    4.32  55-0.65246 0.65816-0.72784 0.01446-0.31284 0.84507
  -1  -5  10   49.22    2.37  56-0.65189 0.64496-0.72634 0.36940-0.31935 0.76081
  -1  -2 -20    7.83    4.81  55-0.65269 0.43669-0.72848 0.58571-0.31005-0.60841
  -1  -1   5   65.62    1.27  56-0.65160 0.61114-0.72556 0.65384-0.32264 0.53626
  -1   0 -16  130.05    4.10  55-0.65274 0.46490-0.72861 0.72841-0.30947-0.42727
  -1   1 -13   86.02    2.76  56-0.65199 0.48565-0.72660 0.79713-0.31823-0.28209
   0  -2 -19  129.92    5.01  56-0.65166 0.52023-0.72571 0.58298-0.32200-0.53774
   0  -1 -17   53.36    3.56  56-0.65175 0.53409-0.72595 0.65416-0.32098-0.44846
   0   0 -14  389.52    4.60  55-0.65212 0.55498-0.72693 0.72644-0.31682-0.31722
   1  -7   8  283.96    3.29  56-0.65202 0.78347-0.72667 0.22730-0.31791 0.69253
   1  -4 -20   29.13    5.45  55-0.65222 0.58925-0.72720 0.44240-0.31566-0.57822
   1  -2 -17  161.70    4.52  56-0.65181 0.61043-0.72612 0.58314-0.32026-0.43717
   1  -1 -14  316.51    4.17  55-0.65265 0.63163-0.72837 0.65693-0.31052-0.31171
   1   0  -9    1.47    1.25  56-0.65185 0.66522-0.72621 0.72603-0.31989-0.07520
   1   0  -8  625.85    3.39  55-0.65223 0.67350-0.72724 0.72697-0.31546-0.03556
   1   0  -7   -0.93    1.16  56-0.65227 0.68217-0.72733 0.72600-0.31506 0.00868
   1   0  -6 1263.89    4.01  56-0.65206 0.68713-0.72677 0.72623-0.31749 0.05776
   2  -5 -19    0.25    3.37  55-0.65281 0.67453-0.72881 0.36906-0.30858-0.52884
   2  -4 -18   70.35    4.87  55-0.65222 0.67910-0.72719 0.44148-0.31567-0.47608
   2  -4   3    0.45    0.67  55-0.65220 0.82546-0.72714 0.44217-0.31590 0.47548
   2  -3 -16   21.17    3.08  55-0.65276 0.69416-0.72869 0.51510-0.30913-0.39153
   2  -2 -14   65.24    2.61  56-0.65165 0.70756-0.72569 0.58294-0.32209-0.28793
   3  -9   4    6.12    1.66  56-0.65065 0.90649-0.72317 0.08199-0.33255 0.54905
   3  -6 -18    0.78    4.41  56-0.65204 0.75632-0.72672 0.29579-0.31771-0.46100
   3  -4 -15   14.79    2.73  55-0.65207 0.77608-0.72681 0.44156-0.31731-0.32705
   3  -3 -12  141.88    2.77  55-0.65218 0.79757-0.72710 0.51354-0.31608-0.19258
   4  -6 -14  117.33    3.47  55-0.65262 0.85962-0.72828 0.30172-0.31094-0.27643
   4  -5 -12   29.21    2.17  55-0.65211 0.87326-0.72692 0.37097-0.31686-0.17983
   5 -10 -12    0.76    2.86  55-0.65214 0.94832-0.72698 0.01566-0.31658-0.16730
   5  -9 -12   73.46    3.12  56-0.65110 0.94826-0.72429 0.08485-0.32796-0.15690
   5  -8 -10    5.49    1.94  56-0.65158 0.96267-0.72552 0.15660-0.32282-0.07135
   5  -8  -9   98.90    2.13  55-0.65221 0.97007-0.72718 0.15835-0.31574-0.03424
   5  -8  -7   62.31    1.48  56-0.65188 0.98350-0.72630 0.15763-0.31950 0.06041
 -12  -1  11   10.74    3.67  57-0.64996-0.19222-0.72163 0.64878-0.33895 0.69736
 -11   0  10  749.20    6.71  56-0.65076-0.12028-0.72358 0.72266-0.33108 0.65348
 -11   3   1   93.83    1.36  61-0.64183-0.19257-0.70390 0.91623-0.40190 0.31611
 -10  -3  14   32.65    4.98  56-0.65070-0.01611-0.72344 0.50788-0.33168 0.84831
 -10  -2  13  262.00    5.60  56-0.65090-0.02321-0.72394 0.57972-0.32962 0.80093
 -10   0  10  261.73    4.25  57-0.64960-0.04584-0.72076 0.71931-0.34237 0.67745
 -10   3   2  162.42    1.60  59-0.64651-0.10459-0.71372 0.92657-0.36871 0.33993
  -9  -3  14   24.03    4.54  56-0.65090 0.06002-0.72393 0.50835-0.32965 0.85790
  -9  -2  13  122.74    4.16  56-0.65107 0.05331-0.72438 0.58023-0.32780 0.81104
  -9   0  10    1.91    2.62  57-0.64946 0.03140-0.72042 0.71883-0.34370 0.69076
  -8   0  10   -0.66    2.03  57-0.65057 0.11013-0.72312 0.72353-0.33298 0.69016
  -8   1   8    0.60    1.99  58-0.64904 0.09448-0.71943 0.78853-0.34756 0.61484
  -8   3 -13   61.32    4.18  56-0.65071-0.05181-0.72348 0.93664-0.33153-0.35048
  -7  -7  16    4.58    4.99  56-0.65101 0.22631-0.72422 0.22369-0.32849 0.97153
  -7  -5  15    3.34    4.36  56-0.65078 0.21957-0.72364 0.36590-0.33086 0.92737
  -7  -1  11  494.61    4.77  57-0.64973 0.19179-0.72106 0.64883-0.34119 0.75711
  -7   3 -13   10.87    3.21  56-0.65088 0.02522-0.72389 0.93697-0.32983-0.34108
  -6  -6  15   36.33    4.56  57-0.65042 0.29597-0.72275 0.29353-0.33448 0.94370
  -6  -3  13   42.54    3.14  56-0.65105 0.28336-0.72432 0.50924-0.32807 0.84663
  -6  -2  12   -0.73    1.69  56-0.65128 0.27651-0.72491 0.58340-0.32561 0.79721
  -6   0   9   -0.72    1.62  57-0.65023 0.25438-0.72228 0.72320-0.33634 0.67375
  -6   3 -13    3.84    3.04  57-0.65024 0.10203-0.72232 0.93450-0.33620-0.32233
  -6   3   1  588.66    1.16  61-0.64224 0.19117-0.70474 0.91822-0.39920 0.37269
  -5  -7  15   18.90    3.32  56-0.65126 0.37262-0.72485 0.22477-0.32588 0.94698
  -5  -5  14    2.64    2.63  56-0.65126 0.36588-0.72485 0.36741-0.32588 0.90126
  -5  -1  10 1715.62    7.01  56-0.65102 0.33928-0.72425 0.65222-0.32834 0.72227
  -5   2 -16  102.74    4.52  57-0.65043 0.15673-0.72278 0.86485-0.33434-0.44821
  -5   3 -12  183.15    3.60  56-0.65051 0.18500-0.72296 0.93623-0.33361-0.26841
  -4  -7  14    1.78    3.49  57-0.64990 0.44059-0.72149 0.22149-0.33948 0.92743
  -4  -5  13  237.55    4.35  57-0.64997 0.43466-0.72164 0.36391-0.33890 0.88100
  -4  -1   9  695.94    4.21  57-0.65031 0.40794-0.72248 0.65043-0.33554 0.69629
  -4   1 -18   32.84    4.61  56-0.65050 0.22010-0.72294 0.79383-0.33370-0.52740
  -4   2 -15   38.86    3.53  56-0.65090 0.24111-0.72395 0.86617-0.32960-0.39691
  -4   3 -10  256.66    3.30  56-0.65095 0.27616-0.72408 0.93714-0.32905-0.17129
  -3 -10  14   35.70    4.20  56-0.65131 0.51732-0.72498 0.01158-0.32533 0.92503
  -3  -1   8  701.22    3.86  56-0.65100 0.47853-0.72419 0.65229-0.32861 0.65509
  -3   1 -17   11.39    4.14  56-0.65081 0.30443-0.72373 0.79446-0.33049-0.47383
  -3   2 -14   42.10    2.98  57-0.65015 0.32448-0.72210 0.86438-0.33709-0.33164
  -2  -5  11   59.11    2.49  57-0.64997 0.57339-0.72165 0.36405-0.33885 0.81372
  -2  -1 -20    5.56    4.00  56-0.65126 0.35907-0.72485 0.65365-0.32588-0.60417
  -2   0 -18    3.27    3.04  56-0.65146 0.37329-0.72537 0.72535-0.32368-0.51549
  -2   1 -16    4.34    3.28  57-0.65009 0.38601-0.72195 0.79229-0.33767-0.40933
  -2   2 -11  424.15    3.69  56-0.65138 0.42317-0.72518 0.86728-0.32451-0.19734
  -1  -7  11  403.64    4.94  56-0.65075 0.65003-0.72357 0.22432-0.33116 0.81758
  -1  -4   9  105.16    2.27  56-0.65095 0.63749-0.72407 0.43839-0.32911 0.72466
  -1  -3   8  675.77    3.77  56-0.65141 0.63132-0.72524 0.51087-0.32423 0.67439
  -1  -1 -19  232.42    6.16  56-0.65081 0.44304-0.72372 0.65217-0.33052-0.54106
  -1   0 -17   -1.52    3.64  57-0.65041 0.45828-0.72273 0.71906-0.33454-0.44747
   0 -12  10    1.39    4.51  57-0.65065 0.71924-0.72333-0.13227-0.33212 0.78422
   0 -11  10    2.84    3.54  57-0.64967 0.71787-0.72093-0.06410-0.34173 0.79516
   0  -9  10   -0.26    2.53  57-0.65019 0.72006-0.72219 0.07898-0.33672 0.79195
   0  -8  10   -0.53    2.31  57-0.65089 0.71859-0.72392 0.15503-0.32973 0.78052
   0  -6   9  115.65    2.68  56-0.65080 0.71306-0.72370 0.29572-0.33059 0.73820
   0  -3 -21   62.66    5.68  57-0.65015 0.50453-0.72208 0.50809-0.33716-0.61328
   0   1  -9  792.86    4.10  57-0.65022 0.58874-0.72227 0.79297-0.33642-0.07086
   0   1  -8  339.41    2.71  56-0.65084 0.59621-0.72380 0.79426-0.33022-0.03238
   0   1  -7   43.87    1.40  56-0.65088 0.60339-0.72389 0.79460-0.32983 0.01259
   0   1  -6   65.63    1.33  57-0.65042 0.60982-0.72275 0.79319-0.33449 0.06264
   1  -3 -19    2.94    4.07  56-0.65126 0.59486-0.72485 0.51115-0.32588-0.52288
   1  -3   4  773.20    2.89  57-0.65050 0.75509-0.72294 0.50902-0.33371 0.52592
   1  -1 -15  494.05    5.10  56-0.65054 0.62320-0.72306 0.65123-0.33323-0.33439
   1   0 -10   38.24    1.74  56-0.65073 0.65858-0.72351 0.72303-0.33138-0.10988
   1   0  -5    0.08    0.84  57-0.65048 0.69377-0.72291 0.72151-0.33384 0.11885
   2  -6   5   31.68    1.38  57-0.65051 0.83772-0.72296 0.29508-0.33361 0.58369
   2  -5 -20    4.98    4.68  57-0.65022 0.66264-0.72225 0.36631-0.33648-0.54464
   2  -5   4  380.84    2.49  57-0.64968 0.83001-0.72096 0.36474-0.34158 0.54571
   2  -3 -17  105.64    4.26  56-0.65048 0.68516-0.72289 0.50833-0.33390-0.41186
   2  -1  -9   10.01    1.41  56-0.65061 0.74119-0.72322 0.65168-0.33256-0.05162
   2  -1  -8  558.54    3.27  56-0.65094 0.74856-0.72405 0.65255-0.32919-0.00970
   2  -1  -7 1453.03    4.63  56-0.65076 0.75529-0.72360 0.65214-0.33102 0.03745
   3 -13   3   92.40    3.57  58-0.64876 0.89670-0.71878-0.20734-0.35001 0.52330
   3 -11   4    0.94    2.18  57-0.64998 0.90491-0.72167-0.06137-0.33881 0.55492
   3 -10   4    3.78    1.88  57-0.64963 0.90518-0.72084 0.00908-0.34205 0.55897
   3  -7   3   40.07    1.27  57-0.64985 0.89921-0.72136 0.22297-0.34003 0.51106
   3  -5 -17   31.80    3.43  56-0.65133 0.76229-0.72504 0.36917-0.32506-0.40948
   3  -5   1  514.88    1.71  57-0.64948 0.88524-0.72048 0.36453-0.34348 0.42353
   3  -3 -13   93.11    2.70  56-0.65060 0.78918-0.72319 0.50899-0.33268-0.22101
   4  -8 -17   21.09    4.64  56-0.65069 0.83731-0.72343 0.15342-0.33173-0.39048
   4  -8   0   15.82    0.87  59-0.64628 0.95091-0.71320 0.14355-0.37056 0.41792
   4  -7 -16   23.01    3.46  56-0.65111 0.84446-0.72448 0.22692-0.32739-0.35062
   4  -6 -15    5.04    3.21  56-0.65062 0.85078-0.72324 0.29650-0.33249-0.29937
   4  -5 -13  264.67    3.57  56-0.65051 0.86484-0.72297 0.36670-0.33359-0.20805
   5 -10 -13  108.36    3.79  57-0.65019 0.93959-0.72218 0.01134-0.33676-0.19379
   5  -8 -11   42.18    2.26  56-0.65056 0.95444-0.72309 0.15523-0.33310-0.10648
   5  -8  -6   97.82    1.46  57-0.64942 0.98854-0.72033 0.15143-0.34407 0.13019
 -12   0   9    0.19    3.26  59-0.64708-0.20520-0.71443 0.71227-0.36574 0.63102
 -12   1   7    3.35    2.76  58-0.64749-0.21994-0.71534 0.78463-0.36244 0.53807
 -11   2   5   99.33    2.51  59-0.64714-0.15834-0.71457 0.85652-0.36523 0.46020
  -9  -5  15   87.43    5.46  58-0.64822 0.06428-0.71699 0.35823-0.35635 0.93015
  -9   1   8   85.95    2.36  58-0.64847 0.01636-0.71757 0.78844-0.35418 0.60989
  -8  -5  15   87.34    5.39  57-0.64929 0.14297-0.71948 0.36094-0.34691 0.93259
  -8   3 -14    4.72    3.88  58-0.64795-0.06037-0.71639 0.92914-0.35858-0.36968
  -8   4  -7    0.51    1.70  59-0.64711-0.01251-0.71451 0.99891-0.36548-0.04610
  -8   4  -6   89.19    1.88  58-0.64774-0.00569-0.71590 0.99996-0.36039-0.00633
  -8   4  -5   55.63    1.52  58-0.64724 0.00060-0.71479 0.99905-0.36446 0.04276
  -7  -4  14  370.61    6.02  57-0.64936 0.21204-0.71966 0.43282-0.34623 0.89845
  -7  -3  13  150.49    4.04  58-0.64836 0.20426-0.71732 0.50218-0.35512 0.86180
  -7  -2  12  131.33    3.52  58-0.64844 0.19738-0.71751 0.57398-0.35441 0.81573
  -7   3 -14   24.62    3.82  58-0.64815 0.01444-0.71684 0.93060-0.35690-0.35951
  -6  -7  15    1.71    4.17  58-0.64835 0.29331-0.71729 0.21692-0.35524 0.96520
  -6   1   7  840.27    3.98  57-0.64902 0.24018-0.71884 0.78970-0.34936 0.59517
  -6   2 -17   -2.97    4.71  58-0.64886 0.07747-0.71848 0.85651-0.35075-0.49279
  -5  -9  15   -1.84    5.42  58-0.64887 0.37039-0.71849 0.07889-0.35071 0.97154
  -5  -8  15  159.74    5.37  57-0.64984 0.37135-0.72079 0.14880-0.34182 0.96280
  -5  -6  14   38.16    3.88  58-0.64826 0.36269-0.71709 0.28809-0.35598 0.93166
  -5  -4  13   85.55    2.99  57-0.64984 0.35838-0.72079 0.43438-0.34182 0.87191
  -5  -3  12  208.98    3.77  57-0.64905 0.35106-0.71891 0.50400-0.34910 0.83404
  -5  -2  11   20.61    2.24  57-0.64938 0.34444-0.71970 0.57627-0.34606 0.78565
  -5   3 -13   52.42    2.99  58-0.64834 0.17529-0.71727 0.93020-0.35533-0.29292
  -4  -8  14   18.57    4.06  58-0.64820 0.43933-0.71694 0.14501-0.35653 0.94369
  -4  -4  12  310.77    4.37  58-0.64833 0.42631-0.71726 0.43083-0.35536 0.85184
  -4   2 -16  349.28    5.42  58-0.64827 0.23148-0.71711 0.85966-0.35590-0.41546
  -4   3 -11  704.57    5.31  57-0.64937 0.26722-0.71967 0.93299-0.34618-0.19935
  -4   3  -2  208.96    1.19  58-0.64727 0.32871-0.71487 0.92823-0.36417 0.22573
  -3  -7  13   17.16    3.86  57-0.64932 0.51024-0.71955 0.21918-0.34664 0.90045
  -3  -5  12   91.80    3.08  57-0.64961 0.50408-0.72023 0.36275-0.34400 0.85237
  -3   0 -20  222.21    6.82  58-0.64856 0.28078-0.71778 0.71764-0.35340-0.58732
  -3   0   6  641.65    3.00  57-0.64900 0.46327-0.71879 0.71840-0.34955 0.58505
  -2  -7  12  172.69    4.16  57-0.64956 0.57955-0.72011 0.22029-0.34446 0.86469
  -2  -4  10    2.82    1.91  58-0.64869 0.56510-0.71808 0.43269-0.35225 0.78160
  -2  -3   9   26.12    1.77  58-0.64853 0.55881-0.71770 0.50358-0.35369 0.73771
  -2  -2   8    2.75    0.96  57-0.65007 0.55271-0.72134 0.57846-0.33963 0.67868
  -2   0 -19   -2.46    4.43  58-0.64884 0.36656-0.71842 0.71416-0.35097-0.53386
  -2   2 -12  894.39    5.49  57-0.64984 0.41420-0.72079 0.86282-0.34182-0.22521
  -2   2  -2 2038.99    3.19  57-0.64919 0.48396-0.71926 0.86113-0.34777 0.23309
  -1  -8  11  103.57    3.51  58-0.64882 0.64798-0.71839 0.14769-0.35109 0.83823
  -1  -2 -21  112.80    5.44  57-0.64995 0.42775-0.72107 0.57830-0.34072-0.62144
  -1   1 -14  527.77    4.81  57-0.65001 0.47689-0.72121 0.79198-0.34018-0.30544
   0 -10  10   91.61    3.92  57-0.64951 0.71698-0.72000 0.00708-0.34489 0.79911
   0  -5   8  395.93    3.39  58-0.64898 0.70483-0.71876 0.36197-0.34967 0.71198
   0  -3   6  319.37    2.43  57-0.64934 0.69167-0.71961 0.50550-0.34643 0.61727
   0  -2 -20   50.76    5.28  57-0.64892 0.51007-0.71862 0.57595-0.35022-0.55378
   0  -1 -18  480.44    6.89  57-0.64913 0.52426-0.71910 0.64732-0.34837-0.46737
   0   0 -15   -0.84    1.96  57-0.65001 0.54802-0.72121 0.71868-0.34018-0.34053
   0   1 -10 2644.94    7.79  57-0.64949 0.58058-0.71995 0.79050-0.34508-0.10805
   0   1  -5  626.62    2.69  58-0.64891 0.61511-0.71860 0.78908-0.35030 0.12381
   1 -12   8   -0.13    3.63  58-0.64902 0.77999-0.71885-0.13733-0.34934 0.72301
   1  -8   8    8.15    2.08  57-0.64939 0.78026-0.71971 0.14952-0.34603 0.72050
   1  -6   7   71.84    2.08  57-0.64938 0.77418-0.71969 0.29194-0.34610 0.67477
   1  -3 -20    7.19    4.31  58-0.64838 0.58496-0.71736 0.50369-0.35499-0.53914
   1  -2 -18    1.62    3.78  57-0.64924 0.60002-0.71935 0.57718-0.34740-0.45635
   1   0 -11    0.98    1.64  57-0.64947 0.64973-0.71990 0.72070-0.34527-0.14280
   2 -12   6   71.60    3.19  58-0.64899 0.84078-0.71877-0.13579-0.34965 0.64686
   2  -8   6  300.27    3.19  57-0.64948 0.84295-0.71994 0.15017-0.34513 0.64062
   2  -4 -19   39.27    4.42  57-0.64962 0.66977-0.72026 0.43483-0.34387-0.49275
   2  -2 -15   10.66    2.48  57-0.64961 0.69823-0.72023 0.57753-0.34399-0.31250
   2  -1 -11  199.39    2.77  57-0.64898 0.72536-0.71876 0.64678-0.34969-0.12520
   2  -1 -10  681.01    3.95  57-0.65001 0.73358-0.72121 0.64957-0.34018-0.08926
   2  -1  -6 2135.82    5.05  57-0.64993 0.76117-0.72100 0.64957-0.34100 0.09257
   3  -6 -19  103.38    5.74  57-0.64936 0.74567-0.71964 0.29137-0.34628-0.47811
   3  -6   2   79.00    1.17  58-0.64752 0.88993-0.71542 0.28813-0.36215 0.48761
   3  -5 -18   19.78    4.22  57-0.64893 0.75208-0.71864 0.36305-0.35012-0.42883
   3  -4 -16    3.61    2.31  57-0.64990 0.76703-0.72093 0.43630-0.34127-0.34827
   3  -3 -14  129.17    3.22  57-0.64888 0.78028-0.71853 0.50412-0.35055-0.24786
   3  -3  -3   96.68    0.81  58-0.64786 0.85586-0.71619 0.50279-0.35932 0.25804
   4 -12   0   90.56    2.23  59-0.64647 0.95019-0.71310-0.14170-0.37051 0.41965
   4  -7 -17    1.93    3.71  58-0.64867 0.83493-0.71804 0.21934-0.35242-0.37101
   4  -6 -16   63.46    3.52  58-0.64834 0.84132-0.71727 0.29006-0.35531-0.32231
   4  -5 -14   68.86    2.92  58-0.64878 0.85567-0.71829 0.36200-0.35148-0.23545
   4  -4 -10   44.91    1.98  58-0.64807 0.88342-0.71665 0.43155-0.35763-0.04851
   4  -4  -9   90.66    1.85  58-0.64837 0.89082-0.71733 0.43246-0.35508-0.00590
   4  -4  -8   74.16    1.74  58-0.64809 0.89750-0.71670 0.43184-0.35743 0.04162
   5  -9 -13   67.68    2.86  57-0.64956 0.93913-0.72012 0.07991-0.34442-0.18608
   5  -8 -12  115.12    2.93  57-0.64925 0.94627-0.71939 0.15008-0.34725-0.13837
   5  -7 -10   60.16    2.27  58-0.64779 0.95871-0.71602 0.21802-0.35997-0.03509
   5  -7  -9   88.50    2.07  58-0.64789 0.96606-0.71626 0.21820-0.35907 0.00914
   5  -7  -8   -0.47    1.40  59-0.64712 0.97370-0.71453 0.21236-0.36540 0.06358
 -12   2   4    0.22    1.98  60-0.64513-0.24038-0.70977 0.85252-0.38172 0.42053
 -11  -2  12   -1.98    4.05  59-0.64616-0.11007-0.71198 0.57082-0.37407 0.78667
 -11  -1  11   46.71    3.96  58-0.64784-0.11586-0.71571 0.64339-0.36065 0.72946
 -10  -4  14   56.01    5.07  59-0.64622-0.02063-0.71212 0.42551-0.37355 0.89059
 -10  -1  11  129.65    4.14  59-0.64653-0.04186-0.71278 0.64010-0.37123 0.75130
  -9  -4  14  345.22    6.44  59-0.64632 0.05539-0.71234 0.42576-0.37281 0.90082
  -9  -1  11    2.06    2.98  59-0.64650 0.03601-0.71274 0.64025-0.37139 0.76360
  -9   4  -7    2.46    1.91  59-0.64594-0.08960-0.71150 0.99525-0.37572-0.04722
  -9   4  -6   65.84    2.09  59-0.64630-0.08397-0.71229 0.99628-0.37298-0.00496
  -9   4  -5   11.81    1.42  59-0.64573-0.07749-0.71105 0.99524-0.37732 0.04381
  -9   4  -4   87.68    1.56  60-0.64320-0.07332-0.70572 0.98998-0.39526 0.10661
  -8  -4  14    2.57    4.12  58-0.64758 0.13353-0.71513 0.42861-0.36278 0.90349
  -8  -3  13  423.28    5.95  59-0.64633 0.12548-0.71236 0.49672-0.37274 0.86788
  -8  -2  12   75.48    3.18  59-0.64622 0.11861-0.71210 0.56764-0.37362 0.82325
  -8  -1  11   61.53    2.93  58-0.64776 0.11344-0.71553 0.64371-0.36133 0.76528
  -8   4  -8   28.40    2.27  59-0.64626-0.02179-0.71220 0.99645-0.37329-0.08345
  -8   4  -4   82.12    1.51  59-0.64535 0.00569-0.71024 0.99456-0.38011 0.10354
  -7  -6  15   18.05    3.73  58-0.64813 0.21798-0.71638 0.28651-0.35820 0.95546
  -7   2   5   50.15    1.39  59-0.64663 0.14739-0.71301 0.85540-0.37041 0.51360
  -7   4  -8    2.64    2.03  59-0.64574 0.05562-0.71108 0.99557-0.37721-0.06777
  -7   4  -7   11.97    1.79  59-0.64663 0.06197-0.71300 0.99734-0.37044-0.03117
  -7   4  -6  164.56    2.25  59-0.64688 0.06967-0.71357 0.99769-0.36844 0.01347
  -7   4  -5   20.43    1.30  59-0.64574 0.07595-0.71108 0.99563-0.37719 0.06749
  -6  -8  15   97.31    5.64  59-0.64652 0.29146-0.71277 0.14097-0.37127 0.97982
  -6  -5  14   13.26    2.84  58-0.64813 0.28754-0.71638 0.35779-0.35820 0.92228
  -6  -1  10  502.49    4.23  59-0.64636 0.25829-0.71241 0.64045-0.37255 0.75471
  -6   3 -14   83.09    3.93  58-0.64769 0.09053-0.71538 0.92866-0.36187-0.34206
  -5   0   8    1.94    1.39  59-0.64758 0.32235-0.71513 0.71368-0.36279 0.66467
  -5   1   6 2217.30    5.56  59-0.64713 0.30816-0.71411 0.78510-0.36647 0.57900
  -5   2 -17   61.83    4.92  58-0.64760 0.14580-0.71517 0.85762-0.36262-0.46542
  -4 -10  14    2.30    5.15  59-0.64692 0.43811-0.71366-0.00015-0.36810 0.95575
  -4  -9  14   73.46    5.26  59-0.64721 0.43792-0.71428 0.07227-0.36585 0.95298
  -4  -6  13   45.21    3.50  59-0.64659 0.43129-0.71293 0.28430-0.37071 0.91273
  -4  -3  11    0.40    2.21  59-0.64745 0.41931-0.71483 0.50173-0.36386 0.81261
  -4  -2  10   32.10    1.58  58-0.64826 0.41303-0.71667 0.57345-0.35712 0.76322
  -4   0   7    3.02    1.23  59-0.64729 0.39074-0.71448 0.71388-0.36515 0.63512
  -4   1 -19   68.93    5.90  58-0.64748 0.20879-0.71490 0.78651-0.36362-0.54272
  -4   1   5  241.37    1.79  58-0.64735 0.37846-0.71461 0.78544-0.36469 0.54316
  -4   3 -12  169.53    3.46  58-0.64741 0.25823-0.71475 0.92826-0.36417-0.22643
  -3  -9  13   48.35    4.35  59-0.64629 0.50650-0.71226 0.06962-0.37308 0.92733
  -3  -8  13  153.11    4.90  58-0.64739 0.50775-0.71470 0.14280-0.36434 0.91787
  -3  -4  11 1146.74    6.55  58-0.64807 0.49619-0.71623 0.43039-0.35875 0.82195
  -3  -3  10  428.17    3.83  58-0.64727 0.48841-0.71443 0.49981-0.36533 0.78257
  -3  -2   9   12.23    1.21  58-0.64826 0.48290-0.71667 0.57350-0.35712 0.72893
  -3   1 -18   80.41    4.63  58-0.64807 0.29318-0.71623 0.78754-0.35875-0.49126
  -3   2 -15   -0.59    3.05  59-0.64757 0.31645-0.71510 0.85616-0.36291-0.35611
  -3   3  -9   23.63    1.78  59-0.64659 0.35508-0.71292 0.92650-0.37074-0.07307
  -3   3  -8    2.89    1.56  58-0.64736 0.36269-0.71462 0.92823-0.36463-0.03289
  -3   3  -7   38.31    1.51  58-0.64753 0.37032-0.71502 0.92837-0.36320 0.01038
  -3   3  -6 3121.83    6.67  59-0.64700 0.37706-0.71382 0.92686-0.36753 0.06039
  -2 -11  12   27.64    4.55  59-0.64626 0.57458-0.71219-0.07245-0.37332 0.89404
  -2  -9  12   70.46    3.83  59-0.64622 0.57507-0.71211 0.06943-0.37362 0.89418
  -2  -8  12  153.39    4.41  58-0.64755 0.57760-0.71506 0.14419-0.36305 0.88313
  -2   1 -17   -0.91    3.67  59-0.64727 0.37849-0.71442 0.78298-0.36536-0.43059
  -2   2 -13  160.75    3.32  58-0.64792 0.40491-0.71588 0.85795-0.36002-0.25204
  -1 -11  11  143.07    5.24  58-0.64739 0.64495-0.71469-0.06834-0.36439 0.85146
  -1 -10  11  146.95    4.75  59-0.64706 0.64474-0.71396 0.00029-0.36701 0.85471
  -1  -9  11   19.03    3.20  58-0.64748 0.64566-0.71489 0.07312-0.36366 0.85072
  -1  -6  10   71.90    2.70  58-0.64771 0.64075-0.71542 0.28706-0.36171 0.80278
  -1  -1 -20   -0.58    4.79  59-0.64756 0.43318-0.71507 0.64123-0.36302-0.55989
  -1   0 -18   17.83    4.19  58-0.64768 0.44512-0.71534 0.71494-0.36201-0.46526
  -1   1 -15   10.02    3.15  58-0.64773 0.46719-0.71547 0.78628-0.36156-0.32921
   0  -7   9  266.16    3.54  58-0.64729 0.70941-0.71447 0.21543-0.36517 0.77282
   0  -4   7  577.23    3.38  58-0.64817 0.69739-0.71645 0.43098-0.35793 0.67419
   0   0 -16    6.74    3.14  58-0.64764 0.53653-0.71525 0.71534-0.36234-0.36123
   0   1 -12   11.98    2.08  59-0.64676 0.56319-0.71329 0.78396-0.36941-0.17433
   0   1 -11  501.18    3.77  58-0.64833 0.57223-0.71681 0.78750-0.35657-0.14151
   1 -11   8   20.63    3.08  58-0.64767 0.77734-0.71533-0.06902-0.36206 0.73759
   1 -10   8   50.64    2.84  59-0.64715 0.77764-0.71417 0.00206-0.36628 0.74115
   1  -9   8  163.74    3.40  58-0.64776 0.77854-0.71554 0.07462-0.36130 0.73594
   1  -5   6   10.15    1.34  58-0.64747 0.76570-0.71488 0.35826-0.36371 0.64675
   1  -4   5   28.52    1.20  58-0.64736 0.75878-0.71464 0.42958-0.36458 0.60188
   1  -2   2 1503.10    2.90  59-0.64614 0.73681-0.71194 0.56954-0.37421 0.47554
   1  -1 -16  100.89    3.19  58-0.64833 0.61391-0.71681 0.64543-0.35657-0.35598
   1   0 -13   -1.36    2.19  59-0.64687 0.63356-0.71355 0.71058-0.36850-0.20739
   1   0 -12  899.70    5.15  58-0.64833 0.64152-0.71681 0.71646-0.35657-0.17496
   1   0  -4  371.79    1.87  59-0.64707 0.69595-0.71398 0.71345-0.36697 0.19780
   2 -11   6   -1.01    2.40  59-0.64729 0.84082-0.71446-0.07076-0.36521 0.65978
   2 -10   6  162.57    3.24  59-0.64668 0.83922-0.71311-0.00007-0.37005 0.66675
   2  -9   6    4.51    2.00  59-0.64732 0.84068-0.71454 0.07317-0.36494 0.66002
   2  -4 -20   44.95    4.45  59-0.64646 0.66049-0.71264 0.42638-0.37174-0.50962
   2  -3 -18    8.07    3.57  58-0.64777 0.67464-0.71555 0.50213-0.36127-0.43170
   2  -3   1 2235.47    2.86  59-0.64613 0.80603-0.71193 0.49810-0.37425 0.44232
   2  -2 -16  358.45    5.18  58-0.64734 0.68865-0.71459 0.57165-0.36477-0.33617
   2  -1 -12    7.13    1.95  58-0.64756 0.71705-0.71507 0.64357-0.36301-0.15702
   2  -1  -5  216.95    1.66  58-0.64738 0.76553-0.71467 0.64326-0.36445 0.16140
   3  -4 -17  162.33    4.64  58-0.64744 0.75755-0.71480 0.42872-0.36398-0.37075
   3  -3 -15    7.00    2.65  59-0.64665 0.77069-0.71305 0.49930-0.37027-0.27408
   3  -2  -9   17.36    1.39  59-0.64643 0.81310-0.71256 0.56948-0.37201-0.00052
   4 -13  -1    2.61    1.92  60-0.64328 0.94070-0.70589-0.22170-0.39471 0.39743
   4  -5 -15   42.81    2.90  59-0.64649 0.84661-0.71271 0.35663-0.37149-0.26113
   4  -4 -11  280.17    3.16  58-0.64733 0.87554-0.71457 0.42935-0.36483-0.08691
   4  -4  -7   82.39    1.49  59-0.64705 0.90306-0.71394 0.42894-0.36710 0.09647
   5  -9 -14   18.36    3.12  58-0.64760 0.92943-0.71517 0.07519-0.36264-0.21389
   5  -8 -13    0.93    2.44  58-0.64776 0.93734-0.71553 0.14629-0.36133-0.16861
   5  -8  -5   48.33    0.95  61-0.64213 0.98772-0.70354 0.13422-0.40233 0.23425
   5  -7 -12   54.42    2.74  59-0.64591 0.94288-0.71144 0.21246-0.37596-0.10948
   5  -7 -11  277.82    3.27  58-0.64715 0.95079-0.71417 0.21659-0.36627-0.07389
   5  -7  -7  167.73    1.81  59-0.64524 0.97727-0.71000 0.21171-0.38094 0.12183
 -11  -3  13   71.52    4.49  59-0.64597-0.10408-0.71173 0.49596-0.37585 0.83551
 -11   0   9   -1.02    2.81  60-0.64474-0.13188-0.70912 0.71027-0.38485 0.66245
 -11   1   7   16.83    2.50  60-0.64328-0.14969-0.70606 0.77676-0.39503 0.58082
 -10  -3  13   39.72    4.64  60-0.64497-0.02931-0.70960 0.49417-0.38320 0.85385
 -10  -2  12   46.71    4.01  60-0.64505-0.03480-0.70977 0.56575-0.38263 0.80848
 -10   2   5  284.87    2.74  60-0.64296-0.08642-0.70539 0.84712-0.39720 0.50430
  -9  -3  13  140.55    4.77  60-0.64514 0.04822-0.70995 0.49475-0.38200 0.86474
  -9  -2  12   25.33    3.46  60-0.64510 0.04144-0.70988 0.56543-0.38225 0.82027
  -9   3   2  129.63    1.31  61-0.64101-0.03306-0.70146 0.91450-0.40974 0.39302
  -9   4  -8   41.59    2.50  60-0.64475-0.09911-0.70913 0.99248-0.38481-0.08326
  -8  -6  15   49.49    4.37  59-0.64627 0.13900-0.71239 0.28270-0.37354 0.95922
  -8   3   2    5.51    0.72  61-0.64178 0.04501-0.70301 0.91617-0.40488 0.40054
  -8   4  -9   32.58    2.50  60-0.64480-0.03006-0.70923 0.99292-0.38447-0.11775
  -7  -7  15  198.32    6.60  59-0.64570 0.21456-0.71117 0.21024-0.37782 0.97557
  -7  -5  14  128.03    4.97  60-0.64515 0.20782-0.70999 0.35186-0.38188 0.93395
  -7   0   9    0.90    1.57  59-0.64587 0.17438-0.71153 0.71006-0.37655 0.70124
  -7   1   7  154.74    2.33  60-0.64377 0.15835-0.70707 0.77778-0.39169 0.62574
  -7   3 -15    1.07    4.00  60-0.64496 0.00487-0.70957 0.92287-0.38330-0.37986
  -7   4  -9   42.41    2.43  60-0.64445 0.04621-0.70849 0.99276-0.38695-0.10343
  -7   4  -4   64.27    1.31  60-0.64287 0.08002-0.70522 0.98939-0.39777 0.13340
  -6  -6  14  233.34    5.83  60-0.64451 0.28341-0.70862 0.27934-0.38651 0.95030
  -6  -4  13   27.68    3.36  59-0.64596 0.27824-0.71172 0.42529-0.37590 0.89409
  -6  -3  12  856.88    6.55  60-0.64467 0.27038-0.70895 0.49374-0.38541 0.85861
  -6  -2  11  178.18    3.35  60-0.64462 0.26330-0.70886 0.56530-0.38571 0.81333
  -6   3 -15   34.84    3.61  60-0.64449 0.08002-0.70857 0.92185-0.38668-0.36287
  -6   4  -7   34.19    1.75  60-0.64351 0.13614-0.70653 0.99086-0.39349 0.00526
  -5  -7  14  115.37    4.69  59-0.64571 0.36029-0.71117 0.21054-0.37781 0.95363
  -5  -5  13   53.08    3.45  59-0.64531 0.35335-0.71031 0.35248-0.38077 0.91095
  -5   3 -14    0.79    3.13  60-0.64539 0.16996-0.71049 0.92252-0.38016-0.31725
  -4   2 -17  137.61    5.20  59-0.64523 0.22070-0.71014 0.85263-0.38134-0.43488
  -4   3 -13  245.65    4.02  59-0.64506 0.24884-0.70978 0.92307-0.38260-0.25324
  -3 -10  13   10.06    4.16  59-0.64580 0.50612-0.71138-0.00206-0.37708 0.93021
  -3  -6  12  141.02    4.00  59-0.64562 0.49955-0.71099 0.28237-0.37843 0.88657
  -3   1 -19   29.63    4.31  60-0.64450 0.28192-0.70860 0.78032-0.38657-0.50903
  -3   2 -16  280.94    5.36  60-0.64499 0.30410-0.70963 0.85166-0.38311-0.37627
  -3   3 -10    0.05    1.77  60-0.64530 0.34996-0.71031 0.92276-0.38078-0.10993
  -3   3  -5  454.88    2.45  59-0.64505 0.38211-0.70977 0.92285-0.38261 0.12045
  -2 -10  12  157.07    5.27  59-0.64582 0.57404-0.71142-0.00209-0.37694 0.89757
  -2  -6  11  373.83    4.35  59-0.64598 0.56951-0.71175 0.28326-0.37579 0.85067
  -2  -1   6 2116.83    5.43  60-0.64496 0.53530-0.70958 0.63779-0.38326 0.63099
  -2   0 -20   10.44    5.32  59-0.64524 0.35285-0.71018 0.71010-0.38122-0.54858
  -2   2 -14    0.52    2.57  59-0.64547 0.39523-0.71067 0.85300-0.37955-0.27808
  -1  -5   9   21.46    1.97  60-0.64464 0.63076-0.70889 0.35173-0.38561 0.78136
  -1  -2   6  201.19    2.00  59-0.64519 0.61177-0.71005 0.56728-0.38165 0.64037
  -1   1 -16  123.79    4.28  59-0.64502 0.45733-0.70971 0.78034-0.38283-0.35280
  -1   2 -10   52.83    1.96  59-0.64511 0.50000-0.70989 0.85196-0.38221-0.08248
  -1   2  -9 1599.54    5.88  59-0.64591 0.50786-0.71161 0.85375-0.37629-0.04326
  -1   2  -8  625.50    3.45  59-0.64627 0.51528-0.71239 0.85433-0.37354-0.00060
  -1   2  -7   12.87    1.22  59-0.64584 0.52214-0.71147 0.85340-0.37677 0.04828
  -1   2  -6    0.52    0.94  60-0.64447 0.52640-0.70855 0.85112-0.38677 0.10300
   0 -12   9    0.73    4.02  60-0.64485 0.70726-0.70934-0.14762-0.38408 0.79189
   0  -8   9   56.07    2.82  60-0.64432 0.70584-0.70822 0.13798-0.38787 0.79566
   0  -2 -21  140.25    6.75  59-0.64545 0.49926-0.71061 0.56766-0.37974-0.57078
   0  -1 -19   85.61    4.11  59-0.64609 0.51377-0.71201 0.64128-0.37489-0.48518
   0   0 -17   -0.52    3.26  60-0.64491 0.52838-0.70947 0.70580-0.38365-0.38654
   0   1 -13  108.97    3.01  60-0.64488 0.55470-0.70940 0.77975-0.38389-0.20466
   0   1  -4    7.70    0.82  60-0.64493 0.61811-0.70950 0.77993-0.38353 0.20250
   1  -7   7   29.68    2.01  60-0.64434 0.76891-0.70826 0.20906-0.38771 0.71614
   1  -3 -21    0.64    5.40  60-0.64502 0.57580-0.70969 0.49217-0.38288-0.55723
   1  -2 -19   52.18    3.63  59-0.64627 0.59095-0.71239 0.56965-0.37354-0.47458
   1  -1 -17  156.09    4.64  59-0.64558 0.60414-0.71090 0.63945-0.37873-0.37849
   1   0 -14  351.63    4.38  60-0.64437 0.62368-0.70832 0.70785-0.38752-0.23444
   2 -13   5   -0.49    3.27  60-0.64506 0.83132-0.70978-0.21907-0.38260 0.63217
   2  -7   5   -0.35    1.33  60-0.64423 0.83082-0.70804 0.20932-0.38847 0.63838
   2  -3 -19  131.73    5.30  60-0.64480 0.66500-0.70924 0.49476-0.38441-0.45152
   2  -2 -17  233.84    4.89  60-0.64451 0.67919-0.70862 0.56541-0.38651-0.35949
   2  -1 -13    1.49    2.03  59-0.64592 0.70755-0.71162 0.64057-0.37624-0.18907
   3 -12   3    1.47    2.30  60-0.64475 0.89367-0.70912-0.14665-0.38482 0.55620
   3  -8   3  445.79    2.94  60-0.64394 0.89301-0.70743 0.13768-0.39052 0.56170
   3  -5 -19   73.86    4.85  59-0.64586 0.74232-0.71150 0.35485-0.37664-0.44811
   3  -4 -18  142.58    4.42  60-0.64435 0.74757-0.70829 0.42258-0.38764-0.39236
   3  -2 -11    8.39    1.78  59-0.64538 0.79776-0.71048 0.56786-0.38020-0.08218
   3  -2 -10    7.82    1.24  59-0.64624 0.80547-0.71231 0.56953-0.37381-0.04376
[truncated: 984,256 more chars]
