# Supplementary material for: Crystal structure of 7,8,15,16,17-penta­thiadi­spiro­[5.2.59.36]hepta­deca­ne
Source: Acta Crystallogr E Crystallogr Commun. 2019 May 24;75(Pt 6):888–91. doi: 10.1107/S2056989019007138 (PMC6658967; doi:10.1107/S2056989019007138)
Supplement: Supplementary file 2 [file e-75-00888-Isup2.hkl]

data_I                                                                          
_shelx_title ' FP03 in P2(1)/c'                                                 
_shelx_refln_list_code          4                                               
_shelx_F_calc_maximum      190.08                                               
_exptl_crystal_F_000       688.00                                               
_reflns_d_resolution_high  0.7234                                               
                                                                                
loop_                                                                           
 _space_group_symop_operation_xyz                                               
 'x, y, z'                                                                      
 '-x, y+1/2, -z+1/2'                                                            
 '-x, -y, -z'                                                                   
 'x, -y-1/2, z-1/2'                                                             
                                                                                
_cell_length_a     9.4174                                                       
_cell_length_b     9.9703                                                       
_cell_length_c    15.8769                                                       
_cell_angle_alpha  90.000                                                       
_cell_angle_beta   98.944                                                       
_cell_angle_gamma  90.000                                                       
                                                                                
_shelx_F_squared_multiplier     1.000                                           
                                                                                
loop_                                                                           
 _refln_index_h                                                                 
 _refln_index_k                                                                 
 _refln_index_l                                                                 
 _refln_F_squared_calc                                                          
 _refln_F_squared_meas                                                          
 _refln_F_squared_sigma                                                         
 _refln_observed_status                                                         
   2   0   0       4035.67       3725.48        55.10 o                         
   3   0   0       9396.47       8757.99       206.33 o                         
   4   0   0      24587.32      23481.02        97.42 o                         
   5   0   0       4567.55       4691.10        32.77 o                         
   6   0   0        147.92        155.06         2.90 o                         
   7   0   0        391.11        373.31         8.53 o                         
   8   0   0        552.82        511.05        13.54 o                         
   9   0   0         72.09         76.96         4.10 o                         
  10   0   0         16.04         13.25         5.14 o                         
  11   0   0        268.67        259.08        11.19 o                         
  12   0   0        459.92        480.29        10.16 o                         
   2   1   0         26.55         29.90         0.67 o                         
   3   1   0        501.80        433.53         5.31 o                         
   4   1   0       1468.02       1392.43        34.13 o                         
   5   1   0       4244.79       4308.86        36.67 o                         
   6   1   0        205.48        208.75         4.52 o                         
   7   1   0         25.31         41.61         2.48 o                         
   8   1   0        335.01        335.87         3.75 o                         
   9   1   0        175.16        210.66         5.85 o                         
  10   1   0        571.00        632.86         9.89 o                         
  11   1   0       1306.14       1354.75        33.24 o                         
  12   1   0        299.46        310.74         9.98 o                         
   0   2   0      36131.08      27509.79      1277.85 o                         
   1   2   0       4909.90       4665.86        35.84 o                         
   2   2   0       1058.96       1078.01         4.17 o                         
   3   2   0       1261.41       1292.27        23.56 o                         
   4   2   0       3170.33       3303.83        84.62 o                         
   5   2   0       2531.64       2550.33        25.73 o                         
   6   2   0         28.79         25.73         2.29 o                         
   7   2   0          0.21          0.85         1.85 o                         
   8   2   0        363.83        398.61        10.75 o                         
   9   2   0        624.05        675.81        18.98 o                         
  10   2   0         17.53         21.06         2.60 o                         
  11   2   0         11.71          9.14         3.25 o                         
  12   2   0          0.82         -0.38         3.55 o                         
   1   3   0       2458.83       2376.18        30.34 o                         
   2   3   0         75.71         77.72         2.18 o                         
   3   3   0       3003.15       3069.22        84.35 o                         
   4   3   0       1054.95        995.66        21.60 o                         
   5   3   0        486.10        471.78        14.51 o                         
   6   3   0        605.54        577.02         6.56 o                         
   7   3   0        604.66        590.25        12.24 o                         
   8   3   0         78.61         83.79         4.33 o                         
   9   3   0        204.81        215.46         4.87 o                         
  10   3   0         95.85         93.74         3.94 o                         
  11   3   0         16.71         15.79         3.15 o                         
  12   3   0        183.87        179.04        14.32 o                         
   0   4   0       8827.22       8251.86       173.50 o                         
   1   4   0        116.41         85.44         1.42 o                         
   2   4   0        980.09        944.53        18.61 o                         
   3   4   0       1920.83       1819.86        29.36 o                         
   4   4   0        466.47        469.93         9.35 o                         
   5   4   0        960.45        987.04        23.65 o                         
   6   4   0       2571.31       2527.47        34.36 o                         
   7   4   0         73.66         71.49         3.17 o                         
   8   4   0        510.83        526.97         8.92 o                         
   9   4   0        705.32        721.56        25.20 o                         
  10   4   0        410.60        404.09        10.12 o                         
  11   4   0         14.88         15.14         6.45 o                         
  12   4   0          8.17         12.02         7.02 o                         
   1   5   0       1167.38       1191.03         7.91 o                         
   2   5   0         85.89         75.65         1.71 o                         
   3   5   0        554.43        491.95        12.48 o                         
   4   5   0        278.80        274.49         8.63 o                         
   5   5   0         49.26         57.05         3.23 o                         
   6   5   0        420.93        450.91        13.91 o                         
   7   5   0        252.07        262.15         6.76 o                         
   8   5   0        597.43        623.56        12.02 o                         
   9   5   0       1146.69       1120.59         8.81 o                         
  10   5   0         13.77          8.14         5.81 o                         
  11   5   0        121.75        124.68         7.32 o                         
   0   6   0         24.47         25.74         2.37 o                         
   1   6   0        586.15        593.10         7.90 o                         
   2   6   0        700.54        700.68         7.97 o                         
   3   6   0        942.87        929.05         5.40 o                         
   4   6   0        257.28        254.40         8.22 o                         
   5   6   0        181.74        188.70         5.33 o                         
   6   6   0       1984.64       1982.90        35.16 o                         
   7   6   0       2321.04       2345.99        36.57 o                         
   8   6   0       1788.13       1850.88        23.61 o                         
   9   6   0          0.03          3.87         5.57 o                         
  10   6   0        739.24        708.58        27.12 o                         
  11   6   0        245.55        243.17         9.96 o                         
   1   7   0         62.10         61.38         2.18 o                         
   2   7   0        149.07        125.58         5.16 o                         
   3   7   0       2822.55       2671.31        34.96 o                         
   4   7   0       4554.72       4633.04       149.70 o                         
   5   7   0        390.31        411.47         8.58 o                         
   6   7   0        133.25        129.48         4.43 o                         
   7   7   0       1339.50       1337.62        16.49 o                         
   8   7   0        989.78        988.00        35.83 o                         
   9   7   0         49.94         46.79         6.37 o                         
  10   7   0         42.17         42.94         6.38 o                         
  11   7   0         23.52         14.01         7.30 o                         
   0   8   0         82.76         91.31         3.83 o                         
   1   8   0         39.35         36.29         2.37 o                         
   2   8   0         40.95         39.16         3.81 o                         
   3   8   0          0.38          0.53         2.46 o                         
   4   8   0         36.72         43.38         3.85 o                         
   5   8   0        159.21        180.87        14.14 o                         
   6   8   0        205.38        207.94         5.80 o                         
   7   8   0        775.58        827.08        36.42 o                         
   8   8   0        792.27        814.79         9.16 o                         
   9   8   0         16.59         19.43         6.55 o                         
  10   8   0         51.41         52.07         7.60 o                         
   1   9   0         49.51         48.74         3.42 o                         
   2   9   0          0.90          2.05         3.05 o                         
   3   9   0         45.83         42.13         3.16 o                         
   4   9   0          2.11          2.34         2.51 o                         
   5   9   0        717.69        686.21         8.49 o                         
   6   9   0        609.52        635.43        25.54 o                         
   7   9   0          7.44          4.87         7.01 o                         
   8   9   0          5.41          0.14         6.52 o                         
   9   9   0        180.33        185.94         8.38 o                         
   0  10   0        173.58        179.25         7.31 o                         
   1  10   0        291.88        292.29         5.41 o                         
   2  10   0         20.83         28.03         3.72 o                         
   3  10   0         18.70         20.09         4.31 o                         
   4  10   0         99.10        106.16         4.44 o                         
   5  10   0         45.93         49.03         7.15 o                         
   6  10   0         93.51        121.22        11.35 o                         
   7  10   0        204.09        201.56        10.07 o                         
   8  10   0        253.85        264.11        21.31 o                         
   1  11   0        872.46        884.18        40.98 o                         
   2  11   0        266.16        272.03         5.98 o                         
   3  11   0          3.38          1.07         4.83 o                         
   4  11   0        659.67        700.07         7.62 o                         
   5  11   0        608.33        612.56        26.99 o                         
   6  11   0         52.61         57.00         9.34 o                         
   7  11   0        549.18        563.36        13.45 o                         
   0  12   0        131.53        138.88         9.70 o                         
   1  12   0        132.67        136.49         7.01 o                         
   2  12   0        184.45        205.72         9.04 o                         
   3  12   0         19.89         23.10         5.28 o                         
   4  12   0        290.67        284.08        10.93 o                         
   5  12   0        280.50        274.66        10.55 o                         
   6  12   0         50.71         53.89        10.53 o                         
   1  13   0          0.65          2.23         6.90 o                         
   2  13   0         85.66         67.93        16.95 o                         
   3  13   0          1.15         -3.51         6.12 o                         
   4  13   0         10.88          8.69         3.53 o                         
 -12   1   1        120.42        124.81         5.34 o                         
 -11   1   1        589.90        618.29         5.99 o                         
 -10   1   1        577.27        584.19         5.63 o                         
  -9   1   1        397.04        377.95         5.57 o                         
  -8   1   1         16.00         19.12         2.57 o                         
  -7   1   1        153.89        135.67         2.50 o                         
  -6   1   1        579.98        562.50         6.34 o                         
  -5   1   1       1127.63       1108.95        14.77 o                         
  -4   1   1       1491.68       1488.65        14.00 o                         
  -3   1   1       3673.59       3537.50        19.62 o                         
  -2   1   1       2575.76       2494.80        34.48 o                         
  -1   1   1        370.92        373.50        11.90 o                         
   1   1   1        203.54        193.10         3.19 o                         
   2   1   1       2807.40       2719.30        72.81 o                         
   3   1   1       1626.84       1612.55        15.92 o                         
   4   1   1       3180.02       3018.07        23.57 o                         
   5   1   1       2248.62       2153.59         8.84 o                         
   6   1   1          0.76          1.07         1.77 o                         
   7   1   1        258.40        266.49         6.04 o                         
   8   1   1       1036.23       1019.78        20.83 o                         
   9   1   1        225.42        239.44         7.05 o                         
  10   1   1         27.42         31.56         3.02 o                         
  11   1   1         33.15         41.05         3.56 o                         
  12   1   1         77.48         75.28         4.67 o                         
 -12   2   1         13.96         13.51         3.64 o                         
 -11   2   1        140.84        134.63         7.15 o                         
 -10   2   1        481.71        504.80        13.86 o                         
  -9   2   1        128.63        136.78         5.84 o                         
  -8   2   1       2246.94       2202.46        25.96 o                         
  -7   2   1       3273.67       3130.85        36.25 o                         
  -6   2   1        398.89        379.60         4.12 o                         
  -5   2   1         16.44         15.30         2.34 o                         
  -4   2   1       1077.20       1028.45        15.09 o                         
  -3   2   1         35.84         41.46         1.56 o                         
  -2   2   1        786.64        745.97        11.88 o                         
  -1   2   1          8.90         16.34         3.46 o                         
   0   2   1      14867.96      12658.48       243.96 o                         
   1   2   1       2454.75       2254.17        29.86 o                         
   2   2   1      14787.99      14483.30       385.73 o                         
   3   2   1       1476.90       1476.27        12.49 o                         
   4   2   1       5837.28       5927.46       118.40 o                         
   5   2   1       1719.79       1598.93        30.77 o                         
   6   2   1       1576.71       1602.23        24.61 o                         
   7   2   1        262.54        236.30         6.38 o                         
   8   2   1          5.76          7.72         1.86 o                         
   9   2   1        268.75        273.10         3.48 o                         
  10   2   1        271.52        283.55         5.32 o                         
  11   2   1        276.79        297.96         6.89 o                         
  12   2   1         15.25         14.57         3.71 o                         
 -12   3   1         35.48         35.10         6.95 o                         
 -11   3   1        292.04        284.93         9.88 o                         
 -10   3   1        968.68        960.97        35.06 o                         
  -9   3   1        715.29        729.29        15.06 o                         
  -8   3   1         40.81         44.54         2.06 o                         
  -7   3   1       1857.64       1754.18        28.81 o                         
  -6   3   1       1859.96       1844.35        33.02 o                         
  -5   3   1       2523.55       2503.03        39.14 o                         
  -4   3   1        575.50        536.88         8.97 o                         
  -3   3   1        392.04        383.89        22.36 o                         
  -2   3   1       5059.32       4651.07       117.33 o                         
  -1   3   1       5885.95       5362.84        22.32 o                         
   0   3   1        252.15        222.72         5.62 o                         
   1   3   1        843.82        778.35        16.68 o                         
   2   3   1       6640.12       6461.22       114.20 o                         
   3   3   1          9.30          7.96         0.95 o                         
   4   3   1       1207.18       1158.33        15.78 o                         
   5   3   1        659.78        604.35        13.61 o                         
   6   3   1         44.44         37.00         1.80 o                         
   7   3   1          3.37          3.77         1.91 o                         
   8   3   1       1197.18       1174.25        10.66 o                         
   9   3   1          0.22          2.60         2.01 o                         
  10   3   1         85.91         78.93         2.59 o                         
  11   3   1          0.22          1.43         2.28 o                         
  12   3   1         24.63         18.98         6.83 o                         
 -12   4   1        176.47        191.51         8.30 o                         
 -11   4   1          0.02         -2.18         6.45 o                         
 -10   4   1          3.51          5.75         4.82 o                         
  -9   4   1        579.42        557.41        16.03 o                         
  -8   4   1         10.38          9.06         3.64 o                         
  -7   4   1         94.79         86.82         3.30 o                         
  -6   4   1       1221.47       1242.55        27.94 o                         
  -5   4   1         88.41         81.46         3.76 o                         
  -4   4   1          7.74         11.88         2.46 o                         
  -3   4   1          1.99          2.75         0.48 o                         
  -2   4   1        163.13        189.24         5.99 o                         
  -1   4   1       1549.75       1621.60        26.60 o                         
   0   4   1        269.96        263.36         6.91 o                         
   1   4   1        483.78        558.66         3.85 o                         
   2   4   1        443.29        483.43         7.09 o                         
   3   4   1         78.28         86.28         1.57 o                         
   4   4   1        394.94        401.71        12.57 o                         
   5   4   1       1923.70       1860.43         7.46 o                         
   6   4   1        310.02        296.97         5.63 o                         
   7   4   1        336.85        358.81         9.82 o                         
   8   4   1       1984.21       2050.08        41.86 o                         
   9   4   1       2009.59       2051.38        17.84 o                         
  10   4   1        419.92        432.73        19.95 o                         
  11   4   1        110.17        114.23        10.31 o                         
  12   4   1       1128.01       1136.41        59.59 o                         
 -12   5   1         14.90         21.75         7.58 o                         
 -11   5   1        257.85        269.91         8.16 o                         
 -10   5   1         23.96         21.57         5.74 o                         
  -9   5   1        394.94        413.97        12.41 o                         
  -8   5   1          0.04          2.18         3.69 o                         
  -7   5   1       1049.83       1019.34        10.84 o                         
  -6   5   1       1636.90       1589.22        27.88 o                         
  -5   5   1        636.33        654.31        20.69 o                         
  -4   5   1        849.27        836.11         9.05 o                         
  -3   5   1       4975.10       5014.29       174.64 o                         
  -2   5   1       2544.01       2353.83        26.40 o                         
  -1   5   1       1008.21       1045.95        20.68 o                         
   0   5   1        622.07        659.58         6.65 o                         
   1   5   1         91.94         85.88         1.58 o                         
   2   5   1       1130.98       1131.16        16.10 o                         
   3   5   1       1522.23       1504.24        21.68 o                         
   4   5   1       2777.12       2567.77        87.50 o                         
   5   5   1       2371.77       2334.93        43.23 o                         
   6   5   1         82.65         83.92         3.47 o                         
   7   5   1        983.53        963.01        12.72 o                         
   8   5   1        113.12        130.85         8.39 o                         
   9   5   1         50.96         52.36         5.24 o                         
  10   5   1         14.48         14.47         5.77 o                         
  11   5   1         15.71         19.07         6.93 o                         
 -11   6   1        128.74        121.30         8.97 o                         
 -10   6   1        103.23        114.71         6.79 o                         
  -9   6   1          0.17         -1.08         4.22 o                         
  -8   6   1        238.56        257.18         5.98 o                         
  -7   6   1        170.31        170.26         5.22 o                         
  -6   6   1        139.58        138.29         5.09 o                         
  -5   6   1         31.79         29.91         3.39 o                         
  -4   6   1       1438.09       1428.96        41.33 o                         
  -3   6   1         13.23         16.90         1.60 o                         
  -2   6   1       1498.89       1398.06        17.37 o                         
  -1   6   1          6.33          4.25         1.98 o                         
   0   6   1         23.75         31.21         2.07 o                         
   1   6   1         62.43         37.19         2.55 o                         
   2   6   1        760.86        697.44         9.18 o                         
   3   6   1        141.92        138.16         3.38 o                         
   4   6   1          5.00          8.04         2.81 o                         
   5   6   1        649.49        675.49        11.43 o                         
   6   6   1        232.51        242.37         5.05 o                         
   7   6   1        602.03        608.56        10.39 o                         
   8   6   1        704.33        738.61         7.53 o                         
   9   6   1        924.89        924.62        18.83 o                         
  10   6   1        266.72        273.30         8.93 o                         
  11   6   1        347.81        328.58         8.62 o                         
 -11   7   1         32.47         18.89         7.86 o                         
 -10   7   1          1.15         -2.51         6.28 o                         
  -9   7   1        170.63        174.19         6.53 o                         
  -8   7   1          2.63          2.94         4.51 o                         
  -7   7   1          2.05         10.46        10.29 o                         
  -6   7   1        308.86        332.87         9.04 o                         
  -5   7   1        217.68        230.53        12.01 o                         
  -4   7   1        485.08        465.56        12.75 o                         
  -3   7   1        632.48        608.26         9.83 o                         
  -2   7   1        424.43        408.68        13.75 o                         
  -1   7   1          2.61          3.68         2.40 o                         
   0   7   1       2256.24       2229.04        30.34 o                         
   1   7   1       2537.75       2430.44        31.69 o                         
   2   7   1       1135.15       1078.18        18.45 o                         
   3   7   1          2.46          1.74         1.63 o                         
   4   7   1        980.73        956.45        15.56 o                         
   5   7   1        527.30        526.86        19.16 o                         
   6   7   1          2.17          0.71         5.32 o                         
   7   7   1         22.77         23.24         4.45 o                         
   8   7   1         32.05         35.44         5.13 o                         
   9   7   1        289.91        287.62         6.71 o                         
  10   7   1          9.59          3.14         7.07 o                         
 -10   8   1         15.93         14.81         7.17 o                         
  -9   8   1        287.20        273.99         7.62 o                         
  -8   8   1        284.02        291.77        11.12 o                         
  -7   8   1        296.93        295.09         6.99 o                         
  -6   8   1        273.47        291.53         6.33 o                         
  -5   8   1          1.93          0.47         4.66 o                         
  -4   8   1         50.48         56.56         2.41 o                         
  -3   8   1          2.15          4.62         2.64 o                         
  -2   8   1        927.32        943.69        19.03 o                         
  -1   8   1       2461.20       2414.57        53.82 o                         
   0   8   1       1583.71       1549.37        23.13 o                         
   1   8   1        471.44        422.08         4.34 o                         
   2   8   1       1180.43       1146.31         9.91 o                         
   3   8   1       1022.72        988.94        18.34 o                         
   4   8   1        281.22        291.97         6.03 o                         
   5   8   1         10.84          4.37         5.97 o                         
   6   8   1         60.74         63.29         6.63 o                         
   7   8   1         67.02         74.68         4.87 o                         
   8   8   1        310.83        303.29        16.97 o                         
   9   8   1         94.40        101.74         7.29 o                         
  10   8   1          3.32          1.98         6.39 o                         
  -9   9   1        154.74        145.68         7.75 o                         
  -8   9   1          0.08         -1.31         6.38 o                         
  -7   9   1          3.22          4.01         5.88 o                         
  -6   9   1         57.16         64.49         5.92 o                         
  -5   9   1         80.44         83.01         5.30 o                         
  -4   9   1       1542.11       1570.99        46.83 o                         
  -3   9   1       2001.35       1965.42        32.58 o                         
  -2   9   1        967.32        916.27        23.48 o                         
  -1   9   1         39.09         44.25         3.39 o                         
   0   9   1       1689.41       1631.40         7.28 o                         
   1   9   1       2215.03       2240.17        28.83 o                         
   2   9   1        669.63        689.97        16.67 o                         
   3   9   1         44.39         41.10         4.65 o                         
   4   9   1         38.76         33.40         4.17 o                         
   5   9   1         34.26         42.59         6.14 o                         
   6   9   1        161.87        150.70        14.98 o                         
   7   9   1        337.18        325.02        10.25 o                         
   8   9   1         92.81        104.51         6.60 o                         
   9   9   1          0.24          1.21         7.28 o                         
  -8  10   1        102.06        108.00         7.53 o                         
  -7  10   1         81.42         77.83         6.63 o                         
  -6  10   1         32.52         36.24         7.07 o                         
  -5  10   1        225.82        222.19         6.46 o                         
  -4  10   1        417.22        423.38        10.96 o                         
  -3  10   1         48.93         49.78         3.70 o                         
  -2  10   1         19.89         29.44         5.39 o                         
  -1  10   1         49.77         59.86         3.89 o                         
   0  10   1         44.73         48.64         3.73 o                         
   1  10   1        174.00        184.65         4.27 o                         
   2  10   1       1375.71       1302.39        29.97 o                         
   3  10   1        303.38        277.48        22.42 o                         
   4  10   1         28.70         26.00        10.73 o                         
   5  10   1        607.73        644.78        27.47 o                         
   6  10   1        669.27        716.32        39.63 o                         
   7  10   1         37.92         40.27         9.23 o                         
   8  10   1        170.41        168.00         8.09 o                         
  -7  11   1         35.11         34.30         9.19 o                         
  -6  11   1          0.03         -1.84         9.49 o                         
  -5  11   1         77.04         83.36         6.98 o                         
  -4  11   1         47.12         46.69         2.84 o                         
  -3  11   1         48.99         52.37         4.62 o                         
  -2  11   1         38.32         44.72         6.15 o                         
  -1  11   1         25.50         18.07         4.51 o                         
   0  11   1        104.74        109.79         5.38 o                         
   1  11   1        306.17        309.73        25.40 o                         
   2  11   1          0.44         -1.79         4.43 o                         
   3  11   1         33.50         50.84         5.05 o                         
   4  11   1        165.19        181.03         4.89 o                         
   5  11   1        280.76        285.36        10.11 o                         
   6  11   1        321.92        326.58        11.70 o                         
   7  11   1        221.23        204.11        11.40 o                         
  -6  12   1         62.20         67.34        11.97 o                         
  -5  12   1         94.73         78.83        10.59 o                         
  -4  12   1        164.12        155.30        10.58 o                         
  -3  12   1        295.27        270.07         6.96 o                         
  -2  12   1          4.49          2.45         5.45 o                         
  -1  12   1        274.35        279.88         7.21 o                         
   0  12   1        112.71        111.60         6.73 o                         
   1  12   1       1056.47       1061.01        10.25 o                         
   2  12   1        188.31        173.50        16.95 o                         
   3  12   1        110.63         98.62         6.21 o                         
   4  12   1        226.83        214.28         4.25 o                         
   5  12   1         46.34         40.92         9.56 o                         
   6  12   1         17.66         12.97         9.41 o                         
  -4  13   1         23.54         16.73         3.50 o                         
  -3  13   1        135.38        107.43        39.48 o                         
  -2  13   1         64.19         54.83        19.32 o                         
  -1  13   1         73.57         50.44        11.55 o                         
   0  13   1         44.76         46.65         7.66 o                         
   1  13   1        151.94        136.21         7.83 o                         
   2  13   1        137.95        116.81         7.65 o                         
   3  13   1         43.64         18.07         6.47 o                         
   4  13   1          5.13          0.86         3.68 o                         
 -12   0   2       1183.96       1187.75        21.06 o                         
 -11   0   2       1090.33       1032.87        16.60 o                         
 -10   0   2         13.74         13.79         4.70 o                         
  -9   0   2        773.08        750.17        26.95 o                         
  -8   0   2        343.23        309.58         8.51 o                         
  -7   0   2        271.14        254.28         5.09 o                         
  -6   0   2       2523.89       2461.34        49.59 o                         
  -5   0   2         68.13         30.29         1.61 o                         
  -4   0   2       3689.17       3841.77        58.98 o                         
  -3   0   2        393.78        348.32        10.08 o                         
  -2   0   2        908.31        844.51         8.68 o                         
  -1   0   2         25.18         31.12         1.06 o                         
   1   0   2        570.63        589.38         2.32 o                         
   2   0   2        789.52        875.19        36.66 o                         
   3   0   2       3374.86       2997.50        26.66 o                         
   4   0   2         37.13         79.33         1.90 o                         
   5   0   2          0.48         -1.10         1.62 o                         
   6   0   2        282.08        345.52        10.23 o                         
   7   0   2        287.39        301.64         3.71 o                         
   8   0   2          3.07          4.51         2.92 o                         
   9   0   2         11.15         24.26         3.59 o                         
  10   0   2         91.16         82.47         4.88 o                         
  11   0   2         30.07         41.56         5.15 o                         
  12   0   2         52.48         50.39         8.89 o                         
 -12   1   2        267.00        238.11         5.70 o                         
 -11   1   2        442.95        474.51         7.19 o                         
 -10   1   2         84.86         78.89         3.44 o                         
  -9   1   2        139.21        156.04         3.28 o                         
  -8   1   2        247.93        227.35         5.58 o                         
  -7   1   2       1189.95       1148.36         6.43 o                         
  -6   1   2         86.79         78.36         1.63 o                         
  -5   1   2        168.37        220.10         3.08 o                         
  -4   1   2       1352.01       1393.83        12.92 o                         
  -3   1   2       1867.81       1894.96        29.03 o                         
  -2   1   2       2902.39       2721.67        24.40 o                         
  -1   1   2          1.06          4.73         1.92 o                         
   0   1   2      16005.29      13886.30       231.96 o                         
   1   1   2      25480.01      23978.68      1082.63 o                         
   2   1   2      12743.92      12401.33       352.87 o                         
   3   1   2      13878.75      13080.51       424.75 o                         
   4   1   2       2771.30       2805.28        56.40 o                         
   5   1   2        408.35        417.30         7.09 o                         
   6   1   2       1840.97       1859.65        27.05 o                         
   7   1   2       1620.16       1613.38        19.24 o                         
   8   1   2          5.41          4.26         2.41 o                         
   9   1   2          6.84          6.00         3.01 o                         
  10   1   2         18.14         18.38         3.52 o                         
  11   1   2         82.93         81.85         3.80 o                         
  12   1   2         19.38         14.79         4.51 o                         
 -12   2   2        596.79        559.62        23.42 o                         
 -11   2   2        496.20        505.71        20.29 o                         
 -10   2   2        401.13        396.17        10.59 o                         
  -9   2   2        148.94        141.02         2.59 o                         
  -8   2   2        826.06        789.61        12.46 o                         
  -7   2   2       1250.01       1215.16        19.13 o                         
  -6   2   2       1250.00       1210.73        19.21 o                         
  -5   2   2        113.36        120.79         1.22 o                         
  -4   2   2        289.84        331.25         3.94 o                         
  -3   2   2        433.02        442.47         4.04 o                         
  -2   2   2        231.09        231.71         3.09 o                         
  -1   2   2        120.74        119.83         2.56 o                         
   0   2   2       2201.23       1965.58        17.83 o                         
   1   2   2       4793.32       4453.34        62.98 o                         
   2   2   2       6051.90       5832.05       105.77 o                         
   3   2   2         28.17         21.75         1.33 o                         
   4   2   2       2442.67       2681.76        46.44 o                         
   5   2   2       1303.80       1341.40        17.62 o                         
   6   2   2        583.56        568.38         8.33 o                         
   7   2   2        146.38        155.85         2.25 o                         
   8   2   2        229.65        228.82         3.47 o                         
   9   2   2        172.58        168.16         3.33 o                         
  10   2   2         20.26         16.81         2.99 o                         
  11   2   2        123.29        120.08         3.79 o                         
  12   2   2        238.59        234.38         4.66 o                         
 -12   3   2        175.38        177.66        12.31 o                         
 -11   3   2        353.61        345.28         8.72 o                         
 -10   3   2        465.01        484.88        14.80 o                         
  -9   3   2        383.98        401.69         9.42 o                         
  -8   3   2         18.92         16.44         2.04 o                         
  -7   3   2        224.24        222.54         8.59 o                         
  -6   3   2       1362.15       1324.27        12.45 o                         
  -5   3   2         34.35         48.19         5.18 o                         
  -4   3   2       3689.07       3626.92        20.00 o                         
  -3   3   2       9912.68       9868.30       212.66 o                         
  -2   3   2       9026.15       8746.25       173.53 o                         
  -1   3   2       1945.52       1812.33        62.39 o                         
   0   3   2       5859.16       5392.88        88.37 o                         
   1   3   2       1586.82       1344.83        17.18 o                         
   2   3   2        352.97        279.37         5.98 o                         
   3   3   2       7046.99       7579.53       275.63 o                         
   4   3   2        673.67        595.15         7.74 o                         
   5   3   2       1479.74       1440.22        14.54 o                         
   6   3   2        980.12        984.35        16.76 o                         
   7   3   2        200.59        221.47         3.13 o                         
   8   3   2       1977.56       2014.20        23.83 o                         
   9   3   2       1535.43       1566.90        22.94 o                         
  10   3   2        635.03        639.66         8.92 o                         
  11   3   2        113.49        106.66         5.40 o                         
  12   3   2         48.47         32.60         4.57 o                         
 -12   4   2         25.90         28.82         7.62 o                         
 -11   4   2          8.61          5.71         5.81 o                         
 -10   4   2        560.35        565.97         6.70 o                         
  -9   4   2       1004.77        978.38        23.01 o                         
  -8   4   2         14.61         11.95         3.37 o                         
  -7   4   2       1488.88       1446.60        29.16 o                         
  -6   4   2       5857.92       5659.55       115.44 o                         
  -5   4   2       4135.03       3906.15        18.82 o                         
  -4   4   2        315.53        363.47        14.51 o                         
  -3   4   2        245.27        266.74         6.67 o                         
  -2   4   2        808.82        876.00        25.66 o                         
  -1   4   2       1977.42       1922.65        31.41 o                         
   0   4   2       1792.24       1571.10        46.53 o                         
   1   4   2       6289.59       5902.96        51.41 o                         
   2   4   2       6164.21       6288.56       102.30 o                         
   3   4   2        937.15        980.39        21.68 o                         
   4   4   2       2918.47       3020.29        24.31 o                         
   5   4   2       1396.71       1324.21        19.24 o                         
   6   4   2        860.01        818.31         6.23 o                         
   7   4   2         51.76         43.76         0.98 o                         
   8   4   2        208.04        227.79         9.26 o                         
   9   4   2        395.09        414.13        17.67 o                         
  10   4   2          1.05          3.99         5.30 o                         
  11   4   2        696.35        690.81        14.87 o                         
  12   4   2        350.71        324.11        32.00 o                         
 -12   5   2         19.08         20.59         7.69 o                         
 -11   5   2         25.25         26.42         6.39 o                         
 -10   5   2         65.65         81.28         6.46 o                         
  -9   5   2         42.04         40.37         4.08 o                         
  -8   5   2         34.39         37.51         3.58 o                         
  -7   5   2         15.12         21.19         3.15 o                         
  -6   5   2       1097.04       1178.43        16.22 o                         
  -5   5   2          4.16          4.65         2.96 o                         
  -4   5   2       1196.24       1133.54        16.91 o                         
  -3   5   2        882.11        868.84        22.49 o                         
  -2   5   2        285.71        283.07         2.62 o                         
  -1   5   2        256.79        245.48         4.27 o                         
   0   5   2       1803.19       1765.79        29.29 o                         
   1   5   2        486.50        464.38        22.59 o                         
   2   5   2       2109.56       2154.54        42.64 o                         
   3   5   2        593.46        524.69         7.66 o                         
   4   5   2        268.21        286.75         4.80 o                         
   5   5   2        466.79        436.36        14.26 o                         
   6   5   2       2611.52       2586.21        81.17 o                         
   7   5   2        585.32        562.60        24.50 o                         
   8   5   2        168.70        191.45         5.01 o                         
   9   5   2        103.24        106.26         6.78 o                         
  10   5   2       1154.01       1213.15        17.26 o                         
  11   5   2        169.74        164.91         8.14 o                         
 -11   6   2         89.33         93.37         8.34 o                         
 -10   6   2         45.26         42.17         6.77 o                         
  -9   6   2       1317.64       1365.74        34.34 o                         
  -8   6   2       1914.98       2039.72        33.28 o                         
  -7   6   2       1668.00       1669.64        37.70 o                         
  -6   6   2        151.76        157.08         4.86 o                         
  -5   6   2       5047.13       5054.13        45.91 o                         
  -4   6   2        977.25        956.00        21.26 o                         
  -3   6   2        941.63        922.34        14.71 o                         
  -2   6   2        204.58        221.91         9.10 o                         
  -1   6   2       2485.40       2500.81         9.71 o                         
   0   6   2        122.64        108.11         3.05 o                         
   1   6   2        321.89        320.09         6.99 o                         
   2   6   2        239.68        221.30         7.38 o                         
   3   6   2        245.60        237.40         7.38 o                         
   4   6   2         96.54         91.79         1.36 o                         
   5   6   2        273.89        261.10         5.34 o                         
   6   6   2          3.97          1.06         3.37 o                         
   7   6   2         78.04         79.60         4.63 o                         
   8   6   2         11.63         14.19         4.80 o                         
   9   6   2        131.64        130.51        14.31 o                         
  10   6   2        105.26        112.29         6.87 o                         
  11   6   2        162.51        149.84         7.76 o                         
 -11   7   2        143.73        131.04         9.19 o                         
 -10   7   2         18.62         21.84         6.93 o                         
  -9   7   2          3.06          7.14         5.15 o                         
  -8   7   2        244.83        238.52         5.54 o                         
  -7   7   2        283.92        293.52         6.31 o                         
  -6   7   2        187.58        190.35         8.25 o                         
  -5   7   2        560.15        548.46        17.15 o                         
  -4   7   2         66.55         59.13         1.78 o                         
  -3   7   2       1015.15        996.98        36.60 o                         
  -2   7   2       3005.33       2930.49        59.27 o                         
  -1   7   2        165.48        200.21        14.14 o                         
   0   7   2        629.85        616.05        12.61 o                         
   1   7   2        726.92        708.09        16.92 o                         
   2   7   2        687.87        623.50         8.86 o                         
   3   7   2        437.38        446.27         6.40 o                         
   4   7   2        475.28        490.22         9.81 o                         
   5   7   2          3.26         -2.79         5.30 o                         
   6   7   2         60.13         54.66         8.72 o                         
   7   7   2        432.93        451.73        13.14 o                         
   8   7   2        692.64        700.23        15.87 o                         
   9   7   2         23.21         26.43         5.52 o                         
  10   7   2        359.67        349.41        11.44 o                         
 -10   8   2          0.04          4.46         7.57 o                         
  -9   8   2          0.02          2.08         5.45 o                         
  -8   8   2        603.75        661.64        15.11 o                         
  -7   8   2        878.22        917.14        21.84 o                         
  -6   8   2        101.65        104.63         4.91 o                         
  -5   8   2        978.91        995.63         7.68 o                         
  -4   8   2       2119.89       2158.61        45.95 o                         
  -3   8   2        679.72        675.89         4.61 o                         
  -2   8   2        266.92        283.86         3.67 o                         
  -1   8   2       2499.00       2470.67        42.18 o                         
   0   8   2       1059.73       1049.79        18.75 o                         
   1   8   2         80.54        106.91         7.18 o                         
   2   8   2        104.00        103.84         2.66 o                         
   3   8   2         69.61         53.49         3.09 o                         
   4   8   2         28.29         27.16         5.80 o                         
   5   8   2          3.95          4.75         4.13 o                         
   6   8   2        804.50        817.42        40.35 o                         
   7   8   2        245.27        252.07        11.07 o                         
   8   8   2         37.44         39.74         5.49 o                         
   9   8   2        531.22        510.79         8.31 o                         
  10   8   2        242.54        229.48         8.49 o                         
  -9   9   2        223.06        221.77         9.89 o                         
  -8   9   2          6.08          8.83         6.56 o                         
  -7   9   2          6.39          9.72         5.30 o                         
  -6   9   2        487.01        475.90        11.30 o                         
  -5   9   2        554.52        575.38         7.46 o                         
  -4   9   2         92.89        101.75         2.92 o                         
  -3   9   2         51.11         43.91         3.30 o                         
  -2   9   2         58.74         54.81         3.38 o                         
  -1   9   2         98.56         97.18         5.09 o                         
   0   9   2        273.13        260.28         4.16 o                         
   1   9   2          1.84          1.15         3.06 o                         
   2   9   2        252.35        263.60         3.83 o                         
   3   9   2        102.45        107.72         4.76 o                         
   4   9   2        519.37        476.29         8.20 o                         
   5   9   2        246.04        240.29        11.97 o                         
   6   9   2         10.42         13.70         5.82 o                         
   7   9   2          7.03          9.45         5.51 o                         
   8   9   2          5.99          2.17         6.21 o                         
   9   9   2        165.35        150.00         7.57 o                         
  -8  10   2         31.34         36.88         8.54 o                         
  -7  10   2        512.37        489.18        17.96 o                         
  -6  10   2        428.74        408.46        10.49 o                         
  -5  10   2         56.19         63.37         6.41 o                         
  -4  10   2         38.09         42.36         2.34 o                         
  -3  10   2         28.15         21.30         3.94 o                         
  -2  10   2         19.77         19.02         3.72 o                         
  -1  10   2         41.92         39.30         3.93 o                         
   0  10   2        431.04        404.56         5.00 o                         
   1  10   2       2355.36       2344.91        27.40 o                         
   2  10   2        549.05        608.86        30.88 o                         
   3  10   2          2.86          5.46         4.10 o                         
   4  10   2        614.35        633.78        43.41 o                         
   5  10   2       1186.36       1242.48        18.01 o                         
   6  10   2        517.01        536.75        11.19 o                         
   7  10   2         27.37         39.61         9.84 o                         
   8  10   2        189.57        187.64         7.71 o                         
  -7  11   2        351.67        344.25        14.91 o                         
  -6  11   2          7.15          7.75         7.69 o                         
  -5  11   2        182.54        192.66         7.65 o                         
  -4  11   2         15.58         13.58         2.63 o                         
  -3  11   2         12.96         10.59         3.43 o                         
  -2  11   2        360.86        385.22        10.94 o                         
  -1  11   2        161.19        175.06         5.22 o                         
   0  11   2          2.74          6.82         4.30 o                         
   1  11   2         36.79         37.97         4.32 o                         
   2  11   2         18.62         22.23         5.16 o                         
   3  11   2         20.49         18.73         5.27 o                         
   4  11   2        312.03        328.06         6.39 o                         
   5  11   2        123.03        144.24        16.46 o                         
   6  11   2         12.47         11.62         9.33 o                         
   7  11   2         85.11        100.70        12.89 o                         
  -6  12   2          0.26          7.13         7.49 o                         
  -5  12   2        514.99        517.85        13.69 o                         
  -4  12   2        385.10        397.83        20.22 o                         
  -3  12   2          0.93          2.14         3.90 o                         
  -2  12   2        615.39        614.51        11.65 o                         
  -1  12   2        708.41        716.82        24.67 o                         
   0  12   2         96.85        105.09         7.63 o                         
   1  12   2        109.28         95.32         6.77 o                         
   2  12   2        190.28        199.35        13.01 o                         
   3  12   2          6.42          3.32         6.12 o                         
   4  12   2        121.91         74.98        41.34 o                         
   5  12   2          5.86          9.12        10.03 o                         
  -4  13   2        301.05        216.30        42.94 o                         
  -3  13   2        109.40         73.70        22.11 o                         
  -2  13   2          0.60         -0.38         6.74 o                         
  -1  13   2         58.66         58.50         7.42 o                         
   0  13   2         16.41          7.61         7.51 o                         
   1  13   2         43.48         22.39         7.38 o                         
   2  13   2         16.15          7.19         6.64 o                         
   3  13   2          1.51          1.27         6.07 o                         
 -12   1   3         39.77         30.64         4.69 o                         
 -11   1   3        339.99        341.42         6.54 o                         
 -10   1   3       1285.84       1304.37        11.94 o                         
  -9   1   3        428.43        446.61         7.16 o                         
  -8   1   3        203.36        194.75         4.59 o                         
  -7   1   3       1071.72       1035.00         9.25 o                         
  -6   1   3        626.51        571.16         7.87 o                         
  -5   1   3         46.42         56.57         2.29 o                         
  -4   1   3        114.62        113.36         1.50 o                         
  -3   1   3        950.06        931.39         9.45 o                         
  -2   1   3       2251.68       2090.45        26.57 o                         
  -1   1   3        369.57        354.35         6.17 o                         
   0   1   3       4178.49       3992.56        46.09 o                         
   1   1   3         63.62         62.65         1.23 o                         
   2   1   3        438.30        381.70        12.83 o                         
   3   1   3       1173.30       1261.63        28.06 o                         
   4   1   3        930.36       1023.38        22.42 o                         
   5   1   3       1103.76       1116.69        18.97 o                         
   6   1   3        578.42        566.51        10.44 o                         
   7   1   3          0.36          2.95         2.06 o                         
   8   1   3        115.66        115.09         3.09 o                         
   9   1   3        339.86        359.49         6.85 o                         
  10   1   3        261.49        270.15         5.29 o                         
  11   1   3         27.31         19.86         3.83 o                         
  12   1   3          0.26          0.97         4.53 o                         
 -12   2   3          5.85          4.34         3.74 o                         
 -11   2   3        498.71        513.73        10.21 o                         
 -10   2   3         55.18         62.28         2.92 o                         
  -9   2   3          3.75          5.63         2.40 o                         
  -8   2   3          1.90          2.52         1.94 o                         
  -7   2   3         65.47         71.15         2.82 o                         
  -6   2   3          0.09          5.36         1.90 o                         
  -5   2   3        684.62        608.86         5.26 o                         
  -4   2   3        983.14        955.25         6.95 o                         
  -3   2   3       1654.33       1658.69        13.83 o                         
  -2   2   3         20.41         25.00         1.67 o                         
  -1   2   3        215.82        201.78         4.16 o                         
   0   2   3      14725.21      13377.05       305.19 o                         
   1   2   3      10450.82       9310.51       221.17 o                         
   2   2   3       8188.18       7902.14       189.47 o                         
   3   2   3        881.04        906.09        20.16 o                         
   4   2   3       8602.25       8318.15       126.10 o                         
   5   2   3       6369.02       6024.61        64.88 o                         
   6   2   3        228.46        225.05         3.79 o                         
   7   2   3       1029.83       1078.52        22.63 o                         
   8   2   3        145.30        143.23         4.35 o                         
   9   2   3         31.39         33.65         2.64 o                         
  10   2   3        459.70        497.35         9.90 o                         
  11   2   3        102.73        107.30         3.79 o                         
  12   2   3         53.60         46.59         4.79 o                         
 -12   3   3         12.36         10.09         7.11 o                         
 -11   3   3        238.87        225.70         7.46 o                         
 -10   3   3       1019.27       1029.32        25.49 o                         
  -9   3   3        138.18        142.21         4.00 o                         
  -8   3   3         65.12         67.41         2.25 o                         
  -7   3   3       2915.29       2895.65        39.21 o                         
  -6   3   3        466.67        424.34         5.20 o                         
  -5   3   3        358.47        354.64         6.78 o                         
  -4   3   3       1971.07       2082.89        45.67 o                         
  -3   3   3        284.17        273.10         4.81 o                         
  -2   3   3        839.84        897.43        11.51 o                         
  -1   3   3         90.17        101.76         1.53 o                         
   0   3   3          5.62          3.45         1.57 o                         
   1   3   3        824.88        845.33        22.18 o                         
   2   3   3        174.68        200.15         4.94 o                         
   3   3   3         19.27         33.18         1.34 o                         
   4   3   3       1067.22       1116.23        21.17 o                         
   5   3   3        515.15        491.95         9.48 o                         
   6   3   3        832.34        838.26         6.85 o                         
   7   3   3        259.75        269.00         8.16 o                         
   8   3   3        136.65        144.22         2.25 o                         
   9   3   3         10.26          9.85         2.28 o                         
  10   3   3        264.73        272.29         5.65 o                         
  11   3   3         37.46         37.70         2.97 o                         
  12   3   3        187.12        149.43        24.58 o                         
 -12   4   3        236.35        234.92         8.79 o                         
 -11   4   3         47.54         45.15         6.52 o                         
 -10   4   3          0.00          7.86         6.34 o                         
  -9   4   3         87.49         88.66         8.40 o                         
  -8   4   3        484.07        481.24         6.38 o                         
  -7   4   3       3329.00       3299.61        60.36 o                         
  -6   4   3       3805.30       3793.42        84.01 o                         
  -5   4   3         30.93         28.20         2.54 o                         
  -4   4   3       2102.70       2055.86        13.33 o                         
  -3   4   3      11562.66      11785.70       170.36 o                         
  -2   4   3       2211.02       2082.67        33.42 o                         
  -1   4   3          6.44         12.77         1.50 o                         
   0   4   3       1121.64       1075.32        15.67 o                         
   1   4   3       1041.68        980.06        34.90 o                         
   2   4   3          1.42          1.19         1.38 o                         
   3   4   3         18.65         23.96         1.60 o                         
   4   4   3        442.78        452.72        13.68 o                         
   5   4   3          2.28          2.30         1.46 o                         
   6   4   3        994.15       1052.18        13.34 o                         
   7   4   3        413.33        412.86         5.45 o                         
   8   4   3        143.28        151.09         2.77 o                         
   9   4   3         47.04         43.12         1.73 o                         
  10   4   3        103.32        106.95         5.59 o                         
  11   4   3        197.96        206.18         9.63 o                         
 -12   5   3        177.46        167.60        15.77 o                         
 -11   5   3        154.99        133.03         6.54 o                         
 -10   5   3        242.91        244.66         8.56 o                         
  -9   5   3        116.21        121.44         4.48 o                         
  -8   5   3        269.89        269.71         4.70 o                         
  -7   5   3         32.45         31.75         3.07 o                         
  -6   5   3         69.29         82.71         3.61 o                         
  -5   5   3        847.92        835.93        20.47 o                         
  -4   5   3       1522.56       1567.68        16.37 o                         
  -3   5   3       1806.29       1759.31        16.99 o                         
  -2   5   3       4128.14       3970.13        82.67 o                         
  -1   5   3        351.07        318.03        11.47 o                         
   0   5   3       3474.18       3494.19        49.56 o                         
   1   5   3       5555.09       5043.08        50.84 o                         
   2   5   3       2480.17       2287.92        27.04 o                         
   3   5   3        881.08        801.66        14.32 o                         
   4   5   3          2.51          8.30         3.70 o                         
   5   5   3         41.35         59.59         2.94 o                         
   6   5   3          7.50          5.91         2.69 o                         
   7   5   3        638.89        623.83        12.13 o                         
   8   5   3       1601.35       1628.39        13.79 o                         
   9   5   3        620.32        628.98         9.73 o                         
  10   5   3         36.59         36.65         5.90 o                         
  11   5   3        135.87        139.31        13.61 o                         
 -11   6   3         29.63         24.11         7.92 o                         
 -10   6   3        229.26        220.91         6.59 o                         
  -9   6   3         42.45         40.82         5.08 o                         
  -8   6   3        235.71        244.56         5.32 o                         
  -7   6   3        638.50        653.31        11.64 o                         
  -6   6   3        908.14        892.19        15.67 o                         
  -5   6   3         86.30         77.16         3.37 o                         
  -4   6   3       2618.50       2656.89        31.61 o                         
  -3   6   3       1798.27       1851.72        30.64 o                         
  -2   6   3        320.74        289.88         3.54 o                         
  -1   6   3        207.01        216.66         9.38 o                         
   0   6   3         62.60         55.16         2.33 o                         
   1   6   3        904.39        961.59        28.58 o                         
   2   6   3        503.56        537.43         4.69 o                         
   3   6   3        121.84        121.09         2.34 o                         
   4   6   3       1336.89       1271.78        24.06 o                         
   5   6   3       1012.38       1030.98         6.03 o                         
   6   6   3        113.94        139.49         5.51 o                         
   7   6   3        166.87        169.43         4.84 o                         
   8   6   3        293.61        280.96         5.97 o                         
   9   6   3         41.10         44.72         4.63 o                         
  10   6   3        108.55        104.61         6.06 o                         
  11   6   3         41.39         31.50         9.92 o                         
 -11   7   3         75.80         75.24         8.51 o                         
 -10   7   3         62.54         71.73         6.05 o                         
  -9   7   3         22.73         25.18         5.19 o                         
  -8   7   3        177.39        181.29         6.10 o                         
  -7   7   3        635.71        643.96         7.12 o                         
  -6   7   3        217.50        205.79        11.35 o                         
  -5   7   3          5.41          8.14         4.01 o                         
  -4   7   3         16.30         20.18         1.37 o                         
  -3   7   3        469.22        501.87        13.69 o                         
  -2   7   3        181.15        195.13         5.31 o                         
  -1   7   3        137.89        121.61         4.80 o                         
   0   7   3        262.39        270.01         7.75 o                         
   1   7   3        374.06        370.35         6.45 o                         
   2   7   3        114.14        108.46         3.82 o                         
   3   7   3        120.51        113.50         2.38 o                         
   4   7   3        642.42        662.18         9.54 o                         
   5   7   3        615.76        578.45        11.45 o                         
   6   7   3         81.00         84.31         4.09 o                         
   7   7   3        114.92        114.45         9.79 o                         
   8   7   3          1.09          3.17         4.48 o                         
   9   7   3        226.27        209.11         6.44 o                         
  10   7   3         29.09         29.73         6.63 o                         
 -10   8   3         72.69         64.63         7.28 o                         
  -9   8   3        234.14        226.84         9.77 o                         
  -8   8   3         31.81         30.26         5.55 o                         
  -7   8   3       1072.40       1023.48        17.00 o                         
  -6   8   3        618.57        643.87         7.36 o                         
  -5   8   3        139.51        135.25         5.00 o                         
  -4   8   3          0.21          2.23         1.58 o                         
  -3   8   3       1668.06       1719.62        22.91 o                         
  -2   8   3        357.82        352.99         5.80 o                         
  -1   8   3          0.05          2.20         2.79 o                         
   0   8   3        144.27        148.66         4.05 o                         
   1   8   3        133.45        137.64         3.34 o                         
   2   8   3         14.15         17.61         2.30 o                         
   3   8   3       1388.26       1328.99        28.52 o                         
   4   8   3        717.41        747.75         4.19 o                         
   5   8   3         34.07         20.60         8.81 o                         
   6   8   3        234.20        239.13         7.81 o                         
   7   8   3        571.54        589.67        20.63 o                         
   8   8   3        388.98        416.08        10.30 o                         
   9   8   3         99.33         91.83         7.08 o                         
  -9   9   3          0.46          0.35         5.40 o                         
  -8   9   3          0.02         -0.16         6.26 o                         
  -7   9   3        177.63        171.55         8.61 o                         
  -6   9   3        212.90        237.91         7.32 o                         
  -5   9   3        200.62        201.83         5.86 o                         
  -4   9   3         26.92         26.47         2.52 o                         
  -3   9   3        713.81        777.39        13.65 o                         
  -2   9   3       1790.66       1763.57        22.69 o                         
  -1   9   3         11.05          8.27         3.23 o                         
   0   9   3         28.98         29.88         3.29 o                         
   1   9   3        119.06        115.39         4.05 o                         
   2   9   3          0.01          1.34         2.78 o                         
   3   9   3        557.43        524.23         6.10 o                         
   4   9   3        323.77        334.90         7.07 o                         
   5   9   3       1126.38       1173.70        17.15 o                         
   6   9   3       1081.30       1131.42       113.30 o                         
   7   9   3          0.38         -0.23         5.41 o                         
   8   9   3        499.96        491.70        22.76 o                         
   9   9   3        444.30        437.37         9.41 o                         
  -8  10   3         25.91         18.56         8.72 o                         
  -7  10   3        130.16        125.56         7.96 o                         
  -6  10   3         32.81         35.72         9.38 o                         
  -5  10   3          6.11          6.75         6.09 o                         
  -4  10   3        401.22        429.35         9.58 o                         
  -3  10   3        462.42        522.19         6.70 o                         
  -2  10   3         84.78         87.78         4.12 o                         
  -1  10   3       1196.78       1177.09        18.30 o                         
   0  10   3       1434.62       1501.35        14.99 o                         
   1  10   3        279.07        278.36         5.28 o                         
   2  10   3         51.85         46.63         3.69 o                         
   3  10   3       1055.32       1055.53        20.73 o                         
   4  10   3        820.78        833.45         8.58 o                         
   5  10   3        166.72        179.74        13.04 o                         
   6  10   3         14.95         17.64         8.55 o                         
   7  10   3          0.07         -5.15         6.79 o                         
   8  10   3          7.14         12.27         6.65 o                         
  -7  11   3        126.06        112.93        14.97 o                         
  -6  11   3        759.16        746.17        36.35 o                         
  -5  11   3       1018.14       1039.88        14.72 o                         
  -4  11   3        566.47        556.66        13.54 o                         
  -3  11   3         60.96         66.21         3.62 o                         
  -2  11   3        120.47        135.05         6.31 o                         
  -1  11   3        530.01        555.84        16.93 o                         
   0  11   3        170.08        171.98         7.90 o                         
   1  11   3         63.77         70.72         4.43 o                         
   2  11   3        227.07        230.10         7.43 o                         
   3  11   3        122.88        105.88         5.79 o                         
   4  11   3          1.41          0.05         4.26 o                         
   5  11   3        149.76        132.75        12.46 o                         
   6  11   3          4.80         -0.38         8.47 o                         
   7  11   3         15.27         15.63         7.18 o                         
  -6  12   3        175.31        147.08         9.58 o                         
  -5  12   3        324.62        329.92        10.92 o                         
  -4  12   3          4.76          1.87         3.34 o                         
  -3  12   3        321.64        327.35         8.11 o                         
  -2  12   3        254.71        243.96         8.82 o                         
  -1  12   3        215.80        215.72        11.97 o                         
   0  12   3        142.05        154.57         5.69 o                         
   1  12   3        223.23        215.25        13.13 o                         
   2  12   3         41.50         33.97        10.13 o                         
   3  12   3          0.16          1.80         5.68 o                         
   4  12   3        636.73        572.96       106.95 o                         
   5  12   3        582.74        520.49        28.36 o                         
  -4  13   3         58.59         32.12         7.73 o                         
  -3  13   3         54.59         43.53         7.48 o                         
  -2  13   3          4.72          4.77         4.90 o                         
  -1  13   3        659.10        645.54        20.96 o                         
   0  13   3        344.38        331.37        17.68 o                         
   1  13   3          0.26          6.78         7.09 o                         
   2  13   3         49.47         20.98         7.64 o                         
   3  13   3        343.77        276.30        17.81 o                         
 -13   0   4         80.21         84.12        16.52 o                         
 -12   0   4          0.00          1.90        12.92 o                         
 -11   0   4         24.62         21.21        10.94 o                         
 -10   0   4        229.12        222.99         4.64 o                         
  -9   0   4        122.68        150.55         4.96 o                         
  -8   0   4        388.96        443.02         8.80 o                         
  -7   0   4        793.09        806.23        14.35 o                         
  -6   0   4       5367.08       5352.49       159.05 o                         
  -5   0   4       6713.86       6749.84        22.23 o                         
  -4   0   4       2222.04       2249.16        67.33 o                         
  -3   0   4        403.40        367.45         8.89 o                         
  -2   0   4       7862.77       7283.83        88.04 o                         
  -1   0   4       1124.50       1051.68        18.35 o                         
   0   0   4       9903.99       9337.23        59.07 o                         
   1   0   4       4863.07       4738.95        56.55 o                         
   2   0   4      10486.89      10761.88        27.73 o                         
   3   0   4       2231.44       2243.90         8.95 o                         
   4   0   4        215.22        227.01        15.05 o                         
   5   0   4      12876.85      12950.26       508.55 o                         
   6   0   4      16474.24      16394.06       335.57 o                         
   7   0   4       1233.50       1235.21        21.96 o                         
   8   0   4        297.12        290.99         7.71 o                         
   9   0   4       1720.74       1750.55        55.56 o                         
  10   0   4        286.88        300.95         6.54 o                         
  11   0   4        116.73        112.37         6.26 o                         
  12   0   4          1.59          6.05         7.01 o                         
 -12   1   4        524.36        511.58         6.52 o                         
 -11   1   4          5.64          8.98         4.05 o                         
 -10   1   4       1908.50       1970.49        22.25 o                         
  -9   1   4       3098.64       3202.90        56.04 o                         
  -8   1   4       1535.64       1540.75        33.78 o                         
  -7   1   4         35.75         32.76         1.94 o                         
  -6   1   4       2315.17       2236.81        25.96 o                         
  -5   1   4       5378.66       5380.62        52.02 o                         
  -4   1   4        247.24        219.20         1.98 o                         
  -3   1   4        121.25        122.14         1.38 o                         
  -2   1   4        746.03        731.86         7.49 o                         
  -1   1   4        217.82        196.48         3.03 o                         
   0   1   4         17.89         22.96         0.81 o                         
   1   1   4        417.55        431.85        15.17 o                         
   2   1   4         30.00         27.59         0.81 o                         
   3   1   4          0.12          3.88         1.96 o                         
   4   1   4        294.88        285.19         9.35 o                         
   5   1   4       7553.48       7738.82        80.33 o                         
   6   1   4       1239.59       1175.51        23.83 o                         
   7   1   4         23.53         18.55         1.80 o                         
   8   1   4        381.28        410.29         8.25 o                         
   9   1   4       1808.83       2019.24        45.03 o                         
  10   1   4       1143.82       1265.11        24.17 o                         
  11   1   4        316.65        311.71         8.88 o                         
  12   1   4         19.94         12.72         4.71 o                         
 -12   2   4          0.31         -0.43         4.57 o                         
 -11   2   4        498.12        487.65         4.63 o                         
 -10   2   4        372.32        370.65        11.81 o                         
  -9   2   4        658.93        703.54        12.13 o                         
  -8   2   4        288.64        328.61         3.95 o                         
  -7   2   4         64.55         66.58         2.27 o                         
  -6   2   4         62.72         57.52         2.03 o                         
  -5   2   4        565.70        570.29         4.24 o                         
  -4   2   4       1896.30       1976.67        17.53 o                         
  -3   2   4       4223.09       4146.55        22.12 o                         
  -2   2   4         49.88         80.58         6.48 o                         
  -1   2   4        395.61        384.47         4.84 o                         
   0   2   4       3463.83       3407.73        73.18 o                         
   1   2   4       8211.85       8289.91       174.85 o                         
   2   2   4         75.05         62.84         0.98 o                         
   3   2   4        488.32        496.48         5.99 o                         
   4   2   4         76.37         80.42         1.59 o                         
   5   2   4       2227.74       2355.05        22.80 o                         
   6   2   4       1601.03       1613.05        34.33 o                         
   7   2   4         60.05         57.18         2.51 o                         
   8   2   4         80.08         85.12         2.51 o                         
   9   2   4        125.70        133.16         4.65 o                         
  10   2   4        116.15        133.55         3.72 o                         
  11   2   4          3.46          2.31         3.56 o                         
  12   2   4         21.71         20.91         4.99 o                         
 -12   3   4         95.02         80.99         7.52 o                         
 -11   3   4         69.46         57.07         5.34 o                         
 -10   3   4        228.58        218.12         4.19 o                         
  -9   3   4        345.34        330.31         2.99 o                         
  -8   3   4         53.87         54.08         2.10 o                         
  -7   3   4       1427.77       1367.61        18.41 o                         
  -6   3   4       2791.63       2719.05        28.39 o                         
  -5   3   4        554.15        553.06         7.64 o                         
  -4   3   4          6.23          6.14         1.16 o                         
  -3   3   4        100.14         95.74         2.75 o                         
  -2   3   4        116.95        138.99         3.10 o                         
  -1   3   4        346.30        371.38         5.45 o                         
   0   3   4        400.13        348.89        19.87 o                         
   1   3   4       2386.26       2218.00         7.09 o                         
   2   3   4       4063.79       4183.53        59.51 o                         
   3   3   4        830.85        945.41        20.00 o                         
   4   3   4       1786.86       1866.23        36.73 o                         
   5   3   4        651.95        637.56        11.26 o                         
   6   3   4        410.76        423.38         4.48 o                         
   7   3   4         25.63         35.39         1.93 o                         
   8   3   4          2.75          3.52         2.07 o                         
   9   3   4        133.63        147.71         3.45 o                         
  10   3   4          4.65          2.22         2.82 o                         
  11   3   4         93.56         94.64         3.77 o                         
 -12   4   4        100.71         99.67         7.59 o                         
 -11   4   4        683.78        701.84        32.43 o                         
 -10   4   4        297.24        314.59         5.73 o                         
  -9   4   4        194.05        189.33         7.28 o                         
  -8   4   4          0.38          2.57         3.28 o                         
  -7   4   4         36.64         36.96         3.27 o                         
  -6   4   4        662.26        639.06        12.09 o                         
  -5   4   4        421.30        404.46         3.36 o                         
  -4   4   4       3235.65       3229.09        93.35 o                         
  -3   4   4       3511.14       3436.96        67.82 o                         
  -2   4   4       1627.54       1561.85        22.03 o                         
  -1   4   4        178.43        198.93         4.51 o                         
   0   4   4       2996.37       2819.50        55.18 o                         
   1   4   4       2700.08       2693.66        30.57 o                         
   2   4   4       1441.60       1537.11        18.24 o                         
   3   4   4       1005.61        938.10        24.73 o                         
   4   4   4         78.18         87.42         1.52 o                         
   5   4   4        132.25         91.26         3.61 o                         
   6   4   4        702.54        688.80        10.53 o                         
   7   4   4        188.64        184.65         2.44 o                         
   8   4   4        248.18        240.32         2.59 o                         
   9   4   4        267.39        251.20         3.39 o                         
  10   4   4          3.90          2.49         2.01 o                         
  11   4   4         10.32         14.26         6.27 o                         
 -12   5   4         81.03         84.38         8.29 o                         
 -11   5   4         62.19         63.72         6.23 o                         
 -10   5   4         59.85         70.69         5.21 o                         
  -9   5   4        482.24        487.20         8.53 o                         
  -8   5   4        201.28        208.71         4.55 o                         
  -7   5   4        966.76        927.17        29.72 o                         
  -6   5   4        683.43        655.36         8.05 o                         
  -5   5   4       3512.10       3387.58       111.48 o                         
  -4   5   4          1.94          3.95         1.07 o                         
  -3   5   4       4875.89       4818.13        69.84 o                         
  -2   5   4       1794.07       1699.21        42.92 o                         
  -1   5   4       2666.40       2667.39        78.22 o                         
   0   5   4         77.97         67.40         3.38 o                         
   1   5   4        620.98        620.29        26.91 o                         
   2   5   4       1248.68       1138.92        23.41 o                         
   3   5   4        801.31        735.35         3.51 o                         
   4   5   4       1438.51       1484.14        58.47 o                         
   5   5   4          5.95         10.46         4.39 o                         
   6   5   4        236.17        231.87         6.84 o                         
   7   5   4        112.00        128.86         4.76 o                         
   8   5   4         47.77         54.62         4.32 o                         
   9   5   4         15.40         13.19         4.76 o                         
  10   5   4          6.65          4.49         5.76 o                         
  11   5   4        180.21        179.69         7.79 o                         
 -11   6   4          7.99          8.07         6.69 o                         
 -10   6   4          8.08          7.52         5.62 o                         
  -9   6   4        117.70        121.85         6.98 o                         
  -8   6   4        210.79        228.68         8.19 o                         
  -7   6   4        215.79        217.49        10.70 o                         
  -6   6   4        742.94        703.78        20.12 o                         
  -5   6   4        675.85        658.00        11.47 o                         
  -4   6   4        901.83        896.15        14.08 o                         
  -3   6   4        397.43        398.54         9.11 o                         
  -2   6   4       1933.69       1906.29        47.06 o                         
  -1   6   4       4981.61       4853.28        59.85 o                         
   0   6   4        612.49        586.71        13.78 o                         
   1   6   4          1.76          3.98         2.21 o                         
   2   6   4         46.31         43.89         2.31 o                         
   3   6   4        289.55        283.06         9.71 o                         
   4   6   4         32.57         21.39         2.85 o                         
   5   6   4         72.91         84.22         3.89 o                         
   6   6   4         24.23         36.27         1.84 o                         
   7   6   4        129.46        122.26         4.73 o                         
   8   6   4        435.76        447.87        11.16 o                         
   9   6   4        222.42        232.14        20.72 o                         
  10   6   4         20.80         17.58         5.59 o                         
 -11   7   4         52.25         54.20         7.73 o                         
 -10   7   4         84.92         92.48         6.91 o                         
  -9   7   4         26.20         17.01         4.98 o                         
  -8   7   4          4.36          3.18         4.67 o                         
  -7   7   4        163.89        179.60         8.95 o                         
  -6   7   4         82.06         75.04         6.60 o                         
  -5   7   4       1512.04       1536.42        14.07 o                         
  -4   7   4        712.62        716.81        10.40 o                         
  -3   7   4       1709.09       1749.75        43.54 o                         
  -2   7   4       4693.51       4591.15       115.83 o                         
  -1   7   4       4149.88       4068.08        94.23 o                         
   0   7   4       1066.91       1065.68        34.10 o                         
   1   7   4       3153.19       3017.30        34.50 o                         
   2   7   4       6815.40       6809.82        82.04 o                         
   3   7   4       1775.47       1707.29        32.56 o                         
   4   7   4        433.78        388.95         3.13 o                         
   5   7   4         91.57         86.31         4.15 o                         
   6   7   4        122.71        143.47         5.25 o                         
   7   7   4          4.92          5.29         4.37 o                         
   8   7   4         66.10         61.79         5.86 o                         
   9   7   4        569.29        550.12        15.54 o                         
  10   7   4        362.73        328.55        12.66 o                         
 -10   8   4          2.07          5.22         6.74 o                         
  -9   8   4          3.39          3.67         5.46 o                         
  -8   8   4          0.18          2.84         5.72 o                         
  -7   8   4          0.25          0.06         5.72 o                         
  -6   8   4        477.24        488.74         6.77 o                         
  -5   8   4        983.11        972.23        26.03 o                         
  -4   8   4         18.32         20.84         2.96 o                         
  -3   8   4        355.07        362.72         8.07 o                         
  -2   8   4       1578.10       1604.13        32.03 o                         
  -1   8   4        389.45        382.51        11.77 o                         
   0   8   4       1131.73       1069.34        21.14 o                         
   1   8   4        819.58        767.15        19.47 o                         
   2   8   4         30.19         31.06         2.68 o                         
   3   8   4        421.11        458.43         8.63 o                         
   4   8   4        107.62        124.99         7.26 o                         
   5   8   4        118.10        103.54         2.95 o                         
   6   8   4          1.27          2.75         4.22 o                         
   7   8   4        133.31        133.08        14.24 o                         
   8   8   4         48.95         54.91         5.93 o                         
   9   8   4        184.35        186.92         7.34 o                         
  -9   9   4          0.08          0.88         6.62 o                         
  -8   9   4         31.75         25.66         6.61 o                         
  -7   9   4         10.61         10.89         5.73 o                         
  -6   9   4        115.26        129.64         6.25 o                         
  -5   9   4        424.43        465.43         6.76 o                         
  -4   9   4        761.08        774.26        14.17 o                         
  -3   9   4        145.21        153.37         5.32 o                         
  -2   9   4         56.40         67.12         3.05 o                         
  -1   9   4        187.90        186.60         4.05 o                         
   0   9   4        861.47        852.62        20.52 o                         
   1   9   4        379.69        369.98        10.76 o                         
   2   9   4          0.63          1.13         3.13 o                         
   3   9   4         25.60         19.93         3.08 o                         
   4   9   4         15.13         13.41         2.61 o                         
   5   9   4         89.28         90.65         3.19 o                         
   6   9   4          0.04          3.19         7.79 o                         
   7   9   4          0.13         -2.20         5.55 o                         
   8   9   4          0.03          0.82         5.94 o                         
   9   9   4         42.50         26.70         7.75 o                         
  -8  10   4          4.31          7.07         8.53 o                         
  -7  10   4         60.16         55.77         7.71 o                         
  -6  10   4          0.16          0.61         6.88 o                         
  -5  10   4        266.36        271.23        16.30 o                         
  -4  10   4         65.04         66.64         2.69 o                         
  -3  10   4         33.39         36.62         2.86 o                         
  -2  10   4         44.98         55.04         3.42 o                         
  -1  10   4        626.81        643.75        21.19 o                         
   0  10   4        494.83        488.04         7.49 o                         
   1  10   4        237.38        239.53         7.35 o                         
   2  10   4         18.83         20.94         3.77 o                         
   3  10   4          9.61         11.99         3.53 o                         
   4  10   4        204.56        205.28         3.70 o                         
   5  10   4        427.75        415.65        15.11 o                         
   6  10   4         87.37         83.81         9.48 o                         
   7  10   4         14.26          6.71         6.18 o                         
   8  10   4         60.19         45.39        20.65 o                         
  -7  11   4         86.96         84.19         8.16 o                         
  -6  11   4         66.44         66.38         6.95 o                         
  -5  11   4        101.26        105.76         7.41 o                         
  -4  11   4        231.80        252.25         7.99 o                         
  -3  11   4         25.89         25.57         3.39 o                         
  -2  11   4        659.44        694.59        13.54 o                         
  -1  11   4        533.19        567.13        17.70 o                         
   0  11   4          0.62         -1.04         4.36 o                         
   1  11   4       1150.79       1176.54        14.74 o                         
   2  11   4        777.37        827.56        22.88 o                         
   3  11   4          4.89         -0.48         4.09 o                         
   4  11   4        124.10        133.34         5.01 o                         
   5  11   4        437.96        428.55        16.66 o                         
   6  11   4         16.56         12.81         9.01 o                         
  -6  12   4         47.90         28.64         8.63 o                         
  -5  12   4         97.11         83.06         8.02 o                         
  -4  12   4         85.05         73.26        12.52 o                         
  -3  12   4          0.69          2.94         4.06 o                         
  -2  12   4          3.09          2.07         3.92 o                         
  -1  12   4         26.02         21.30         5.53 o                         
   0  12   4        146.78        161.60         5.96 o                         
   1  12   4        172.58        168.48         6.08 o                         
   2  12   4         26.10         24.40         7.60 o                         
   3  12   4          4.78          6.75         6.37 o                         
   4  12   4        115.36         81.01        43.73 o                         
   5  12   4         92.81         92.75        15.42 o                         
  -3  13   4         12.01          3.39         4.36 o                         
  -2  13   4         88.01         69.71         8.31 o                         
  -1  13   4        125.36        127.49         7.00 o                         
   0  13   4          0.08          3.90         6.12 o                         
   1  13   4          7.23          3.24         5.88 o                         
   2  13   4          2.21          3.83         7.45 o                         
   3  13   4          1.12          6.19        15.77 o                         
 -12   1   5        276.42        278.78        13.00 o                         
 -11   1   5          5.80          5.26         3.51 o                         
 -10   1   5        246.82        264.62         6.33 o                         
  -9   1   5        535.41        537.07         5.93 o                         
  -8   1   5         39.90         42.98         2.29 o                         
  -7   1   5        275.96        258.00         2.92 o                         
  -6   1   5       1066.20       1027.54        14.69 o                         
  -5   1   5        737.70        678.66        11.86 o                         
  -4   1   5        722.09        728.09        12.38 o                         
  -3   1   5        804.37        826.77         9.43 o                         
  -2   1   5        700.08        671.87        10.75 o                         
  -1   1   5        159.63        180.46         1.93 o                         
   0   1   5       1848.84       1817.02        19.21 o                         
   1   1   5       5357.27       5206.05        50.85 o                         
   2   1   5       3558.44       3456.97         8.09 o                         
   3   1   5        319.92        317.95         4.83 o                         
   4   1   5       1199.27       1218.74        35.32 o                         
   5   1   5        401.68        403.14         7.51 o                         
   6   1   5        120.05        132.17         2.30 o                         
   7   1   5        977.40       1036.35        15.15 o                         
   8   1   5        110.88        116.37         3.23 o                         
   9   1   5        400.50        423.70         4.18 o                         
  10   1   5        534.78        584.21        13.94 o                         
  11   1   5        446.68        455.97        55.89 o                         
  12   1   5          0.01         -3.11         4.81 o                         
 -12   2   5        135.91        124.75         4.63 o                         
 -11   2   5        293.88        282.57         4.67 o                         
 -10   2   5        817.23        819.17         6.21 o                         
  -9   2   5        282.12        303.52         5.43 o                         
  -8   2   5       1114.34       1056.17        12.72 o                         
  -7   2   5        142.91        145.61         1.96 o                         
  -6   2   5        644.21        635.23         8.42 o                         
  -5   2   5       2638.05       2498.12        15.62 o                         
  -4   2   5       4096.42       3978.08        68.87 o                         
  -3   2   5          0.96          4.10         2.12 o                         
  -2   2   5      21011.18      19622.57       382.27 o                         
  -1   2   5      10039.91       9477.53        92.11 o                         
   0   2   5         15.61          4.96         0.82 o                         
   1   2   5        258.68        277.82         6.01 o                         
   2   2   5        435.28        545.07        20.50 o                         
   3   2   5        427.79        433.15        18.90 o                         
   4   2   5         18.25         15.92         1.45 o                         
   5   2   5       1034.91        957.74        11.78 o                         
   6   2   5       4819.51       4763.74        24.05 o                         
   7   2   5        290.13        288.24         3.29 o                         
   8   2   5         47.06         39.62         3.09 o                         
   9   2   5        479.60        518.88        11.41 o                         
  10   2   5        459.24        478.21        17.61 o                         
  11   2   5        159.57        141.27         4.44 o                         
 -12   3   5        245.51        252.99        11.18 o                         
 -11   3   5          4.57          5.93         2.81 o                         
 -10   3   5        156.25        154.29         4.55 o                         
  -9   3   5        363.86        344.17         7.68 o                         
  -8   3   5         11.35         13.06         1.63 o                         
  -7   3   5        345.19        324.02         2.42 o                         
  -6   3   5         83.69         77.07         1.62 o                         
  -5   3   5        888.29        846.30         9.03 o                         
  -4   3   5        245.64        209.98         3.11 o                         
  -3   3   5       1240.39       1319.25        14.22 o                         
  -2   3   5       1620.23       1815.19        47.69 o                         
  -1   3   5       4200.98       4190.62        71.61 o                         
   0   3   5       1907.74       1848.04        38.43 o                         
   1   3   5       5302.92       5412.17       175.93 o                         
   2   3   5        337.85        327.50         5.24 o                         
   3   3   5       1277.72       1314.80        17.04 o                         
   4   3   5       3230.48       3241.49        62.45 o                         
   5   3   5        794.88        806.72        19.78 o                         
   6   3   5         11.72         14.82         2.13 o                         
   7   3   5       2812.32       2876.39        33.00 o                         
   8   3   5        837.67        835.59         4.31 o                         
   9   3   5        206.63        201.51         3.31 o                         
  10   3   5        641.87        666.03        10.72 o                         
  11   3   5        423.84        426.53         9.33 o                         
 -12   4   5        428.93        378.58         9.86 o                         
 -11   4   5         54.56         64.81         5.78 o                         
 -10   4   5         12.42         12.28         4.62 o                         
  -9   4   5        465.49        456.58        14.51 o                         
  -8   4   5        931.53        947.51         9.34 o                         
  -7   4   5        554.02        568.93         8.94 o                         
  -6   4   5        347.70        356.34         6.14 o                         
  -5   4   5        451.14        439.68        12.08 o                         
  -4   4   5       1677.96       1604.27        28.84 o                         
  -3   4   5       3593.16       3646.23        26.83 o                         
  -2   4   5        664.49        779.51        16.71 o                         
  -1   4   5        294.82        302.36         7.51 o                         
   0   4   5        166.96        146.24         7.52 o                         
   1   4   5         80.90         84.90         2.81 o                         
   2   4   5         37.89         49.27         1.95 o                         
   3   4   5         98.37         79.45         2.41 o                         
   4   4   5        707.21        712.01         6.11 o                         
   5   4   5          1.06          2.34         1.71 o                         
   6   4   5          0.02          2.61         1.99 o                         
   7   4   5         62.46         57.64         2.06 o                         
   8   4   5        163.57        164.60         3.08 o                         
   9   4   5         33.39         36.62         2.40 o                         
  10   4   5        168.21        154.12         5.55 o                         
  11   4   5         61.26         44.77         7.86 o                         
 -12   5   5          1.64          0.77         9.55 o                         
 -11   5   5         30.88         24.14         6.47 o                         
 -10   5   5         23.98         20.39         5.06 o                         
  -9   5   5         34.63         39.51         4.24 o                         
  -8   5   5         60.56         66.87         4.13 o                         
  -7   5   5          0.58          1.21         3.41 o                         
  -6   5   5        318.39        302.50         4.42 o                         
  -5   5   5        120.27        108.08         1.84 o                         
  -4   5   5        113.60        121.05         2.58 o                         
  -3   5   5        774.69        793.07        19.68 o                         
  -2   5   5        353.73        348.99        10.12 o                         
  -1   5   5       5744.44       5903.77       141.06 o                         
   0   5   5       2026.87       2082.10        46.39 o                         
   1   5   5        214.10        185.33         2.67 o                         
   2   5   5       4538.30       4244.08        44.34 o                         
   3   5   5       3726.91       3678.92        48.82 o                         
   4   5   5        194.49        204.05         5.25 o                         
   5   5   5          8.77          3.12         1.93 o                         
   6   5   5         95.76        100.92         2.73 o                         
   7   5   5         94.49         95.76         2.47 o                         
   8   5   5        105.82         98.20         4.36 o                         
   9   5   5         73.77         91.67         5.79 o                         
  10   5   5        128.33        109.08        10.04 o                         
  11   5   5         27.80         16.41         6.75 o                         
 -11   6   5         34.83         29.48         7.08 o                         
 -10   6   5        200.24        199.99        15.08 o                         
  -9   6   5         19.78         20.01         5.01 o                         
  -8   6   5        130.37        128.78         6.19 o                         
  -7   6   5        279.70        265.69        16.57 o                         
  -6   6   5        130.48        128.78        10.01 o                         
  -5   6   5        757.75        753.95         5.02 o                         
  -4   6   5         40.19         45.63         1.84 o                         
  -3   6   5        175.38        193.44         6.01 o                         
  -2   6   5        577.73        581.69        11.94 o                         
  -1   6   5          2.12          1.20         2.00 o                         
   0   6   5        432.71        424.52         8.15 o                         
   1   6   5        633.33        621.66         6.47 o                         
   2   6   5         93.44         89.67         2.50 o                         
   3   6   5        629.93        557.67         4.50 o                         
   4   6   5       1155.41       1189.48        20.95 o                         
   5   6   5        305.60        307.79        19.50 o                         
   6   6   5        111.83        135.98         3.23 o                         
   7   6   5        147.69        135.34         1.81 o                         
   8   6   5         37.12         39.76         4.04 o                         
   9   6   5        106.40         94.80         6.01 o                         
  10   6   5        108.10        113.42         6.81 o                         
 -11   7   5        320.20        304.59        12.95 o                         
 -10   7   5        497.91        495.85        18.39 o                         
  -9   7   5        407.13        415.51         7.03 o                         
  -8   7   5          0.06          4.77         4.92 o                         
  -7   7   5        321.52        332.90        10.60 o                         
  -6   7   5       1288.44       1251.54        32.34 o                         
  -5   7   5        162.56        175.38         3.13 o                         
  -4   7   5        941.99        945.12        17.50 o                         
  -3   7   5        244.21        254.35         8.73 o                         
  -2   7   5        531.71        544.25        13.84 o                         
  -1   7   5        191.10        205.52         3.53 o                         
   0   7   5        751.61        788.40        18.43 o                         
   1   7   5          1.50          2.98         2.68 o                         
   2   7   5          0.20         -1.37         2.61 o                         
   3   7   5        322.95        328.13         6.92 o                         
   4   7   5       1077.16       1052.05        23.95 o                         
   5   7   5         22.54         21.96         1.93 o                         
   6   7   5        465.59        476.84        11.03 o                         
   7   7   5        934.98        970.21        37.00 o                         
   8   7   5        468.75        493.47        13.57 o                         
   9   7   5          9.29          6.92         5.34 o                         
  10   7   5         88.36         67.82         9.92 o                         
 -10   8   5         16.75         18.21         6.36 o                         
  -9   8   5        661.55        657.61        19.45 o                         
  -8   8   5       1103.16       1156.71        29.73 o                         
  -7   8   5        900.89        896.35        14.41 o                         
  -6   8   5        554.58        554.29        15.39 o                         
  -5   8   5        153.81        149.56         8.58 o                         
  -4   8   5        197.85        225.72         3.98 o                         
  -3   8   5        790.96        835.87        18.89 o                         
  -2   8   5       1772.67       1810.09        36.78 o                         
  -1   8   5        680.34        649.21        15.62 o                         
   0   8   5          8.54         15.38         2.98 o                         
   1   8   5        201.93        193.39         9.85 o                         
   2   8   5         19.05         19.76         4.68 o                         
   3   8   5          1.24         -0.35         2.76 o                         
   4   8   5        170.94        180.91         3.11 o                         
   5   8   5       1889.49       1989.96        41.54 o                         
   6   8   5       1380.41       1412.39        20.09 o                         
   7   8   5        200.06        211.32         6.67 o                         
   8   8   5        201.95        195.16        26.90 o                         
   9   8   5        324.77        285.52        23.10 o                         
  -9   9   5        523.93        499.54        19.08 o                         
  -8   9   5         99.47         89.74         6.76 o                         
  -7   9   5        639.73        671.02        24.26 o                         
  -6   9   5       1391.54       1449.55        68.02 o                         
  -5   9   5        365.00        365.18        11.52 o                         
  -4   9   5          1.76          1.80         2.27 o                         
  -3   9   5        165.96        175.91         7.91 o                         
  -2   9   5          0.05          1.16         2.50 o                         
  -1   9   5        718.10        755.56        25.69 o                         
   0   9   5        241.05        256.83         4.62 o                         
   1   9   5        375.70        372.98        11.14 o                         
   2   9   5       1517.85       1514.16        20.46 o                         
   3   9   5       1676.46       1719.10        28.91 o                         
   4   9   5        659.11        691.81        16.73 o                         
   5   9   5        266.16        254.18         5.32 o                         
   6   9   5        404.53        444.99         7.74 o                         
   7   9   5        581.57        598.89         9.42 o                         
   8   9   5         93.64         94.50         6.24 o                         
  -8  10   5         82.38         90.41         8.65 o                         
  -7  10   5         18.48         16.87         7.38 o                         
  -6  10   5        163.89        161.89        11.39 o                         
  -5  10   5          0.29          1.22         1.74 o                         
  -4  10   5         98.83        105.83         4.35 o                         
  -3  10   5        132.43        154.82         3.19 o                         
  -2  10   5        779.75        823.64        17.51 o                         
  -1  10   5         21.62         18.09         3.33 o                         
   0  10   5        561.77        562.41        11.09 o                         
   1  10   5        108.35        116.81         9.44 o                         
   2  10   5         46.83         48.99         4.87 o                         
   3  10   5        114.11        124.82         4.03 o                         
   4  10   5        180.51        205.43         9.09 o                         
   5  10   5        150.50        148.53         4.23 o                         
   6  10   5        325.19        325.57         7.12 o                         
   7  10   5         12.78          9.39         6.38 o                         
  -7  11   5         64.74         59.71         9.05 o                         
  -6  11   5          9.06         10.34         7.87 o                         
  -5  11   5         48.46         40.62         3.27 o                         
  -4  11   5        266.35        289.50        10.79 o                         
  -3  11   5          8.89         10.78         3.40 o                         
  -2  11   5         63.84         63.92         3.67 o                         
  -1  11   5         25.61         25.01         4.13 o                         
   0  11   5         60.88         67.65         5.55 o                         
   1  11   5          4.52          1.55         4.49 o                         
   2  11   5         99.13         98.58         4.70 o                         
   3  11   5          0.48          1.07         4.45 o                         
   4  11   5         53.99         59.51         3.77 o                         
   5  11   5          5.22          5.20         3.32 o                         
   6  11   5        131.54        112.26        10.37 o                         
  -5  12   5          0.79         -1.51         7.55 o                         
  -4  12   5          4.01          4.76         3.71 o                         
  -3  12   5          2.04          1.60         3.91 o                         
  -2  12   5         11.78         11.11         4.05 o                         
  -1  12   5          1.19          1.81         4.91 o                         
   0  12   5         66.40         70.86         5.56 o                         
   1  12   5         61.24         51.02         5.53 o                         
   2  12   5        245.69        239.65         5.73 o                         
   3  12   5        282.62        277.11         6.69 o                         
   4  12   5          0.05         -3.78         5.74 o                         
   5  12   5         47.59         31.89        15.51 o                         
  -3  13   5        513.85        400.08       100.04 o                         
  -2  13   5        110.23         93.06        20.52 o                         
  -1  13   5        444.49        403.59        55.83 o                         
   0  13   5        275.29        261.48         8.83 o                         
   1  13   5         64.87         40.77        14.15 o                         
   2  13   5          2.80         -1.65         6.04 o                         
 -12   0   6         51.13         51.14        14.27 o                         
 -11   0   6         48.58         51.24         5.64 o                         
 -10   0   6       2732.48       2688.71        31.75 o                         
  -9   0   6       5547.59       5541.32       209.35 o                         
  -8   0   6        303.85        312.44         9.23 o                         
  -7   0   6       1253.38       1203.02        20.10 o                         
  -6   0   6       4825.89       4621.73        97.07 o                         
  -5   0   6       1044.49       1047.27         9.19 o                         
  -4   0   6        189.96        182.43         6.20 o                         
  -3   0   6       1776.82       1863.44        23.65 o                         
  -2   0   6         10.98         22.20         1.54 o                         
  -1   0   6       3581.31       3627.57         9.61 o                         
   0   0   6       3802.25       3716.40         8.47 o                         
   1   0   6        565.67        565.99        29.84 o                         
   2   0   6         54.25         53.81         2.32 o                         
   3   0   6       1697.71       1891.84         9.78 o                         
   4   0   6        381.87        361.64         5.41 o                         
   5   0   6       2838.04       2905.16        13.81 o                         
   6   0   6       2825.41       2911.76       122.22 o                         
   7   0   6        314.79        328.12        10.21 o                         
   8   0   6        486.52        539.19         5.56 o                         
   9   0   6       1801.47       1957.67        50.57 o                         
  10   0   6        398.23        433.67         7.50 o                         
  11   0   6         14.39         10.49         7.30 o                         
 -12   1   6         76.81         64.73         5.76 o                         
 -11   1   6        220.37        223.57         5.18 o                         
 -10   1   6       2116.45       2186.29        35.61 o                         
  -9   1   6        203.10        206.69         4.17 o                         
  -8   1   6        139.32        118.78         3.20 o                         
  -7   1   6       1185.73       1178.28         8.81 o                         
  -6   1   6       8268.53       8104.76        90.40 o                         
  -5   1   6       6412.69       6316.69        45.50 o                         
  -4   1   6         67.28         85.94         1.66 o                         
  -3   1   6       1544.12       1449.76        10.69 o                         
  -2   1   6       6354.60       6207.32        52.46 o                         
  -1   1   6       9430.17       9363.30       196.12 o                         
   0   1   6        148.81        177.08         3.15 o                         
   1   1   6        232.32        267.07         3.43 o                         
   2   1   6        477.65        467.56         5.78 o                         
   3   1   6         63.86         85.04         3.21 o                         
   4   1   6       1245.67       1304.19        31.63 o                         
   5   1   6        743.49        757.48        17.04 o                         
   6   1   6       2604.50       2638.96        63.81 o                         
   7   1   6         78.12         68.20         2.54 o                         
   8   1   6       1184.48       1283.12        39.58 o                         
   9   1   6       1144.31       1195.82        10.40 o                         
  10   1   6         71.25         71.00         3.92 o                         
  11   1   6         80.63         78.94         5.21 o                         
 -12   2   6        193.29        183.88         4.98 o                         
 -11   2   6        116.90        117.69         4.20 o                         
 -10   2   6        390.10        394.51         9.52 o                         
  -9   2   6        262.73        273.52         5.42 o                         
  -8   2   6        108.22         96.93         2.15 o                         
  -7   2   6       1762.94       1767.63        14.24 o                         
  -6   2   6       1201.79       1203.35        16.37 o                         
  -5   2   6        513.97        491.02         3.04 o                         
  -4   2   6        806.91        795.34        13.39 o                         
  -3   2   6       2800.16       3034.66        30.57 o                         
  -2   2   6        610.61        578.13        15.43 o                         
  -1   2   6        586.52        590.27         8.27 o                         
   0   2   6        557.41        588.03        15.68 o                         
   1   2   6          0.04          1.94         1.65 o                         
   2   2   6         96.89        106.11         2.91 o                         
   3   2   6         76.17         57.98         2.93 o                         
   4   2   6        111.73        105.24         4.26 o                         
   5   2   6         16.64         17.11         1.93 o                         
   6   2   6          4.44          4.67         2.36 o                         
   7   2   6        802.00        814.52        10.44 o                         
   8   2   6       1049.76       1128.67        28.91 o                         
   9   2   6        108.04        127.95         3.94 o                         
  10   2   6          0.59         -0.74         3.64 o                         
  11   2   6         81.09         58.98         9.41 o                         
 -12   3   6        209.09        175.41        15.42 o                         
 -11   3   6        162.30        154.66         3.52 o                         
 -10   3   6         18.32         13.99         2.85 o                         
  -9   3   6        182.79        187.77         5.56 o                         
  -8   3   6        519.40        525.19         9.12 o                         
  -7   3   6        597.85        590.91         7.89 o                         
  -6   3   6         52.35         49.64         1.97 o                         
  -5   3   6        972.99        966.50        18.44 o                         
  -4   3   6        947.97        884.43        17.89 o                         
  -3   3   6          3.60          2.54         1.13 o                         
  -2   3   6        684.10        748.76        10.66 o                         
  -1   3   6       4093.84       4228.82        72.44 o                         
   0   3   6        956.92        950.91        21.88 o                         
   1   3   6         62.03        117.19         5.15 o                         
   2   3   6       2925.60       2679.13        48.81 o                         
   3   3   6       8852.23       9159.11       100.91 o                         
   4   3   6       2409.30       2334.25        28.10 o                         
   5   3   6        167.47        183.53         4.00 o                         
   6   3   6         60.02         64.59         2.17 o                         
   7   3   6         53.21         46.45         2.44 o                         
   8   3   6        782.66        781.10         9.99 o                         
   9   3   6        646.69        676.31        15.08 o                         
  10   3   6        458.28        468.71         7.62 o                         
  11   3   6        282.56        261.27        10.22 o                         
 -12   4   6        659.02        619.25        17.27 o                         
 -11   4   6        244.45        248.65         9.01 o                         
 -10   4   6         78.03         88.82         5.21 o                         
  -9   4   6        371.10        398.91         4.45 o                         
  -8   4   6        487.17        501.14        10.89 o                         
  -7   4   6         75.62         73.88         2.53 o                         
  -6   4   6        239.69        229.36         4.62 o                         
  -5   4   6        229.98        220.44         7.44 o                         
  -4   4   6       1082.42        972.07         8.37 o                         
  -3   4   6        891.66        856.98        15.30 o                         
  -2   4   6        104.42        107.07         1.81 o                         
  -1   4   6       1711.40       1677.72        39.85 o                         
   0   4   6       4747.35       4758.38        89.66 o                         
   1   4   6       2132.14       2174.09        49.02 o                         
   2   4   6         22.92         22.78         2.09 o                         
   3   4   6          7.63         19.92         1.52 o                         
   4   4   6         35.03         37.23         1.52 o                         
   5   4   6        976.68        964.49         7.85 o                         
   6   4   6       1464.33       1448.82        22.24 o                         
   7   4   6        464.21        478.26         3.32 o                         
   8   4   6        264.49        280.81         9.33 o                         
   9   4   6        190.99        205.34         3.93 o                         
  10   4   6        204.61        193.85         9.50 o                         
  11   4   6          0.17          1.84         3.08 o                         
 -11   5   6         21.39         23.94         5.84 o                         
 -10   5   6        122.23        139.86         9.88 o                         
  -9   5   6        110.45        120.82         5.94 o                         
  -8   5   6        223.52        225.86        12.11 o                         
  -7   5   6          1.76          3.52         3.74 o                         
  -6   5   6         57.07         57.54         1.99 o                         
  -5   5   6        246.10        230.81         6.30 o                         
  -4   5   6        820.98        798.71         3.88 o                         
  -3   5   6        710.81        701.36        14.02 o                         
  -2   5   6          1.03          1.44         2.24 o                         
  -1   5   6        954.08        972.12        17.42 o                         
   0   5   6       6552.14       6231.02        99.62 o                         
   1   5   6         31.73         38.92         5.53 o                         
   2   5   6         28.71         22.71         2.38 o                         
   3   5   6       1381.23       1373.94        60.37 o                         
   4   5   6        642.30        617.49         5.07 o                         
   5   5   6          4.26          3.56         1.56 o                         
   6   5   6          1.78          2.17         1.98 o                         
   7   5   6         63.57         75.33         2.96 o                         
   8   5   6         26.78         26.30         2.13 o                         
   9   5   6          1.39         -0.06         2.20 o                         
  10   5   6         81.63         81.84         8.18 o                         
 -11   6   6         34.30         34.13         7.35 o                         
 -10   6   6         94.79         95.17         6.86 o                         
  -9   6   6        345.53        338.27         6.26 o                         
  -8   6   6        299.77        319.37        12.88 o                         
  -7   6   6        545.43        546.50        16.87 o                         
  -6   6   6        283.55        285.26         4.21 o                         
  -5   6   6         78.57         75.36         1.80 o                         
  -4   6   6         15.72         19.13         1.94 o                         
  -3   6   6       4027.72       3998.88        61.41 o                         
  -2   6   6       4768.42       4684.23        56.23 o                         
  -1   6   6        841.17        809.52         9.29 o                         
   0   6   6        595.33        608.62        17.15 o                         
   1   6   6       2532.31       2519.44        53.48 o                         
   2   6   6       2346.01       2252.83        82.17 o                         
   3   6   6        148.53        164.34         2.90 o                         
   4   6   6        498.70        508.28         8.26 o                         
   5   6   6        146.69        149.76         4.28 o                         
   6   6   6         74.52         69.17         2.45 o                         
   7   6   6        152.21        138.22         2.46 o                         
   8   6   6        162.01        143.41         3.66 o                         
   9   6   6         31.15         38.82         5.58 o                         
  10   6   6         46.30         12.90         5.66 o                         
 -11   7   6         55.55         51.15        16.42 o                         
 -10   7   6        320.94        334.65         8.47 o                         
  -9   7   6         10.02         14.21         5.29 o                         
  -8   7   6          9.12         13.88         5.49 o                         
  -7   7   6        132.86        126.02         5.54 o                         
  -6   7   6          7.24          6.17         4.15 o                         
  -5   7   6       1180.18       1191.68        25.33 o                         
  -4   7   6        820.40        807.45        10.06 o                         
  -3   7   6        101.66         98.35         2.60 o                         
  -2   7   6         22.04         22.09         2.15 o                         
  -1   7   6        451.42        447.22         7.02 o                         
   0   7   6        563.02        550.34        17.25 o                         
   1   7   6          0.05          0.27         2.84 o                         
   2   7   6        639.32        604.13        14.32 o                         
   3   7   6        967.34        975.11        26.96 o                         
   4   7   6         35.47         45.63         3.33 o                         
   5   7   6        194.37        192.66         5.37 o                         
   6   7   6        176.92        216.57         4.27 o                         
   7   7   6        281.60        287.73         4.83 o                         
   8   7   6         49.27         45.26         5.19 o                         
   9   7   6         42.23         38.43         5.77 o                         
 -10   8   6        105.75         92.76         7.45 o                         
  -9   8   6        283.59        282.37         8.51 o                         
  -8   8   6        338.84        335.24         7.65 o                         
  -7   8   6         42.11         41.18         6.25 o                         
  -6   8   6        172.15        174.71         5.74 o                         
  -5   8   6        311.76        298.79         7.98 o                         
  -4   8   6          3.47          0.11         2.16 o                         
  -3   8   6         21.65         29.63         2.41 o                         
  -2   8   6       1416.46       1439.53        27.04 o                         
  -1   8   6          0.80          2.07         2.31 o                         
   0   8   6        536.54        534.58        13.84 o                         
   1   8   6        490.70        480.86        19.36 o                         
   2   8   6        842.11        851.04        19.52 o                         
   3   8   6         74.91         68.56         3.37 o                         
   4   8   6        645.78        669.63        14.40 o                         
   5   8   6        178.03        207.94         6.57 o                         
   6   8   6          0.01          0.55         2.51 o                         
   7   8   6         12.26         14.43         4.75 o                         
   8   8   6         45.42         28.88        13.09 o                         
   9   8   6         10.09          5.56         5.95 o                         
  -9   9   6        121.89        112.11         7.52 o                         
  -8   9   6         16.83          9.68         7.37 o                         
  -7   9   6         36.98         35.85         6.32 o                         
  -6   9   6        103.35        112.30         8.33 o                         
  -5   9   6        121.08        125.04         5.21 o                         
  -4   9   6        537.24        554.47         6.53 o                         
  -3   9   6         65.41         75.71         2.91 o                         
  -2   9   6         12.70         11.42         2.56 o                         
  -1   9   6          0.17          0.93         2.68 o                         
   0   9   6        359.77        380.40         9.14 o                         
   1   9   6        165.81        171.07         5.37 o                         
   2   9   6         13.30         17.96         3.55 o                         
   3   9   6         25.09         29.26         3.63 o                         
   4   9   6         11.43          6.18         3.04 o                         
   5   9   6         75.37         77.98         3.25 o                         
   6   9   6         65.72         74.53         5.08 o                         
   7   9   6          6.11          1.58         5.20 o                         
   8   9   6         40.57         23.58        15.97 o                         
  -8  10   6          2.06          2.29         8.05 o                         
  -7  10   6          9.78         16.16         6.00 o                         
  -6  10   6        176.13        180.61         7.52 o                         
  -5  10   6        503.92        461.66        10.62 o                         
  -4  10   6        201.65        201.73         6.11 o                         
  -3  10   6        206.44        205.45         5.24 o                         
  -2  10   6        636.13        691.45         9.59 o                         
  -1  10   6       1091.95       1129.90        31.73 o                         
   0  10   6        607.65        678.99         6.53 o                         
   1  10   6         72.23         80.68         5.69 o                         
   2  10   6        491.70        493.11        11.87 o                         
   3  10   6          2.00          1.83         3.95 o                         
   4  10   6          3.12          2.54         3.68 o                         
   5  10   6          1.24          3.05         2.88 o                         
   6  10   6         28.68         13.92         5.37 o                         
   7  10   6        517.38        458.35        21.49 o                         
  -7  11   6        166.06        153.55         9.21 o                         
  -6  11   6         36.36         41.42         7.50 o                         
  -5  11   6        317.50        263.24        16.83 o                         
  -4  11   6        368.68        377.65         5.60 o                         
  -3  11   6          0.05          1.23         3.53 o                         
  -2  11   6         29.54         26.83         3.62 o                         
  -1  11   6         39.70         39.83         3.75 o                         
   0  11   6          1.61          1.34         4.21 o                         
   1  11   6         71.97         73.33         4.87 o                         
   2  11   6          2.58         -1.34         4.37 o                         
   3  11   6         15.81         11.52         4.73 o                         
   4  11   6         19.06         16.10         5.14 o                         
   5  11   6         19.89         17.85         8.56 o                         
   6  11   6         73.30         68.59        10.35 o                         
  -5  12   6         26.47         12.26         2.30 o                         
  -4  12   6        120.09        122.36         7.74 o                         
  -3  12   6          1.37          3.31         4.08 o                         
  -2  12   6         99.71        105.67         4.46 o                         
  -1  12   6         19.32         17.77         4.53 o                         
   0  12   6        116.14        119.50        12.25 o                         
   1  12   6        500.38        494.88         6.65 o                         
   2  12   6        206.04        211.47         5.84 o                         
   3  12   6        128.88        126.57        10.77 o                         
   4  12   6        434.56        289.24       130.45 o                         
  -2  13   6          0.35          2.29         4.92 o                         
  -1  13   6          0.10          0.37         5.03 o                         
   0  13   6         18.66         12.12         4.94 o                         
   1  13   6        163.23        122.36        36.31 o                         
 -12   1   7         20.52         15.39         3.87 o                         
 -11   1   7         45.49         48.03         3.35 o                         
 -10   1   7         78.19         89.30         4.87 o                         
  -9   1   7          2.48          2.64         3.00 o                         
  -8   1   7        987.77        965.25         9.80 o                         
  -7   1   7        494.48        478.91        12.33 o                         
  -6   1   7       2401.63       2360.63        37.25 o                         
  -5   1   7       3771.34       3644.65        45.24 o                         
  -4   1   7       3659.53       3599.92        68.40 o                         
  -3   1   7        480.43        508.24         6.80 o                         
  -2   1   7       4111.85       4307.94       106.15 o                         
  -1   1   7       6337.86       6570.56        79.42 o                         
   0   1   7        162.20        140.77         2.57 o                         
   1   1   7        577.07        729.13        12.67 o                         
   2   1   7         87.75         94.58         1.22 o                         
   3   1   7        219.83        266.09        10.99 o                         
   4   1   7        394.02        391.33         7.61 o                         
   5   1   7        275.47        299.38        11.10 o                         
   6   1   7        373.47        384.95         3.71 o                         
   7   1   7         69.08         70.19         2.73 o                         
   8   1   7         12.82         12.63         2.77 o                         
   9   1   7         10.52         12.58         3.50 o                         
  10   1   7         24.65         23.11         3.74 o                         
  11   1   7         74.02         75.77         8.47 o                         
 -12   2   7         47.59         35.48         9.59 o                         
 -11   2   7         40.43         42.13         3.40 o                         
 -10   2   7          0.48          1.81         2.75 o                         
  -9   2   7        512.05        515.23         7.74 o                         
  -8   2   7        276.95        277.87         4.71 o                         
  -7   2   7         21.93         22.37         2.15 o                         
  -6   2   7        712.71        657.23         5.75 o                         
  -5   2   7          4.85          4.62         1.62 o                         
  -4   2   7        409.63        403.19         7.76 o                         
  -3   2   7        874.05        944.69        11.51 o                         
  -2   2   7        757.63        795.57        14.21 o                         
  -1   2   7       3247.11       3226.48        41.02 o                         
   0   2   7       1227.90       1196.73        12.33 o                         
   1   2   7         39.81         34.62         2.02 o                         
   2   2   7        391.99        451.56         9.68 o                         
   3   2   7          8.38          8.77         1.81 o                         
   4   2   7        123.57        147.96         3.08 o                         
   5   2   7        153.34        160.08         5.15 o                         
   6   2   7        628.83        604.80         4.69 o                         
   7   2   7        882.36        956.68        16.23 o                         
   8   2   7       1238.65       1302.89        17.52 o                         
   9   2   7        458.64        502.84        17.06 o                         
  10   2   7        775.15        792.81        10.99 o                         
  11   2   7        359.34        349.15        12.03 o                         
 -12   3   7        206.92        155.38        18.82 o                         
 -11   3   7        396.24        408.37         7.62 o                         
 -10   3   7         20.36         19.87         2.87 o                         
  -9   3   7         68.67         72.77         4.01 o                         
  -8   3   7       1994.02       2000.40        22.13 o                         
  -7   3   7        861.24        853.60         9.41 o                         
  -6   3   7       1170.50       1119.80        18.67 o                         
  -5   3   7       4134.04       4084.79        50.99 o                         
  -4   3   7       1752.07       1671.32        19.51 o                         
  -3   3   7        276.71        313.97         5.77 o                         
  -2   3   7       4938.95       5159.44       113.65 o                         
  -1   3   7      12018.75      12517.72       339.47 o                         
   0   3   7         24.67         14.76         1.20 o                         
   1   3   7       2274.08       2339.16        47.65 o                         
   2   3   7       5023.40       4982.82        74.39 o                         
   3   3   7        133.93        117.27         3.48 o                         
   4   3   7         15.19         13.37         2.55 o                         
   5   3   7        386.51        378.11        16.92 o                         
   6   3   7        217.19        224.24         8.31 o                         
   7   3   7        112.95        130.20         3.64 o                         
   8   3   7        167.57        167.42         6.70 o                         
   9   3   7          0.03          1.28         3.21 o                         
  10   3   7         59.58         57.53         4.06 o                         
  11   3   7         61.72         64.05         9.32 o                         
 -12   4   7        361.08        330.90         9.04 o                         
 -11   4   7        181.87        179.75        13.18 o                         
 -10   4   7         86.86         78.61         2.51 o                         
  -9   4   7        890.66        932.03        17.88 o                         
  -8   4   7        874.18        915.73        18.59 o                         
  -7   4   7       1019.41       1052.29        19.73 o                         
  -6   4   7        346.65        354.04         7.38 o                         
  -5   4   7         18.57         20.79         1.76 o                         
  -4   4   7        233.26        239.78         2.48 o                         
  -3   4   7       2658.43       2732.56        54.39 o                         
  -2   4   7         77.30         46.69         4.26 o                         
  -1   4   7       3796.06       3766.89        78.06 o                         
   0   4   7       1783.23       1767.52        36.42 o                         
   1   4   7        252.28        289.00         7.52 o                         
   2   4   7       1196.87       1109.90        34.64 o                         
   3   4   7       2732.68       2684.46        89.24 o                         
   4   4   7        444.63        437.63        17.37 o                         
   5   4   7         48.47         45.43         2.75 o                         
   6   4   7        110.52         99.02         3.19 o                         
   7   4   7         45.37         32.50         3.47 o                         
   8   4   7          4.92          4.38         2.90 o                         
   9   4   7         11.74         12.33         3.29 o                         
  10   4   7         31.90         29.34         3.73 o                         
 -11   5   7        313.02        322.10        11.41 o                         
 -10   5   7          4.64          4.39         4.83 o                         
  -9   5   7         90.76         88.65         4.77 o                         
  -8   5   7          2.35          2.11         4.51 o                         
  -7   5   7          1.63          1.88         2.10 o                         
  -6   5   7        402.44        395.55         5.48 o                         
  -5   5   7        772.59        788.65         8.25 o                         
  -4   5   7       1017.10       1055.60        24.44 o                         
  -3   5   7        120.93        117.94         2.50 o                         
  -2   5   7         46.27         53.77         2.24 o                         
  -1   5   7        411.68        434.25        10.09 o                         
   0   5   7        463.88        466.22        11.36 o                         
   1   5   7       1075.95       1063.28        28.17 o                         
   2   5   7       4842.98       4882.62        64.40 o                         
   3   5   7       2432.12       2406.24        30.72 o                         
   4   5   7       1634.17       1609.73        47.10 o                         
   5   5   7          3.23          2.50         1.67 o                         
   6   5   7       2334.76       2421.11        49.46 o                         
   7   5   7       1430.30       1463.39        36.63 o                         
   8   5   7        416.84        408.41        17.69 o                         
   9   5   7         36.74         37.89         2.97 o                         
  10   5   7          4.28          5.70         3.12 o                         
 -11   6   7        239.27        242.56         8.75 o                         
 -10   6   7          0.49          3.56         6.33 o                         
  -9   6   7        307.08        331.32        10.55 o                         
  -8   6   7        806.34        851.19        33.77 o                         
  -7   6   7        498.22        496.17        27.91 o                         
  -6   6   7        213.53        208.98         4.76 o                         
  -5   6   7         21.74         23.33         2.67 o                         
  -4   6   7         92.45         89.28         2.47 o                         
  -3   6   7         35.35         42.67         4.53 o                         
  -2   6   7       1468.74       1459.89        13.61 o                         
  -1   6   7       2756.15       2781.63        85.35 o                         
   0   6   7       1658.58       1658.55        25.97 o                         
   1   6   7        170.94        193.18         3.40 o                         
   2   6   7       2956.10       2941.40        65.24 o                         
   3   6   7        720.67        665.29         6.02 o                         
   4   6   7          6.82         11.84         1.71 o                         
   5   6   7        411.33        388.35        11.00 o                         
   6   6   7         13.45         16.32         2.44 o                         
   7   6   7        729.15        753.34         6.69 o                         
   8   6   7        335.38        352.48         8.26 o                         
   9   6   7         45.11         54.28         7.73 o                         
  10   6   7        224.71        244.54        12.41 o                         
 -10   7   7         19.57         12.91         5.72 o                         
  -9   7   7          0.54         -1.14         5.59 o                         
  -8   7   7        809.55        819.89        11.77 o                         
  -7   7   7        153.33        162.64         5.61 o                         
  -6   7   7         42.40         44.57         1.66 o                         
  -5   7   7        485.51        486.74        11.26 o                         
  -4   7   7        419.16        435.19        10.77 o                         
  -3   7   7          0.01          0.29         1.97 o                         
  -2   7   7        813.31        825.27        18.29 o                         
  -1   7   7         73.73         80.05         2.39 o                         
   0   7   7        404.08        393.57         5.15 o                         
   1   7   7         85.14         94.42         4.63 o                         
   2   7   7        276.37        258.64         7.12 o                         
   3   7   7          0.01         -0.45         3.18 o                         
   4   7   7        133.40        131.50         7.19 o                         
   5   7   7         33.23         32.75         2.34 o                         
   6   7   7          0.00          2.08         2.42 o                         
   7   7   7          5.41          4.22         2.58 o                         
   8   7   7         31.86         26.44         4.09 o                         
   9   7   7         51.44         42.49         9.74 o                         
 -10   8   7        277.79        262.54        11.49 o                         
  -9   8   7        642.24        612.93        11.03 o                         
  -8   8   7        336.39        341.45        10.73 o                         
  -7   8   7        207.56        224.43         6.29 o                         
  -6   8   7        609.97        564.11        12.91 o                         
  -5   8   7        184.52        181.06         6.28 o                         
  -4   8   7         85.79         84.35         4.95 o                         
  -3   8   7         13.39         21.12         2.61 o                         
  -2   8   7         74.63         90.94         8.87 o                         
  -1   8   7        393.44        432.35         6.88 o                         
   0   8   7        412.48        410.74        11.76 o                         
   1   8   7          8.32         12.13         2.79 o                         
   2   8   7         18.71         23.44         3.38 o                         
   3   8   7        177.57        189.32         4.25 o                         
   4   8   7        182.01        194.17         4.39 o                         
   5   8   7         25.55         23.91         3.74 o                         
   6   8   7        149.30        148.07         3.30 o                         
   7   8   7          0.01          2.24         3.76 o                         
   8   8   7          0.02         -1.03         4.87 o                         
  -9   9   7        241.89        240.16         8.82 o                         
  -8   9   7        309.45        319.59        12.28 o                         
  -7   9   7         38.27         35.93         7.05 o                         
  -6   9   7        175.19        179.46         6.51 o                         
  -5   9   7         10.55          8.10         2.37 o                         
  -4   9   7        290.79        313.39         3.63 o                         
  -3   9   7          0.57          1.44         2.89 o                         
  -2   9   7        104.01        101.36         5.28 o                         
  -1   9   7         55.52         65.74         2.98 o                         
   0   9   7       1008.61       1078.08         9.00 o                         
   1   9   7        287.27        287.00        13.72 o                         
   2   9   7        757.07        764.61        17.68 o                         
   3   9   7        902.31        978.72        20.51 o                         
   4   9   7        542.44        556.46        20.53 o                         
   5   9   7         12.67         14.88         2.80 o                         
   6   9   7        540.46        541.52         6.00 o                         
   7   9   7        282.62        212.12        66.40 o                         
   8   9   7        164.53        105.30        26.88 o                         
  -8  10   7          7.62         11.54         8.47 o                         
  -7  10   7        230.96        249.73         8.87 o                         
  -6  10   7        335.56        322.22        12.42 o                         
  -5  10   7        112.43        116.82         3.02 o                         
  -4  10   7         99.75        110.87         3.44 o                         
  -3  10   7        337.70        371.96        10.91 o                         
  -2  10   7         22.41         31.23         3.41 o                         
  -1  10   7          7.48         12.76         3.38 o                         
   0  10   7         12.64         16.56         3.26 o                         
   1  10   7        398.29        403.43         5.64 o                         
   2  10   7        468.78        493.58        11.35 o                         
   3  10   7          0.21         -0.29         4.09 o                         
   4  10   7        641.55        674.45        10.95 o                         
   5  10   7       1392.31       1429.15        50.76 o                         
   6  10   7        342.42        270.98        31.00 o                         
   7  10   7          1.09          1.28         5.25 o                         
  -7  11   7        132.56        109.42         8.99 o                         
  -6  11   7        576.81        574.52        20.91 o                         
  -5  11   7        780.10        729.61        24.78 o                         
  -4  11   7        535.27        549.94         9.41 o                         
  -3  11   7        111.81        110.36         4.56 o                         
  -2  11   7         23.83         24.04         3.64 o                         
  -1  11   7        350.97        401.88         6.90 o                         
   0  11   7        759.75        782.75        14.65 o                         
   1  11   7        331.62        338.03         9.93 o                         
   2  11   7         30.15         28.91         4.10 o                         
   3  11   7          8.21          6.93         4.95 o                         
   4  11   7          7.46         12.82         4.82 o                         
   5  11   7         16.92         15.25         3.91 o                         
  -5  12   7         10.41          6.05         3.26 o                         
  -4  12   7        127.10        120.32        15.20 o                         
  -3  12   7         67.22         59.37        10.74 o                         
  -2  12   7          7.03          5.48         4.37 o                         
  -1  12   7        631.86        602.18         8.15 o                         
   0  12   7       1553.55       1576.18        21.27 o                         
   1  12   7        319.33        315.15         5.49 o                         
   2  12   7          0.04         -1.79         4.98 o                         
   3  12   7        154.77        166.31         5.82 o                         
   4  12   7        917.45        743.78       145.87 o                         
  -1  13   7         29.12         13.38         5.23 o                         
   0  13   7         28.23          5.82         7.42 o                         
 -12   0   8         94.49         93.91         5.44 o                         
 -11   0   8         31.24         30.19         4.71 o                         
 -10   0   8         56.94         59.28         5.79 o                         
  -9   0   8        859.68        818.34         6.70 o                         
  -8   0   8        465.61        495.24        12.84 o                         
  -7   0   8         11.67          8.50         3.14 o                         
  -6   0   8          8.96          8.64         2.91 o                         
  -5   0   8          6.93          3.56         2.52 o                         
  -4   0   8       1604.41       1571.24        26.97 o                         
  -3   0   8       4806.06       4897.90        26.58 o                         
  -2   0   8          2.23          5.41         2.04 o                         
  -1   0   8       1963.51       1891.67        89.28 o                         
   0   0   8       7767.54       7727.37       328.74 o                         
   1   0   8       8806.47       8832.64       133.64 o                         
   2   0   8        264.32        278.42         3.54 o                         
   3   0   8       1309.83       1232.46        18.20 o                         
   4   0   8        865.01        802.33        42.81 o                         
   5   0   8        503.98        519.31         7.86 o                         
   6   0   8        893.94        991.20        10.30 o                         
   7   0   8        437.56        449.15        18.39 o                         
   8   0   8        539.13        601.53         7.85 o                         
   9   0   8         14.30         24.25         4.38 o                         
  10   0   8         18.46         14.87         7.29 o                         
  11   0   8        901.13        876.11        32.13 o                         
 -12   1   8         85.61         94.13         4.16 o                         
 -11   1   8        135.72        142.76         4.93 o                         
 -10   1   8         34.39         34.66         3.98 o                         
  -9   1   8        265.68        281.02         7.81 o                         
  -8   1   8          0.07          2.08         2.57 o                         
  -7   1   8        722.25        699.72        10.15 o                         
  -6   1   8       2493.34       2542.84        21.96 o                         
  -5   1   8         39.25         41.42         2.29 o                         
  -4   1   8       4440.43       4270.80        48.87 o                         
  -3   1   8       2060.51       2069.58        25.65 o                         
  -2   1   8       1583.77       1693.72        43.24 o                         
  -1   1   8         96.08        107.26         3.74 o                         
   0   1   8       1074.04       1018.69        10.74 o                         
   1   1   8        590.28        563.12         9.78 o                         
   2   1   8          0.00          1.42         0.94 o                         
   3   1   8        134.53        134.26         1.76 o                         
   4   1   8         48.00         45.21         1.97 o                         
   5   1   8        196.56        213.95         6.80 o                         
   6   1   8         35.56         39.59         2.26 o                         
   7   1   8        226.32        235.66         4.16 o                         
   8   1   8        150.63        156.35         3.64 o                         
   9   1   8         12.10          7.35         3.46 o                         
  10   1   8        381.96        385.03         6.05 o                         
  11   1   8       1132.07       1112.55        13.48 o                         
 -12   2   8          6.54          4.29         4.45 o                         
 -11   2   8         20.68         19.51         3.57 o                         
 -10   2   8          7.53          5.56         2.91 o                         
  -9   2   8        138.45        143.01         3.12 o                         
  -8   2   8       1326.61       1360.96        29.50 o                         
  -7   2   8        959.04        936.27        18.74 o                         
  -6   2   8         24.77         27.48         2.32 o                         
  -5   2   8        770.02        771.61        10.34 o                         
  -4   2   8       2032.17       1974.15        18.51 o                         
  -3   2   8       3497.49       3400.87        39.48 o                         
  -2   2   8         32.86         11.47         1.42 o                         
  -1   2   8        572.07        649.12        14.18 o                         
   0   2   8        403.78        386.73        11.45 o                         
   1   2   8       1873.35       1918.98        44.51 o                         
   2   2   8       1468.21       1432.87        33.42 o                         
   3   2   8        781.36        792.54        13.13 o                         
   4   2   8         74.09         93.89         3.52 o                         
   5   2   8         12.98         10.61         2.82 o                         
   6   2   8        561.73        581.68         4.42 o                         
   7   2   8        114.05        121.49         3.59 o                         
   8   2   8         24.49         17.73         3.19 o                         
   9   2   8        134.27        133.95         3.89 o                         
  10   2   8         27.14         25.31         4.52 o                         
  11   2   8         11.05          7.25         4.56 o                         
 -12   3   8        976.34        900.08        13.18 o                         
 -11   3   8        698.64        688.60         4.77 o                         
 -10   3   8          5.30          7.24         2.73 o                         
  -9   3   8        359.84        364.54         6.38 o                         
  -8   3   8         55.40         59.85         2.75 o                         
  -7   3   8        840.15        844.00        12.40 o                         
  -6   3   8       1667.81       1623.26        26.19 o                         
  -5   3   8        401.18        398.32         8.02 o                         
  -4   3   8       2225.51       2176.96        23.62 o                         
  -3   3   8        207.33        197.93         3.08 o                         
  -2   3   8       1823.69       1887.67        42.04 o                         
  -1   3   8       2128.58       2098.28        40.30 o                         
   0   3   8       2197.51       2173.62         6.63 o                         
   1   3   8       1679.11       1713.61        56.67 o                         
   2   3   8        168.74        173.12         8.11 o                         
   3   3   8          8.23         11.37         2.75 o                         
   4   3   8         65.08         61.65         2.74 o                         
   5   3   8        403.47        408.56         4.74 o                         
   6   3   8       1909.21       2025.18        37.09 o                         
   7   3   8        385.26        384.40        11.28 o                         
   8   3   8        282.95        287.85        10.09 o                         
   9   3   8         24.51         26.91         3.55 o                         
  10   3   8        437.10        419.17        17.56 o                         
 -12   4   8        169.35        148.09         8.36 o                         
 -11   4   8        115.21        117.16         6.45 o                         
 -10   4   8        217.09        209.64         4.92 o                         
  -9   4   8        665.50        686.34         9.04 o                         
  -8   4   8        307.20        329.83         4.60 o                         
  -7   4   8        254.32        242.34         4.66 o                         
  -6   4   8        456.19        441.99         9.62 o                         
  -5   4   8       1524.21       1432.48        19.63 o                         
  -4   4   8        224.02        222.06         2.70 o                         
  -3   4   8        114.31        120.80         3.64 o                         
  -2   4   8        121.59        120.02         3.99 o                         
  -1   4   8        430.28        466.38         2.93 o                         
   0   4   8       3110.09       3052.74        35.74 o                         
   1   4   8        189.12        183.25         9.77 o                         
   2   4   8       2826.54       2757.19        95.33 o                         
   3   4   8       2002.59       2039.58        78.73 o                         
   4   4   8       1001.27       1077.70        30.16 o                         
   5   4   8          1.65          1.18         2.34 o                         
   6   4   8        300.20        316.62         9.13 o                         
   7   4   8          5.34          6.81         3.56 o                         
   8   4   8         72.94         89.03         3.56 o                         
   9   4   8        122.77        119.28         5.11 o                         
  10   4   8        121.67        117.41         4.28 o                         
 -11   5   8        449.61        426.22        21.28 o                         
 -10   5   8          3.14          4.15         5.67 o                         
  -9   5   8        348.14        372.25        20.62 o                         
  -8   5   8          7.49         12.76         3.35 o                         
  -7   5   8        162.64        153.41         3.07 o                         
  -6   5   8         19.85         29.24         2.65 o                         
  -5   5   8          8.35          9.72         2.33 o                         
  -4   5   8        499.34        481.65         6.64 o                         
  -3   5   8        234.90        234.08         5.01 o                         
  -2   5   8         99.24         88.46         4.06 o                         
  -1   5   8        871.39        857.94        15.39 o                         
   0   5   8       1151.79       1135.83        17.24 o                         
   1   5   8       2748.11       2802.88        44.33 o                         
   2   5   8        149.65        133.09         5.58 o                         
   3   5   8        908.87        919.96        24.87 o                         
   4   5   8       1625.80       1650.30        42.14 o                         
   5   5   8       1018.96       1083.99        24.65 o                         
   6   5   8        118.42        117.75         6.09 o                         
   7   5   8        252.92        285.23         7.79 o                         
   8   5   8        690.52        683.66        14.70 o                         
   9   5   8        232.94        240.09        13.71 o                         
  10   5   8        126.32        105.99         3.97 o                         
 -11   6   8        424.14        394.73        10.92 o                         
 -10   6   8        363.52        330.36         9.81 o                         
  -9   6   8         69.72         73.99         5.28 o                         
  -8   6   8       1356.62       1367.51        17.87 o                         
  -7   6   8       1247.19       1234.15        46.02 o                         
  -6   6   8        830.00        833.14        10.52 o                         
  -5   6   8          8.97         14.77         2.60 o                         
  -4   6   8       1023.28       1007.58        20.08 o                         
  -3   6   8       1343.28       1258.89         8.11 o                         
  -2   6   8        199.75        198.58         3.58 o                         
  -1   6   8        910.74        887.64        17.90 o                         
   0   6   8        435.47        458.87        11.00 o                         
   1   6   8        116.77        109.14         3.83 o                         
   2   6   8        325.46        317.97        11.17 o                         
   3   6   8        174.27        188.92         4.49 o                         
   4   6   8          1.56          2.30         2.73 o                         
   5   6   8          3.95          5.72         3.17 o                         
   6   6   8         49.78         55.64         3.76 o                         
   7   6   8        112.36        114.28         7.44 o                         
   8   6   8         37.44         34.05         3.04 o                         
   9   6   8        160.44        141.19         6.99 o                         
 -10   7   8         92.13         86.56         9.20 o                         
  -9   7   8         47.70         39.27         6.29 o                         
  -8   7   8          9.99          8.52         6.36 o                         
  -7   7   8         41.39         39.97         5.58 o                         
  -6   7   8         14.38         11.85         2.11 o                         
  -5   7   8          0.02          1.54         2.36 o                         
  -4   7   8         24.82         20.74         2.36 o                         
  -3   7   8        364.48        361.48         6.59 o                         
  -2   7   8         12.51         15.21         2.38 o                         
  -1   7   8          3.83          9.87         3.28 o                         
   0   7   8        997.90       1056.03        20.33 o                         
   1   7   8        813.23        842.13        16.86 o                         
   2   7   8         46.22         48.22         2.12 o                         
   3   7   8       2430.37       2522.40        74.80 o                         
   4   7   8       4776.93       4719.65        71.42 o                         
   5   7   8        701.92        717.45        14.21 o                         
   6   7   8        235.15        235.28         6.81 o                         
   7   7   8       1343.62       1348.89        24.55 o                         
   8   7   8        906.70        777.39        44.08 o                         
   9   7   8        126.04        130.45         8.31 o                         
 -10   8   8        359.08        344.77        12.80 o                         
  -9   8   8          6.75          8.07         6.92 o                         
  -8   8   8        422.87        441.41        16.96 o                         
  -7   8   8        334.72        360.06        25.06 o                         
  -6   8   8        120.43        113.89         5.05 o                         
  -5   8   8         61.63         70.74         2.74 o                         
  -4   8   8         98.31        102.64         3.08 o                         
  -3   8   8         33.00         30.38         2.76 o                         
  -2   8   8         61.03         59.89         2.85 o                         
  -1   8   8         88.53         92.19         2.92 o                         
   0   8   8         27.27         41.43         2.83 o                         
   1   8   8         26.37         30.62         2.48 o                         
   2   8   8         99.06        100.69         2.91 o                         
   3   8   8         31.32         37.83         3.78 o                         
   4   8   8          0.03          4.52         2.21 o                         
   5   8   8        493.99        488.04        12.09 o                         
   6   8   8        234.74        221.59        12.69 o                         
   7   8   8          8.72          5.33         2.39 o                         
   8   8   8        268.83        275.32        10.88 o                         
  -9   9   8        309.61        291.96         8.51 o                         
  -8   9   8          0.03          3.75         7.64 o                         
  -7   9   8        100.48        100.09         7.47 o                         
  -6   9   8        475.69        435.26        12.89 o                         
  -5   9   8       1217.67       1262.26        15.37 o                         
  -4   9   8        750.83        744.95        11.61 o                         
  -3   9   8         16.62         18.38         2.93 o                         
  -2   9   8        342.62        340.53         4.61 o                         
  -1   9   8        345.90        389.59        10.01 o                         
   0   9   8       1281.13       1332.27         5.81 o                         
   1   9   8        445.92        470.33         9.87 o                         
   2   9   8          0.54          1.30         2.61 o                         
   3   9   8        287.17        303.52         6.65 o                         
   4   9   8        192.50        185.44         4.16 o                         
   5   9   8         53.28         56.85         2.81 o                         
   6   9   8         10.72          7.71         2.92 o                         
   7   9   8          0.31          3.24         2.90 o                         
  -8  10   8        421.43        414.08        20.31 o                         
  -7  10   8        125.57        118.89         8.37 o                         
  -6  10   8         57.33         65.23         6.66 o                         
  -5  10   8        192.66        187.67         6.12 o                         
  -4  10   8        441.92        476.09        10.20 o                         
  -3  10   8        121.66        129.84         3.86 o                         
  -2  10   8          0.18          4.56         3.42 o                         
  -1  10   8         20.14         22.50         3.50 o                         
   0  10   8         11.29         10.03         3.41 o                         
   1  10   8        169.47        157.21         3.76 o                         
   2  10   8         97.09         87.52         3.40 o                         
   3  10   8         97.77         94.71         5.48 o                         
   4  10   8         93.47         92.64         5.39 o                         
   5  10   8        110.77         98.27         5.50 o                         
   6  10   8        418.80        288.14        43.84 o                         
  -6  11   8          3.31          5.91         8.12 o                         
  -5  11   8        340.99        338.94         9.18 o                         
  -4  11   8        347.28        355.66         9.74 o                         
  -3  11   8          8.51         10.89         4.08 o                         
  -2  11   8        531.94        562.45        15.13 o                         
  -1  11   8        155.34        157.88         4.61 o                         
   0  11   8          3.98          3.27         4.07 o                         
   1  11   8         77.22         73.01         5.16 o                         
   2  11   8        195.61        196.32         4.62 o                         
   3  11   8         43.90         37.94         4.73 o                         
   4  11   8        640.72        636.74         6.75 o                         
   5  11   8         39.94         26.85         5.07 o                         
  -4  12   8         29.86         22.61         5.13 o                         
  -3  12   8          0.82          0.93         4.43 o                         
  -2  12   8         97.19         73.29         5.90 o                         
  -1  12   8        102.05         74.31        15.53 o                         
   0  12   8         57.95         54.89         7.20 o                         
   1  12   8          2.97          1.83         4.34 o                         
   2  12   8         42.17         21.07         7.08 o                         
   3  12   8         13.99          7.57         4.21 o                         
 -12   1   9        259.07        261.78         9.41 o                         
 -11   1   9        383.51        387.82         8.47 o                         
 -10   1   9        487.90        513.46         8.48 o                         
  -9   1   9          7.52          7.02         2.90 o                         
  -8   1   9        122.16        133.73         2.95 o                         
  -7   1   9        526.45        530.15         7.11 o                         
  -6   1   9        202.39        202.76         3.14 o                         
  -5   1   9        272.31        271.15         4.79 o                         
  -4   1   9       2103.51       2020.93        25.19 o                         
  -3   1   9        131.98        123.86         4.06 o                         
  -2   1   9         19.79         26.02         1.69 o                         
  -1   1   9       1625.47       1591.11        20.32 o                         
   0   1   9       2355.32       2392.30        41.35 o                         
   1   1   9        133.76        135.28         2.63 o                         
   2   1   9          3.04          8.08         2.27 o                         
   3   1   9         52.86         44.82         1.40 o                         
   4   1   9        210.55        218.95         4.95 o                         
   5   1   9         48.94         48.73         2.27 o                         
   6   1   9        177.80        184.06         4.27 o                         
   7   1   9        252.70        267.96         6.85 o                         
   8   1   9        485.89        528.88         7.07 o                         
   9   1   9          8.75          6.21         3.70 o                         
  10   1   9         49.91         52.07         5.20 o                         
 -12   2   9         46.38         44.42         3.96 o                         
 -11   2   9         73.21         68.13         3.68 o                         
 -10   2   9          4.22          3.93         3.19 o                         
  -9   2   9        386.32        401.32        14.15 o                         
  -8   2   9        785.48        836.30        27.89 o                         
  -7   2   9       3313.30       3392.73        44.80 o                         
  -6   2   9        307.74        270.36         5.24 o                         
  -5   2   9       2568.39       2529.82        20.60 o                         
  -4   2   9       1250.43       1222.23        24.32 o                         
  -3   2   9         45.50         47.77         2.47 o                         
  -2   2   9        812.77        773.28        14.22 o                         
  -1   2   9        627.84        679.00        14.89 o                         
   0   2   9       1864.25       1873.03        43.05 o                         
   1   2   9       4848.27       5046.72       183.19 o                         
   2   2   9       1614.44       1658.33        52.16 o                         
   3   2   9        205.04        205.99         6.63 o                         
   4   2   9       4782.53       4861.35       107.11 o                         
   5   2   9       2980.82       3024.68       132.60 o                         
   6   2   9        310.07        322.26         4.85 o                         
   7   2   9          1.07          3.65         3.32 o                         
   8   2   9          5.16          2.33         3.38 o                         
   9   2   9        232.93        253.88         4.49 o                         
  10   2   9        146.95        152.89         4.94 o                         
 -12   3   9         10.49         10.07         4.66 o                         
 -11   3   9        381.75        393.17        12.00 o                         
 -10   3   9        703.64        727.90        11.11 o                         
  -9   3   9        687.80        713.81        12.63 o                         
  -8   3   9         20.99         23.81         2.60 o                         
  -7   3   9        749.13        749.43        11.63 o                         
  -6   3   9        450.34        446.55         5.94 o                         
  -5   3   9        673.24        711.49        12.09 o                         
  -4   3   9        698.96        685.05        13.99 o                         
  -3   3   9         85.86         92.30         2.48 o                         
  -2   3   9         99.00         98.64         7.88 o                         
  -1   3   9       1946.28       1950.19        35.35 o                         
   0   3   9        164.54        145.52         5.18 o                         
   1   3   9         43.00         52.42         3.80 o                         
   2   3   9        127.54        124.99         3.08 o                         
   3   3   9         83.16         77.33         4.68 o                         
   4   3   9        140.55        151.77        10.99 o                         
   5   3   9          4.86          6.25         3.21 o                         
   6   3   9        265.26        273.76         7.83 o                         
   7   3   9         66.30         73.43         3.97 o                         
   8   3   9          0.02          1.14         3.06 o                         
   9   3   9          6.09         11.32         4.65 o                         
  10   3   9         89.89         83.45         4.88 o                         
 -11   4   9         13.22          7.26         3.39 o                         
 -10   4   9         10.71         11.98         2.47 o                         
  -9   4   9          0.32          0.09         2.54 o                         
  -8   4   9         99.14         97.94         2.56 o                         
  -7   4   9        276.99        274.16         4.27 o                         
  -6   4   9        138.94        136.17         2.88 o                         
  -5   4   9         17.35         24.42         2.69 o                         
  -4   4   9        286.54        287.30        13.17 o                         
  -3   4   9       1742.87       1787.17        45.24 o                         
  -2   4   9        508.04        465.18        18.25 o                         
  -1   4   9        333.75        303.57         3.52 o                         
   0   4   9        122.97        116.71        12.51 o                         
   1   4   9        322.82        283.62         8.08 o                         
   2   4   9       3044.42       3106.20       102.24 o                         
   3   4   9       1195.76       1278.71        34.77 o                         
   4   4   9        760.43        751.99        23.98 o                         
   5   4   9        313.32        309.14         8.18 o                         
   6   4   9        643.47        676.56        18.72 o                         
   7   4   9        122.83        136.49         8.13 o                         
   8   4   9         82.33         91.52         4.66 o                         
   9   4   9        248.55        256.18         8.07 o                         
  10   4   9        140.91        130.06         6.74 o                         
 -11   5   9         58.34         53.58         7.31 o                         
 -10   5   9         73.07         76.58         5.65 o                         
  -9   5   9       1234.72       1226.68        19.21 o                         
  -8   5   9        982.88       1000.23        18.48 o                         
  -7   5   9         25.58         25.01         2.45 o                         
  -6   5   9        572.47        549.64         9.10 o                         
  -5   5   9         91.96         93.08         3.02 o                         
  -4   5   9        211.27        177.64         3.54 o                         
  -3   5   9        458.25        449.87         5.40 o                         
  -2   5   9        154.13        150.18         4.75 o                         
  -1   5   9         62.65         65.09         2.17 o                         
   0   5   9       1407.00       1415.25        25.15 o                         
   1   5   9        151.25        127.47         5.10 o                         
   2   5   9        208.95        238.81         9.42 o                         
   3   5   9         74.83         64.61         2.95 o                         
   4   5   9        245.32        267.77         6.77 o                         
   5   5   9        605.49        664.04        29.28 o                         
   6   5   9        223.86        221.78         4.43 o                         
   7   5   9        413.74        417.04        18.53 o                         
   8   5   9       1224.23       1227.16        27.90 o                         
   9   5   9         73.96         77.13         5.01 o                         
 -11   6   9         37.65         35.02         6.55 o                         
 -10   6   9         12.38         10.77         6.17 o                         
  -9   6   9         23.03         25.90         6.12 o                         
  -8   6   9        425.46        429.61         8.97 o                         
  -7   6   9       1223.12       1272.58        25.92 o                         
  -6   6   9        129.76        126.84         3.45 o                         
  -5   6   9       1769.05       1774.47        39.45 o                         
  -4   6   9        824.52        834.61        25.59 o                         
  -3   6   9        118.85        115.16         3.00 o                         
  -2   6   9        578.21        576.53        12.62 o                         
  -1   6   9       2381.83       2439.10        59.18 o                         
   0   6   9        344.08        337.84         7.01 o                         
   1   6   9        455.17        481.25        17.67 o                         
   2   6   9        300.86        303.08        11.00 o                         
   3   6   9          8.51         14.37         2.76 o                         
   4   6   9          6.22          9.67         3.20 o                         
   5   6   9         56.21         59.86         3.41 o                         
   6   6   9        242.67        247.76         6.89 o                         
   7   6   9        117.26        111.32         5.18 o                         
   8   6   9         85.66         99.62         3.82 o                         
   9   6   9        135.87        116.23         4.90 o                         
 -10   7   9         23.65         16.96         6.93 o                         
  -9   7   9         32.71         38.31         5.95 o                         
  -8   7   9          6.68          3.47         5.96 o                         
  -7   7   9          3.65          2.25         2.12 o                         
  -6   7   9        149.38        142.07         2.76 o                         
  -5   7   9        243.94        252.98         7.38 o                         
  -4   7   9        525.78        570.43         7.90 o                         
  -3   7   9        289.35        300.00        13.47 o                         
  -2   7   9         23.54         30.85         2.84 o                         
  -1   7   9         21.56         28.14         2.84 o                         
   0   7   9        728.76        763.13         8.36 o                         
   1   7   9        219.83        237.00         5.03 o                         
   2   7   9       1150.38       1168.69        24.38 o                         
   3   7   9         99.24         90.94         3.65 o                         
   4   7   9         63.42         76.16         3.81 o                         
   5   7   9        259.48        276.76         4.21 o                         
   6   7   9         96.32         98.15         4.50 o                         
   7   7   9          0.35          2.66         4.35 o                         
   8   7   9          0.48          2.10         3.36 o                         
  -9   8   9         31.83         27.53         5.94 o                         
  -8   8   9        216.27        227.82         8.37 o                         
  -7   8   9        117.46        123.12         6.88 o                         
  -6   8   9       1188.14       1193.79        18.21 o                         
  -5   8   9        249.86        267.78         8.82 o                         
  -4   8   9         72.00         86.25         3.81 o                         
  -3   8   9        585.59        622.65        15.37 o                         
  -2   8   9       1993.17       2099.57        36.63 o                         
  -1   8   9       2463.75       2476.16        62.07 o                         
   0   8   9        163.08        176.85         5.48 o                         
   1   8   9         28.83         31.28         2.48 o                         
   2   8   9        196.56        204.06         4.27 o                         
   3   8   9       1756.56       1801.26        39.28 o                         
   4   8   9        608.10        663.62        20.06 o                         
   5   8   9        190.63        220.73         9.95 o                         
   6   8   9          0.05          2.52         4.58 o                         
   7   8   9         12.72         12.76         4.58 o                         
   8   8   9          0.66         -0.03         2.06 o                         
  -9   9   9        254.12        203.54        18.22 o                         
  -8   9   9        343.69        341.07        10.12 o                         
  -7   9   9        156.84        153.50         7.35 o                         
  -6   9   9        700.09        709.77        15.09 o                         
  -5   9   9         12.38         16.42         3.19 o                         
  -4   9   9       1063.84       1073.82        14.22 o                         
  -3   9   9       2036.12       2134.73        45.18 o                         
  -2   9   9        234.65        240.89         4.22 o                         
  -1   9   9        247.34        256.89         6.29 o                         
   0   9   9       1503.45       1545.00        30.10 o                         
   1   9   9        245.17        256.01         7.04 o                         
   2   9   9         13.70         16.82         2.85 o                         
   3   9   9         64.04         69.83         2.67 o                         
   4   9   9        146.72        141.45         4.89 o                         
   5   9   9        189.09        196.70         8.58 o                         
   6   9   9        124.47        109.96         7.67 o                         
   7   9   9        335.35        258.14        40.54 o                         
  -7  10   9        283.58        257.71         9.50 o                         
  -6  10   9        552.69        509.23        26.47 o                         
  -5  10   9         76.81         88.37         3.66 o                         
  -4  10   9         59.91         65.84         4.95 o                         
  -3  10   9        111.55        122.82         4.06 o                         
  -2  10   9         97.73        102.19         3.81 o                         
  -1  10   9         46.66         48.12         3.67 o                         
   0  10   9        182.40        196.63         4.96 o                         
   1  10   9         89.78         97.95         6.04 o                         
   2  10   9         62.66         63.10         3.42 o                         
   3  10   9        303.49        306.53        12.24 o                         
   4  10   9        112.93        105.05         5.01 o                         
   5  10   9         11.23          9.71         4.50 o                         
   6  10   9        119.22        120.66         6.03 o                         
  -6  11   9        322.47        324.87        15.12 o                         
  -5  11   9        135.20        141.14         4.34 o                         
  -4  11   9          2.46          2.06         4.15 o                         
  -3  11   9          9.64          4.22         4.38 o                         
  -2  11   9         23.37         24.07         4.19 o                         
  -1  11   9         55.57         71.29         4.64 o                         
   0  11   9        127.38        141.43         4.84 o                         
   1  11   9        192.46        217.95         4.91 o                         
   2  11   9         63.88         59.31         8.31 o                         
   3  11   9         26.90         19.51         3.89 o                         
   4  11   9        177.54        159.08         6.61 o                         
  -4  12   9          2.30          5.31         4.24 o                         
  -3  12   9         91.42         87.53        10.66 o                         
  -2  12   9          8.19          6.45         4.82 o                         
  -1  12   9          2.79          2.30         4.70 o                         
   0  12   9         13.85          5.46         4.77 o                         
   1  12   9         97.77         41.21        14.78 o                         
   2  12   9          5.21          0.21         4.61 o                         
 -12   0  10        552.75        516.26        23.93 o                         
 -11   0  10       2015.53       2138.48        11.91 o                         
 -10   0  10        773.97        774.71        21.85 o                         
  -9   0  10          4.40          2.97         4.62 o                         
  -8   0  10          0.04          2.52         3.71 o                         
  -7   0  10         76.34         79.35         3.51 o                         
  -6   0  10         86.77         74.53         4.73 o                         
  -5   0  10        967.02       1011.26        12.27 o                         
  -4   0  10       3864.79       3808.75        15.63 o                         
  -3   0  10       5839.21       5650.62       103.18 o                         
  -2   0  10        278.17        314.71         5.70 o                         
  -1   0  10        135.63        110.37         3.56 o                         
   0   0  10        385.96        398.57         4.68 o                         
   1   0  10          5.14          3.82         3.20 o                         
   2   0  10         10.60          5.25         3.43 o                         
   3   0  10        510.64        540.72        27.01 o                         
   4   0  10       3861.88       3661.07        63.91 o                         
   5   0  10       1081.46       1051.85        11.76 o                         
   6   0  10         48.91         45.34         3.74 o                         
   7   0  10          3.69          3.66         3.74 o                         
   8   0  10        147.74        135.27         4.87 o                         
   9   0  10        447.27        427.70         6.58 o                         
  10   0  10        153.95        149.89         8.35 o                         
 -12   1  10         34.84         28.73         5.00 o                         
 -11   1  10        114.94        112.56         4.89 o                         
 -10   1  10        728.14        758.58        11.51 o                         
  -9   1  10         35.79         44.90         3.08 o                         
  -8   1  10          1.86          3.09         2.61 o                         
  -7   1  10          6.39         12.27         2.26 o                         
  -6   1  10       1493.27       1512.08        22.18 o                         
  -5   1  10       5207.60       5113.31        70.72 o                         
  -4   1  10       5321.70       5136.66        53.08 o                         
  -3   1  10        321.96        309.19         8.13 o                         
  -2   1  10       1928.91       2038.40        32.70 o                         
  -1   1  10      13208.28      13193.12        86.62 o                         
   0   1  10       8112.67       7991.39       119.19 o                         
   1   1  10       1729.45       1677.44        59.18 o                         
   2   1  10        606.54        582.06        14.24 o                         
   3   1  10       2688.36       2662.44        86.20 o                         
   4   1  10       2351.95       2358.96        29.60 o                         
   5   1  10        231.27        231.78         6.08 o                         
   6   1  10         35.03         31.73         3.60 o                         
   7   1  10         19.67         26.51         4.30 o                         
   8   1  10         38.26         36.78         4.32 o                         
   9   1  10         63.16         66.12         4.38 o                         
  10   1  10         38.38         15.38         4.72 o                         
 -12   2  10         18.26         11.56         4.00 o                         
 -11   2  10        309.18        311.59         8.74 o                         
 -10   2  10        164.20        165.86         5.69 o                         
  -9   2  10         23.23         24.32         3.72 o                         
  -8   2  10         72.39         78.74         2.96 o                         
  -7   2  10        736.10        736.18        15.58 o                         
  -6   2  10         65.47         78.32         2.38 o                         
  -5   2  10        201.82        203.29         2.66 o                         
  -4   2  10        107.81        101.58         3.23 o                         
  -3   2  10         30.27         23.89         1.90 o                         
  -2   2  10         51.85         66.92         2.47 o                         
  -1   2  10         31.42         26.36         1.69 o                         
   0   2  10         25.29         36.08         1.52 o                         
   1   2  10        160.64        161.79         4.44 o                         
   2   2  10          1.95          0.16         2.38 o                         
   3   2  10         10.81         11.44         2.99 o                         
   4   2  10        196.20        199.68         5.94 o                         
   5   2  10          8.15         14.24         3.64 o                         
   6   2  10         39.04         40.48         3.73 o                         
   7   2  10          5.20          5.60         3.79 o                         
   8   2  10        128.65        134.87         4.02 o                         
   9   2  10        175.42        177.69         7.37 o                         
  10   2  10        146.39        119.30        12.48 o                         
 -12   3  10          0.27          0.45         5.35 o                         
 -11   3  10          0.29         -0.29         3.57 o                         
 -10   3  10         25.47         25.39         3.46 o                         
  -9   3  10        131.40        140.03         3.34 o                         
  -8   3  10         26.31         25.05         3.29 o                         
  -7   3  10         40.93         41.76         3.09 o                         
  -6   3  10         28.48         31.75         2.09 o                         
  -5   3  10       1005.69        950.42        13.92 o                         
  -4   3  10          1.16          1.35         2.19 o                         
  -3   3  10       1169.15       1274.22        28.73 o                         
  -2   3  10       1932.52       1932.13        37.08 o                         
  -1   3  10        181.50        203.59         7.15 o                         
   0   3  10        148.07        152.72         7.65 o                         
   1   3  10        466.07        461.95         7.00 o                         
   2   3  10        123.51        114.60         6.28 o                         
   3   3  10          0.06          5.05         3.14 o                         
   4   3  10        750.32        805.24        33.58 o                         
   5   3  10       1005.29       1048.52        31.76 o                         
   6   3  10        133.81        139.32         5.65 o                         
   7   3  10         44.05         52.68         4.93 o                         
   8   3  10        899.72        904.22         8.97 o                         
   9   3  10        554.77        568.29        23.36 o                         
  10   3  10         53.12         30.43        10.53 o                         
 -11   4  10        129.36        123.59         5.92 o                         
 -10   4  10         28.57         24.56         3.50 o                         
  -9   4  10        589.07        608.41         9.93 o                         
  -8   4  10         11.03         13.04         2.47 o                         
  -7   4  10        786.59        800.61         8.82 o                         
  -6   4  10        136.17        170.19         7.58 o                         
  -5   4  10        214.55        222.98         3.95 o                         
  -4   4  10        132.42        144.68         5.10 o                         
  -3   4  10        465.12        495.91        10.73 o                         
  -2   4  10         17.49         11.39         2.10 o                         
  -1   4  10         46.87         50.63         3.09 o                         
   0   4  10        252.94        239.79         7.25 o                         
   1   4  10        225.20        223.46         3.80 o                         
   2   4  10        126.13        116.00         7.31 o                         
   3   4  10        147.42        136.41         5.45 o                         
   4   4  10        144.02        149.19         5.62 o                         
   5   4  10         42.73         43.79         4.23 o                         
   6   4  10         15.93         11.09         3.76 o                         
   7   4  10         64.34         67.88         4.39 o                         
   8   4  10        336.49        353.15         7.28 o                         
   9   4  10        133.46        136.97         4.69 o                         
 -11   5  10        325.16        289.04        10.54 o                         
 -10   5  10         66.33         56.06         3.27 o                         
  -9   5  10         37.45         39.25         3.39 o                         
  -8   5  10        630.17        657.18        18.83 o                         
  -7   5  10        966.05       1028.94        13.56 o                         
  -6   5  10        305.15        323.73        13.32 o                         
  -5   5  10          6.43          2.14         3.08 o                         
  -4   5  10        276.38        312.03        11.68 o                         
  -3   5  10       1231.51       1187.73        15.09 o                         
  -2   5  10         34.80         24.46         2.53 o                         
  -1   5  10        160.27        150.26         6.65 o                         
   0   5  10          6.52         10.99         3.21 o                         
   1   5  10        162.09        173.20        11.37 o                         
   2   5  10       1677.65       1721.37        41.67 o                         
   3   5  10        593.75        614.06        20.58 o                         
   4   5  10         81.43         85.70         3.33 o                         
   5   5  10       1011.49       1048.78        42.41 o                         
   6   5  10       1013.26       1041.10        22.29 o                         
   7   5  10        112.35        132.36         8.40 o                         
   8   5  10         46.34         47.11         5.29 o                         
   9   5  10        144.81        137.65         5.04 o                         
 -10   6  10         28.08         22.13         5.97 o                         
  -9   6  10        660.45        597.48        19.80 o                         
  -8   6  10       1017.96       1105.23        22.27 o                         
  -7   6  10        387.09        385.03         8.98 o                         
  -6   6  10         90.00         88.16         4.60 o                         
  -5   6  10        750.94        818.62        26.10 o                         
  -4   6  10       1140.92       1141.99        17.92 o                         
  -3   6  10        998.77        968.03        21.11 o                         
  -2   6  10        620.33        597.91        16.78 o                         
  -1   6  10        237.13        228.12         7.36 o                         
   0   6  10         14.63         15.83         2.03 o                         
   1   6  10          3.69          5.51         3.37 o                         
   2   6  10        154.50        157.79         3.53 o                         
   3   6  10       1438.02       1459.98        27.16 o                         
   4   6  10       1366.50       1443.91        26.28 o                         
   5   6  10        678.34        727.87        24.52 o                         
   6   6  10        244.60        239.41         4.66 o                         
   7   6  10        412.48        423.39         9.98 o                         
   8   6  10        402.56        406.66        13.21 o                         
   9   6  10         29.00         23.36         4.59 o                         
 -10   7  10        179.58        164.89         8.12 o                         
  -9   7  10         77.25         76.93         6.62 o                         
  -8   7  10       1494.30       1379.14        45.94 o                         
  -7   7  10       1536.72       1593.63        24.06 o                         
  -6   7  10         66.43         72.16         3.59 o                         
  -5   7  10        181.58        186.39         7.69 o                         
  -4   7  10        239.64        261.49         7.28 o                         
  -3   7  10         76.63         82.90         6.01 o                         
  -2   7  10        365.13        385.68         7.30 o                         
  -1   7  10         26.25         17.90         2.71 o                         
   0   7  10        725.08        740.14         7.10 o                         
   1   7  10        395.33        434.68        12.41 o                         
   2   7  10        428.87        454.02        12.13 o                         
   3   7  10        314.50        312.77         4.61 o                         
   4   7  10          2.63          3.02         3.50 o                         
   5   7  10         37.70         35.16         3.97 o                         
   6   7  10        107.88        118.56         4.93 o                         
   7   7  10        428.48        431.09         6.76 o                         
   8   7  10        238.07        223.49         6.95 o                         
  -9   8  10         61.50         57.07         6.99 o                         
  -8   8  10        197.76        194.08        13.07 o                         
  -7   8  10        446.84        427.08         8.83 o                         
  -6   8  10        332.23        349.02         8.06 o                         
  -5   8  10         10.73         16.52         3.04 o                         
  -4   8  10        360.08        372.75        10.50 o                         
  -3   8  10        414.85        390.68         4.45 o                         
  -2   8  10        210.47        221.64         3.68 o                         
  -1   8  10          0.06          6.79         2.71 o                         
   0   8  10          3.07          7.06         4.45 o                         
   1   8  10         19.41         21.07         2.48 o                         
   2   8  10          1.02          1.93         2.18 o                         
   3   8  10        204.90        218.08         5.27 o                         
   4   8  10        769.89        798.02        12.56 o                         
   5   8  10          8.47          8.21         4.17 o                         
   6   8  10        339.98        322.60        13.07 o                         
   7   8  10        234.13        225.20         5.98 o                         
  -8   9  10          0.03          7.45         8.36 o                         
  -7   9  10          2.30          3.55         2.82 o                         
  -6   9  10        217.10        208.23         4.92 o                         
  -5   9  10        304.44        329.66         4.59 o                         
  -4   9  10         11.14         14.27         3.30 o                         
  -3   9  10          7.81          6.22         3.50 o                         
  -2   9  10         50.57         55.83         4.34 o                         
  -1   9  10         42.67         50.94         3.30 o                         
   0   9  10          1.81          2.27         3.01 o                         
   1   9  10          5.28          4.28         2.97 o                         
   2   9  10        440.55        435.17        11.90 o                         
   3   9  10          0.20          4.94         4.05 o                         
   4   9  10         31.82         19.72         4.39 o                         
   5   9  10          2.13          2.77         4.36 o                         
   6   9  10         37.32         25.24         5.93 o                         
  -7  10  10         18.27         13.06         8.13 o                         
  -6  10  10          0.41          0.83         3.29 o                         
  -5  10  10        181.93        203.28         4.30 o                         
  -4  10  10        141.92        157.55         4.50 o                         
  -3  10  10         40.59         45.23         4.70 o                         
  -2  10  10         74.86         72.56         4.02 o                         
  -1  10  10        110.00        125.06         4.21 o                         
   0  10  10        250.12        251.65         4.65 o                         
   1  10  10        394.59        415.89        10.87 o                         
   2  10  10         48.58         51.07         4.40 o                         
   3  10  10         17.31         16.25         2.52 o                         
   4  10  10        339.13        343.48         6.08 o                         
   5  10  10        508.24        478.24        27.04 o                         
  -5  11  10         95.74         78.77         7.81 o                         
  -4  11  10        197.44        189.92         4.99 o                         
  -3  11  10         49.56         40.88         5.37 o                         
  -2  11  10        121.35        116.69         5.01 o                         
  -1  11  10         82.43         86.04         4.58 o                         
   0  11  10          1.06          4.32         4.17 o                         
   1  11  10          4.49          1.64         4.17 o                         
   2  11  10        122.00        108.61         4.38 o                         
   3  11  10         24.18         23.19         3.35 o                         
   4  11  10          1.37          6.62         4.89 o                         
  -3  12  10          8.09          6.78         6.07 o                         
  -2  12  10        232.87        197.30        50.53 o                         
  -1  12  10        178.97        140.56        26.59 o                         
   0  12  10         32.34         14.80         7.65 o                         
   1  12  10        147.04         90.83        23.87 o                         
 -12   1  11         28.09         28.02         5.12 o                         
 -11   1  11        154.33        147.88         4.84 o                         
 -10   1  11        386.32        378.06         4.63 o                         
  -9   1  11          1.18          2.88         3.31 o                         
  -8   1  11        163.75        181.98         3.47 o                         
  -7   1  11       1453.81       1466.12        15.32 o                         
  -6   1  11        492.88        481.42         6.54 o                         
  -5   1  11        227.05        219.32         7.22 o                         
  -4   1  11         35.27         34.90         2.34 o                         
  -3   1  11         20.86         22.79         2.44 o                         
  -2   1  11        534.86        549.54        15.13 o                         
  -1   1  11          0.04          2.19         1.83 o                         
   0   1  11       1532.67       1530.55        25.26 o                         
   1   1  11       3237.10       3311.92        94.33 o                         
   2   1  11        522.76        534.38        15.77 o                         
   3   1  11        109.42        114.38         3.77 o                         
   4   1  11        789.59        783.40        16.07 o                         
   5   1  11        859.00        816.41        13.35 o                         
   6   1  11          0.14          1.31         4.59 o                         
   7   1  11        116.70        111.52        12.60 o                         
   8   1  11          0.43         -0.13         4.67 o                         
   9   1  11          1.75          2.21         5.12 o                         
  10   1  11         21.58         13.17         5.83 o                         
 -11   2  11       1785.56       1848.74        28.14 o                         
 -10   2  11       1085.46       1062.31        39.02 o                         
  -9   2  11         99.85        105.64         3.47 o                         
  -8   2  11        138.31        149.00         3.20 o                         
  -7   2  11        307.35        318.29         4.23 o                         
  -6   2  11        588.74        548.66         7.25 o                         
  -5   2  11         44.18         58.48         2.36 o                         
  -4   2  11        542.36        521.22         4.97 o                         
  -3   2  11         27.70         29.56         2.22 o                         
  -2   2  11        106.16        109.29         2.17 o                         
  -1   2  11          0.59          1.94         1.67 o                         
   0   2  11        212.21        224.06         6.49 o                         
   1   2  11        702.21        686.46        21.07 o                         
   2   2  11       1295.87       1292.66        36.14 o                         
   3   2  11          0.13          1.70         3.01 o                         
   4   2  11       1602.56       1667.65        90.55 o                         
   5   2  11       1132.02       1197.42        26.24 o                         
   6   2  11        301.89        312.46         9.16 o                         
   7   2  11         81.71         81.20         4.42 o                         
   8   2  11        210.68        222.83         5.72 o                         
   9   2  11         48.59         44.52         4.70 o                         
 -11   3  11         25.90         19.27         4.17 o                         
 -10   3  11        145.78        151.76         4.08 o                         
  -9   3  11          5.10          6.77         3.80 o                         
  -8   3  11        115.78        130.28         4.51 o                         
  -7   3  11        331.67        336.36        10.67 o                         
  -6   3  11          0.67          1.72         2.46 o                         
  -5   3  11        318.29        311.00         8.17 o                         
  -4   3  11          0.62         -1.08         2.39 o                         
  -3   3  11        191.67        176.70         4.69 o                         
  -2   3  11        682.60        652.27        10.49 o                         
  -1   3  11          6.82          5.13         1.86 o                         
   0   3  11       1620.33       1612.16        26.02 o                         
   1   3  11       2635.43       2655.51         8.95 o                         
   2   3  11          2.09          3.64         3.31 o                         
   3   3  11        122.82        116.45         5.86 o                         
   4   3  11       2121.41       2139.39        54.33 o                         
   5   3  11       1660.24       1697.50        36.40 o                         
   6   3  11        111.99        107.25         6.93 o                         
   7   3  11        632.61        655.49        20.24 o                         
   8   3  11        468.40        469.46         9.72 o                         
   9   3  11         86.92         88.66         5.03 o                         
 -11   4  11        355.06        349.12         6.92 o                         
 -10   4  11        177.09        185.41         3.95 o                         
  -9   4  11          2.00          7.10         3.40 o                         
  -8   4  11        123.76        133.17         3.26 o                         
  -7   4  11       1558.84       1595.68        12.15 o                         
  -6   4  11       2671.76       2731.98        40.50 o                         
  -5   4  11        199.32        162.97         9.29 o                         
  -4   4  11        833.94        835.35        18.90 o                         
  -3   4  11       3645.60       3592.27        93.27 o                         
  -2   4  11       2737.14       2829.10        43.60 o                         
  -1   4  11        980.92        935.74        21.78 o                         
   0   4  11        105.98        107.10         3.70 o                         
   1   4  11        788.21        814.13        14.08 o                         
   2   4  11        835.40        796.00        17.00 o                         
   3   4  11        258.36        247.26        14.45 o                         
   4   4  11          2.14          0.08         3.31 o                         
   5   4  11         95.93         98.82         3.86 o                         
   6   4  11          8.36          6.82         4.37 o                         
   7   4  11         50.27         53.64         6.11 o                         
   8   4  11        104.95         97.05         5.06 o                         
   9   4  11         57.56         39.84         6.53 o                         
 -11   5  11        342.44        315.61        10.66 o                         
 -10   5  11        330.69        330.55         5.50 o                         
  -9   5  11         14.59         16.16         3.11 o                         
  -8   5  11        164.79        174.14         3.52 o                         
  -7   5  11       1624.03       1731.46        35.68 o                         
  -6   5  11        922.23        937.14        19.87 o                         
  -5   5  11         77.57         77.12         4.51 o                         
  -4   5  11        219.52        234.29         3.68 o                         
  -3   5  11         26.03         44.80         4.20 o                         
  -2   5  11        166.97        171.34         3.36 o                         
  -1   5  11        497.65        520.38         7.95 o                         
   0   5  11         22.84         25.59         3.20 o                         
   1   5  11       1309.35       1345.10        35.64 o                         
   2   5  11       1697.03       1791.54        21.31 o                         
   3   5  11         88.49         86.51         4.08 o                         
   4   5  11        351.05        342.49         5.27 o                         
   5   5  11        265.31        262.07        12.49 o                         
   6   5  11         78.34         67.18         4.59 o                         
   7   5  11        556.39        538.13        14.90 o                         
   8   5  11        921.96        853.97        33.56 o                         
   9   5  11        517.49        465.62         7.04 o                         
 -10   6  11         21.72         20.60         6.91 o                         
  -9   6  11          2.50          3.11         3.17 o                         
  -8   6  11          1.66          6.77         3.58 o                         
  -7   6  11        191.86        210.76         9.62 o                         
  -6   6  11       1659.62       1690.12        42.24 o                         
  -5   6  11        706.01        663.54        17.11 o                         
  -4   6  11        301.86        269.46         9.98 o                         
  -3   6  11       1102.46       1088.98        19.53 o                         
  -2   6  11       1088.91       1126.32        19.86 o                         
  -1   6  11        441.36        435.89         3.64 o                         
   0   6  11         38.65         42.70         3.99 o                         
   1   6  11         21.70         16.01         3.92 o                         
   2   6  11         12.26         14.53         3.81 o                         
   3   6  11         34.08         33.96         3.50 o                         
   4   6  11        603.72        658.24        20.65 o                         
   5   6  11        243.25        259.30        14.20 o                         
   6   6  11        263.54        256.69         5.53 o                         
   7   6  11         15.25         13.67         4.96 o                         
   8   6  11        175.76        158.73         6.11 o                         
 -10   7  11        120.32        145.87        17.67 o                         
  -9   7  11         16.53         12.61         6.38 o                         
  -8   7  11          3.20          2.16         2.80 o                         
  -7   7  11         48.15         45.43         3.97 o                         
  -6   7  11          7.42          8.50         3.79 o                         
  -5   7  11        730.16        791.95        12.47 o                         
  -4   7  11        230.15        249.73         4.23 o                         
  -3   7  11        269.02        289.50         4.62 o                         
  -2   7  11        820.42        864.50        19.84 o                         
  -1   7  11       1138.87       1163.71        10.12 o                         
   0   7  11        184.82        187.72         7.33 o                         
   1   7  11        734.14        724.59        17.05 o                         
   2   7  11        107.07        126.64         8.71 o                         
   3   7  11        170.27        175.19         7.21 o                         
   4   7  11          8.23          6.18         3.82 o                         
   5   7  11         35.27         34.23         4.50 o                         
   6   7  11         12.47         12.71         4.80 o                         
   7   7  11         49.20         49.51         5.55 o                         
  -9   8  11          1.66         -0.75         6.26 o                         
  -8   8  11          1.92          4.46         7.40 o                         
  -7   8  11         86.23         73.33         3.92 o                         
  -6   8  11        325.09        349.95        10.25 o                         
  -5   8  11        122.92        127.59         4.33 o                         
  -4   8  11        813.74        830.07         5.45 o                         
  -3   8  11       1789.08       1850.83        28.46 o                         
  -2   8  11        358.71        389.58         7.65 o                         
  -1   8  11        300.01        328.03         7.64 o                         
   0   8  11       1012.57       1042.59         9.63 o                         
   1   8  11        581.74        629.94        12.55 o                         
   2   8  11          1.51          4.99         4.27 o                         
   3   8  11         47.02         51.91         4.43 o                         
   4   8  11         16.48          9.28         4.39 o                         
   5   8  11          5.34          4.92         4.31 o                         
   6   8  11          0.17         -1.48         5.73 o                         
   7   8  11         16.84          8.34         5.37 o                         
  -8   9  11        140.45        142.43         9.54 o                         
  -7   9  11        420.80        390.02         4.67 o                         
  -6   9  11         73.42         73.87         3.83 o                         
  -5   9  11          3.12          5.34         3.77 o                         
  -4   9  11        198.69        211.87         4.31 o                         
  -3   9  11        222.85        234.36         4.42 o                         
  -2   9  11        110.25        120.38         3.97 o                         
  -1   9  11         53.35         56.24         3.60 o                         
   0   9  11          2.01          2.99         3.16 o                         
   1   9  11          0.06         -0.64         2.69 o                         
   2   9  11          1.09          0.12         4.66 o                         
   3   9  11          4.72          1.66         4.69 o                         
   4   9  11          0.48          2.77         4.53 o                         
   5   9  11         23.37         20.10         5.11 o                         
   6   9  11         38.42         35.21        18.00 o                         
  -7  10  11          0.05         -0.20        17.18 o                         
  -6  10  11        506.87        447.56        15.38 o                         
  -5  10  11        127.97        117.62         9.82 o                         
  -4  10  11        313.80        299.72         6.65 o                         
  -3  10  11        721.64        738.95        12.46 o                         
  -2  10  11          5.81          5.81         4.03 o                         
  -1  10  11        491.26        481.78        15.62 o                         
   0  10  11        659.14        689.28        12.98 o                         
   1  10  11        338.12        350.88         6.38 o                         
   2  10  11        133.31        126.88         6.75 o                         
   3  10  11        224.54        215.06         6.05 o                         
   4  10  11         36.30         21.33         5.53 o                         
   5  10  11        106.54         70.58        22.60 o                         
  -5  11  11        275.94        166.48        56.61 o                         
  -4  11  11        230.40        213.29        11.30 o                         
  -3  11  11        499.62        464.48        22.90 o                         
  -2  11  11          1.95          1.97         4.52 o                         
  -1  11  11        396.72        397.28        11.87 o                         
   0  11  11        512.13        469.51        60.86 o                         
   1  11  11        401.42        339.33        63.97 o                         
   2  11  11         93.87         55.80        13.61 o                         
   3  11  11         14.02          9.70         6.00 o                         
 -11   0  12        212.24        212.40         7.37 o                         
 -10   0  12        196.41        202.88         6.25 o                         
  -9   0  12        122.61        137.91         6.75 o                         
  -8   0  12        259.34        255.19         5.38 o                         
  -7   0  12         20.27         19.95         4.04 o                         
  -6   0  12          0.82          4.07         3.52 o                         
  -5   0  12         15.95         26.40         4.09 o                         
  -4   0  12       2133.37       2071.66        36.66 o                         
  -3   0  12        304.24        265.59        10.70 o                         
  -2   0  12        320.22        347.98        12.55 o                         
  -1   0  12       2632.22       2691.15       105.64 o                         
   0   0  12       2710.93       2886.64       106.85 o                         
   1   0  12        730.00        812.01        50.35 o                         
   2   0  12       3716.02       3997.86       173.76 o                         
   3   0  12       3622.03       3845.97       192.73 o                         
   4   0  12         72.13         76.05         3.08 o                         
   5   0  12       1034.43       1044.10         8.89 o                         
   6   0  12       2771.30       2887.24        15.37 o                         
   7   0  12       1095.56       1110.84        65.77 o                         
   8   0  12         19.85         14.60         4.82 o                         
   9   0  12        217.13        199.29         9.03 o                         
 -11   1  12        169.03        149.81         4.80 o                         
 -10   1  12          8.87          9.86         4.04 o                         
  -9   1  12        729.37        749.56         5.44 o                         
  -8   1  12        539.73        540.51         6.21 o                         
  -7   1  12        111.07        120.24         4.08 o                         
  -6   1  12          0.16          1.19         2.60 o                         
  -5   1  12         89.31         99.44         3.17 o                         
  -4   1  12        687.80        672.27         7.59 o                         
  -3   1  12       1115.03       1151.99        14.16 o                         
  -2   1  12         27.20         31.18         2.75 o                         
  -1   1  12       1339.27       1391.85        25.40 o                         
   0   1  12         30.47         31.39         1.99 o                         
   1   1  12        332.90        335.26         6.14 o                         
   2   1  12        126.04        127.21         4.28 o                         
   3   1  12        184.60        162.69         3.80 o                         
   4   1  12        119.90        111.18         2.83 o                         
   5   1  12        142.03        130.61         4.08 o                         
   6   1  12        273.86        269.59         6.49 o                         
   7   1  12        129.53        131.36         7.03 o                         
   8   1  12         22.69         18.87         4.19 o                         
   9   1  12          1.01          3.91         4.61 o                         
 -11   2  12          0.06         -1.75         4.88 o                         
 -10   2  12        142.15        148.02         6.46 o                         
  -9   2  12         62.77         63.63         3.30 o                         
  -8   2  12        197.75        199.22         3.97 o                         
  -7   2  12        364.17        379.76         4.55 o                         
  -6   2  12          0.97          3.90         2.32 o                         
  -5   2  12          0.03         -1.59         2.27 o                         
  -4   2  12          0.34          3.39         2.49 o                         
  -3   2  12       1090.14       1167.59        11.37 o                         
  -2   2  12       3016.54       3053.40        54.59 o                         
  -1   2  12       2077.10       2087.74        31.75 o                         
   0   2  12         29.06         38.22         4.82 o                         
   1   2  12        795.56        854.58        38.37 o                         
   2   2  12       2663.94       2695.60        61.34 o                         
   3   2  12       1773.37       1785.09        40.46 o                         
   4   2  12        260.31        278.71        13.00 o                         
   5   2  12        125.77        122.97         6.17 o                         
   6   2  12        226.42        215.20        12.36 o                         
   7   2  12        514.84        511.21         7.57 o                         
   8   2  12        292.99        279.49         7.57 o                         
   9   2  12         61.80         51.37         7.21 o                         
 -11   3  12         96.51         90.01         4.44 o                         
 -10   3  12        436.63        437.53         8.87 o                         
  -9   3  12         52.36         51.92         4.01 o                         
  -8   3  12        284.89        316.86         8.96 o                         
  -7   3  12       2449.98       2423.11        21.55 o                         
  -6   3  12       2521.73       2612.61        55.53 o                         
  -5   3  12        598.11        625.07        14.94 o                         
  -4   3  12         15.40         26.72         2.40 o                         
  -3   3  12        388.70        401.80         4.39 o                         
  -2   3  12          0.27          0.38         2.16 o                         
  -1   3  12        668.01        677.30        15.78 o                         
   0   3  12       1725.09       1651.30        27.10 o                         
   1   3  12       1157.87       1154.77        11.43 o                         
   2   3  12        742.90        774.68        26.55 o                         
   3   3  12          9.99          8.88         3.48 o                         
   4   3  12        484.01        486.76         6.05 o                         
   5   3  12        521.72        531.02         5.99 o                         
   6   3  12        166.76        167.95         4.78 o                         
   7   3  12        128.67        140.97         5.03 o                         
   8   3  12        130.48        139.10         6.06 o                         
   9   3  12         47.12         33.48         5.38 o                         
 -11   4  12         80.40         64.96         9.14 o                         
 -10   4  12        158.21        155.76         4.61 o                         
  -9   4  12        365.82        401.63        12.51 o                         
  -8   4  12         91.17        111.18         5.79 o                         
  -7   4  12        321.96        318.74         7.82 o                         
  -6   4  12        131.70        156.57         5.36 o                         
  -5   4  12         39.02         38.15         2.96 o                         
  -4   4  12        943.43       1018.91        30.47 o                         
  -3   4  12       2028.85       2200.84        44.99 o                         
  -2   4  12       2219.35       2170.58        59.65 o                         
  -1   4  12          3.57          2.59         3.14 o                         
   0   4  12        863.45        838.65        10.28 o                         
   1   4  12        126.55        131.18         5.68 o                         
   2   4  12          7.37          9.96         3.33 o                         
   3   4  12         24.07         30.72         4.07 o                         
   4   4  12        260.56        261.86        16.47 o                         
   5   4  12       1364.59       1385.62        84.59 o                         
   6   4  12       1198.39       1274.58        28.38 o                         
   7   4  12         54.94         52.24         4.93 o                         
   8   4  12        700.46        680.45        14.22 o                         
 -10   5  12        378.41        370.61         7.92 o                         
  -9   5  12        746.62        796.89        19.42 o                         
  -8   5  12         74.07         70.49         3.50 o                         
  -7   5  12        415.52        412.72        12.54 o                         
  -6   5  12       1131.91       1155.95        41.20 o                         
  -5   5  12        642.20        654.02        12.92 o                         
  -4   5  12         89.76         90.93         3.57 o                         
  -3   5  12        241.41        266.56         4.73 o                         
  -2   5  12        139.84        152.79         5.12 o                         
  -1   5  12        136.88        135.08         5.90 o                         
   0   5  12        382.23        384.36         7.19 o                         
   1   5  12        257.66        264.53         5.40 o                         
   2   5  12         11.45          9.21         4.09 o                         
   3   5  12          1.19          2.39         3.93 o                         
   4   5  12        563.01        584.74         6.55 o                         
   5   5  12         41.76         30.01         4.26 o                         
   6   5  12          0.02         -1.10         4.34 o                         
   7   5  12         70.64         75.47         5.13 o                         
   8   5  12         36.72         24.26         5.69 o                         
 -10   6  12        243.57        205.11        18.43 o                         
  -9   6  12         37.14         22.50         4.11 o                         
  -8   6  12         37.32         40.68         4.40 o                         
  -7   6  12          7.92          4.22         4.24 o                         
  -6   6  12          1.09          3.53         4.08 o                         
  -5   6  12        272.24        255.08         5.41 o                         
  -4   6  12        154.12        174.69         7.31 o                         
  -3   6  12        439.19        437.60        10.89 o                         
  -2   6  12        728.18        785.33        12.02 o                         
  -1   6  12        803.00        761.55        26.70 o                         
   0   6  12         19.51         27.82         5.32 o                         
   1   6  12        509.96        514.69        11.59 o                         
   2   6  12        593.15        618.96        11.20 o                         
   3   6  12        335.53        376.52         7.11 o                         
   4   6  12          0.04          1.20         3.97 o                         
   5   6  12         60.63         66.10         4.32 o                         
   6   6  12        403.06        405.59        13.88 o                         
   7   6  12         13.82          9.58         5.11 o                         
   8   6  12         23.63         19.59         5.96 o                         
  -9   7  12         26.09         20.17         2.57 o                         
  -8   7  12        317.74        340.73         9.76 o                         
  -7   7  12        136.87        141.61         4.70 o                         
  -6   7  12         18.86         14.49         4.52 o                         
  -5   7  12        153.71        173.50         6.91 o                         
  -4   7  12        590.74        656.21        18.29 o                         
  -3   7  12          2.09          2.04         3.79 o                         
  -2   7  12        495.58        501.69         5.16 o                         
  -1   7  12        662.46        691.24        25.93 o                         
   0   7  12          0.67          2.35         4.34 o                         
   1   7  12        102.89        106.80         6.33 o                         
   2   7  12        256.90        261.81         7.04 o                         
   3   7  12        258.69        293.37         5.21 o                         
   4   7  12          1.51          2.96         4.29 o                         
   5   7  12          7.19         12.07         4.32 o                         
   6   7  12        124.86        107.31         8.34 o                         
   7   7  12         47.42         43.76         6.25 o                         
  -8   8  12          5.86          3.29         3.09 o                         
  -7   8  12          0.17          1.03         3.76 o                         
  -6   8  12        143.22        149.53         5.60 o                         
  -5   8  12        333.09        329.13        10.43 o                         
  -4   8  12         35.41         41.41         4.35 o                         
  -3   8  12        416.31        434.42        18.86 o                         
  -2   8  12        415.75        426.74         4.65 o                         
  -1   8  12          4.91          3.13         3.10 o                         
   0   8  12        105.34        110.94         2.89 o                         
   1   8  12        482.18        498.06        12.33 o                         
   2   8  12         15.70         15.94         4.73 o                         
   3   8  12        159.02        166.53         5.56 o                         
   4   8  12          2.81          3.65         4.72 o                         
   5   8  12          8.14          6.08         4.65 o                         
   6   8  12          4.27          8.70         6.15 o                         
  -7   9  12         30.58         11.13         3.83 o                         
  -6   9  12        121.68        115.00         4.46 o                         
  -5   9  12        203.22        216.76         6.67 o                         
  -4   9  12        222.79        234.00         5.60 o                         
  -3   9  12         70.56         70.13         4.07 o                         
  -2   9  12        208.43        218.26         5.50 o                         
  -1   9  12        221.98        238.64         7.43 o                         
   0   9  12        198.46        201.17         4.79 o                         
   1   9  12        575.48        620.09        14.60 o                         
   2   9  12        222.71        217.80         5.61 o                         
   3   9  12         91.84        103.34         7.05 o                         
   4   9  12         56.66         75.88         5.36 o                         
   5   9  12        281.14        278.46        10.76 o                         
  -6  10  12         49.97         17.26         7.15 o                         
  -5  10  12          0.08          2.41         4.60 o                         
  -4  10  12         38.54         32.21         4.76 o                         
  -3  10  12        107.99        105.56         4.61 o                         
  -2  10  12        463.73        486.27        11.44 o                         
  -1  10  12        150.48        162.51         5.60 o                         
   0  10  12         71.35         77.98         4.04 o                         
   1  10  12          0.06          0.96         5.05 o                         
   2  10  12         58.79         61.53         5.97 o                         
   3  10  12        230.52        240.75        12.42 o                         
   4  10  12         34.52         41.16         5.51 o                         
  -4  11  12         23.84         18.58         6.06 o                         
  -3  11  12         68.03         45.72        11.48 o                         
  -2  11  12         82.92         67.92         5.18 o                         
  -1  11  12        200.14        172.64         5.26 o                         
   0  11  12         36.85         23.31         6.26 o                         
   1  11  12        597.76        496.94        32.67 o                         
   2  11  12        262.75        248.02         8.32 o                         
 -11   1  13        131.53        123.77         4.96 o                         
 -10   1  13         25.08         20.83         4.36 o                         
  -9   1  13         54.26         61.43         3.84 o                         
  -8   1  13        304.83        325.99         6.77 o                         
  -7   1  13          6.67          5.89         2.96 o                         
  -6   1  13        542.71        572.88         8.00 o                         
  -5   1  13       1276.21       1311.51        21.17 o                         
  -4   1  13        510.16        561.18         6.39 o                         
  -3   1  13        125.53        126.91         4.58 o                         
  -2   1  13          3.34          2.60         2.46 o                         
  -1   1  13        767.68        772.00         9.12 o                         
   0   1  13        308.95        336.11         9.15 o                         
   1   1  13        260.11        256.61         7.98 o                         
   2   1  13        827.33        840.84        14.48 o                         
   3   1  13         15.21         18.13         1.35 o                         
   4   1  13        338.33        345.04        18.80 o                         
   5   1  13        396.95        447.17        14.98 o                         
   6   1  13         74.93         73.52         4.41 o                         
   7   1  13          2.80          2.54         4.66 o                         
   8   1  13         34.73         30.96         4.96 o                         
   9   1  13          4.41          4.22         4.64 o                         
 -11   2  13        816.74        792.49        23.58 o                         
 -10   2  13        762.28        763.48         8.72 o                         
  -9   2  13        369.03        393.75         5.73 o                         
  -8   2  13        158.08        164.55         3.82 o                         
  -7   2  13        594.94        588.90        11.22 o                         
  -6   2  13        411.29        394.87        11.76 o                         
  -5   2  13        762.10        783.41         9.91 o                         
  -4   2  13        234.12        233.47         3.53 o                         
  -3   2  13         90.99         78.60         2.88 o                         
  -2   2  13       1395.48       1367.54        12.15 o                         
  -1   2  13       1671.98       1760.93        40.40 o                         
   0   2  13         13.17         16.02         1.86 o                         
   1   2  13        646.89        657.34         5.33 o                         
   2   2  13        469.31        478.91         7.72 o                         
   3   2  13        131.91        143.01         9.49 o                         
   4   2  13         11.20         15.41         4.01 o                         
   5   2  13         32.49         30.82         6.17 o                         
   6   2  13        331.72        341.09         8.63 o                         
   7   2  13        534.79        518.23        31.46 o                         
   8   2  13         27.27         24.46        10.41 o                         
 -11   3  13        231.12        222.23         5.49 o                         
 -10   3  13        139.09        137.51         5.37 o                         
  -9   3  13        369.23        381.71         6.24 o                         
  -8   3  13       1194.22       1262.70        22.76 o                         
  -7   3  13        447.53        467.64        11.31 o                         
  -6   3  13        116.38        119.59         4.51 o                         
  -5   3  13       1171.82       1194.27        30.12 o                         
  -4   3  13       1441.76       1545.81        21.02 o                         
  -3   3  13        265.14        277.28         5.42 o                         
  -2   3  13        113.93        101.44         4.27 o                         
  -1   3  13        750.11        797.84         7.87 o                         
   0   3  13        706.10        734.85        13.37 o                         
   1   3  13        363.71        364.77         5.65 o                         
   2   3  13        316.08        330.31         5.37 o                         
   3   3  13          1.25          3.10         3.71 o                         
   4   3  13        726.38        745.84        20.72 o                         
   5   3  13        150.76        175.09        10.48 o                         
   6   3  13          0.16         -2.94         7.03 o                         
   7   3  13         33.11         35.75         4.76 o                         
   8   3  13        189.07        202.43         7.98 o                         
 -10   4  13        107.29        116.23         4.55 o                         
  -9   4  13         95.71        102.21         4.96 o                         
  -8   4  13        312.27        334.13         6.77 o                         
  -7   4  13         77.99         87.20         3.70 o                         
  -6   4  13         86.20         90.42         3.69 o                         
  -5   4  13        250.25        260.55         5.92 o                         
  -4   4  13        482.96        482.14        11.18 o                         
  -3   4  13        422.89        461.39        11.89 o                         
  -2   4  13        156.73        198.45         5.86 o                         
  -1   4  13          0.02          0.30         3.92 o                         
   0   4  13        205.13        222.52         5.48 o                         
   1   4  13         80.97         96.53         4.36 o                         
   2   4  13        607.24        598.22        12.19 o                         
   3   4  13        491.00        546.47        20.40 o                         
   4   4  13          8.87         10.14         4.65 o                         
   5   4  13         20.10         19.99         5.01 o                         
   6   4  13         91.32         90.52         5.18 o                         
   7   4  13        257.63        235.78         6.86 o                         
   8   4  13        313.29        288.96         6.84 o                         
 -10   5  13          8.03          6.72         4.08 o                         
  -9   5  13         67.70         64.50         4.27 o                         
  -8   5  13        593.91        635.26        18.83 o                         
  -7   5  13        572.24        585.72        15.05 o                         
  -6   5  13        490.68        530.72        16.55 o                         
  -5   5  13        164.27        154.06         3.98 o                         
  -4   5  13        646.13        774.25        26.86 o                         
  -3   5  13       1596.65       1553.52        41.79 o                         
  -2   5  13        257.21        283.78        14.85 o                         
  -1   5  13         18.07         20.02         4.40 o                         
   0   5  13        128.54        148.12         4.69 o                         
   1   5  13          9.24         10.77         4.50 o                         
   2   5  13        291.16        287.75        11.90 o                         
   3   5  13        122.08        135.05         6.46 o                         
   4   5  13         14.09         13.97         4.39 o                         
   5   5  13        111.94        125.41         5.54 o                         
   6   5  13        102.34         96.52         5.37 o                         
   7   5  13         69.45         74.53         5.67 o                         
   8   5  13          0.00         -1.87         5.84 o                         
  -9   6  13        251.85        239.98        13.71 o                         
  -8   6  13         33.12         27.63         5.23 o                         
  -7   6  13        324.99        350.25         6.82 o                         
  -6   6  13        104.82        111.27         4.44 o                         
  -5   6  13         12.55          9.99         3.79 o                         
  -4   6  13        123.28        129.43         5.36 o                         
  -3   6  13         78.75         91.98         5.31 o                         
  -2   6  13        794.83        858.58        36.66 o                         
  -1   6  13        188.99        204.06         8.66 o                         
   0   6  13        138.79        154.93         5.90 o                         
   1   6  13        778.74        820.70        16.30 o                         
   2   6  13        487.73        534.90        10.74 o                         
   3   6  13         10.59         14.04         5.18 o                         
   4   6  13        177.45        179.75         6.48 o                         
   5   6  13        130.80        151.26         9.70 o                         
   6   6  13         34.60         34.81         5.45 o                         
   7   6  13         39.46         24.78         5.84 o                         
  -9   7  13          3.35          4.38         4.61 o                         
  -8   7  13         15.25         10.55         5.03 o                         
  -7   7  13         93.66         94.54         5.43 o                         
  -6   7  13        200.64        204.34         7.25 o                         
  -5   7  13          3.02          2.97         3.94 o                         
  -4   7  13          7.33         10.48         3.91 o                         
  -3   7  13         52.86         41.98         4.14 o                         
  -2   7  13         51.08         50.40         5.91 o                         
  -1   7  13         10.70         23.27         5.49 o                         
   0   7  13         17.30         14.75         5.10 o                         
   1   7  13         43.35         39.03         4.98 o                         
   2   7  13        110.73        110.17         5.10 o                         
   3   7  13        137.82        138.90         5.02 o                         
   4   7  13        395.10        421.32         6.47 o                         
   5   7  13         17.80         12.84         5.23 o                         
   6   7  13         88.72         73.79         6.94 o                         
  -8   8  13        518.35        354.78        66.76 o                         
  -7   8  13        123.24        115.82        12.43 o                         
  -6   8  13          4.84          3.82         4.53 o                         
  -5   8  13          0.28          2.09         4.36 o                         
  -4   8  13        115.65        123.92         5.32 o                         
  -3   8  13        410.13        432.71         5.67 o                         
  -2   8  13         73.09         73.31         4.93 o                         
  -1   8  13        173.26        161.94         5.05 o                         
   0   8  13        374.73        369.41         5.85 o                         
   1   8  13          5.41          4.88         4.97 o                         
   2   8  13         16.96         20.51         5.14 o                         
   3   8  13        154.25        160.67         8.89 o                         
   4   8  13        348.34        366.09        53.19 o                         
   5   8  13        454.48        453.15        85.22 o                         
  -7   9  13         37.68          6.95         5.97 o                         
  -6   9  13        543.76        502.96        20.24 o                         
  -5   9  13        208.86        204.15         6.37 o                         
  -4   9  13        187.71        187.33         7.10 o                         
  -3   9  13        178.08        183.67         7.23 o                         
  -2   9  13         60.65         68.39         4.17 o                         
  -1   9  13        791.39        774.27        12.46 o                         
   0   9  13        599.31        609.48         8.31 o                         
   1   9  13          5.01          4.03         5.43 o                         
   2   9  13        735.73        743.02        14.30 o                         
   3   9  13       1219.57       1199.14        24.65 o                         
   4   9  13        189.68        187.89         6.48 o                         
  -5  10  13        320.68        293.85        12.01 o                         
  -4  10  13         66.46         60.33         7.43 o                         
  -3  10  13         30.01         27.47         4.75 o                         
  -2  10  13         65.14         65.72         9.78 o                         
  -1  10  13        231.15        238.33         9.10 o                         
   0  10  13        270.76        263.85         8.67 o                         
   1  10  13          4.57          1.49         5.60 o                         
   2  10  13          0.73          0.18         5.92 o                         
   3  10  13         33.99         11.66         5.95 o                         
  -2  11  13        207.82        166.43        26.11 o                         
  -1  11  13        701.90        612.48        60.53 o                         
   0  11  13        355.93        334.62        15.65 o                         
 -11   0  14        227.08        202.29         7.94 o                         
 -10   0  14       1981.89       2090.86        39.90 o                         
  -9   0  14       2796.30       2808.95        48.98 o                         
  -8   0  14        593.99        624.02         7.67 o                         
  -7   0  14        336.23        334.96         5.94 o                         
  -6   0  14       3314.69       3203.35       112.96 o                         
  -5   0  14        268.89        266.40         5.00 o                         
  -4   0  14        194.01        193.88         7.34 o                         
  -3   0  14          9.62          9.14         3.16 o                         
  -2   0  14         13.74         15.95         3.34 o                         
  -1   0  14       1047.81       1022.09        28.75 o                         
   0   0  14       1115.40       1187.53        66.92 o                         
   1   0  14         50.21         50.28         5.36 o                         
   2   0  14        972.47       1048.91        40.91 o                         
   3   0  14        886.71        853.49        19.15 o                         
   4   0  14        838.33        846.01         9.83 o                         
   5   0  14        208.43        232.26        16.40 o                         
   6   0  14        410.51        428.74         5.48 o                         
   7   0  14         90.44         79.01         4.70 o                         
   8   0  14        217.80        193.37        23.40 o                         
 -11   1  14         58.72         52.91         7.11 o                         
 -10   1  14        107.85        109.74         4.78 o                         
  -9   1  14         97.77         96.82         4.43 o                         
  -8   1  14          0.69          4.54         3.72 o                         
  -7   1  14         72.40         76.66         3.35 o                         
  -6   1  14       1260.46       1306.85         9.23 o                         
  -5   1  14       2661.33       2676.79        38.73 o                         
  -4   1  14        775.97        782.72        16.59 o                         
  -3   1  14        270.98        272.71         8.26 o                         
  -2   1  14        267.44        263.66         6.16 o                         
  -1   1  14        890.21        936.30        15.34 o                         
   0   1  14        302.10        334.90        13.77 o                         
   1   1  14       1648.38       1661.12        28.16 o                         
   2   1  14       1569.33       1626.16        30.60 o                         
   3   1  14         21.42         21.19         4.55 o                         
   4   1  14        700.56        707.57        20.84 o                         
   5   1  14       1948.37       1994.91        30.53 o                         
   6   1  14        905.20        938.06         9.90 o                         
   7   1  14         68.76         74.48         5.05 o                         
   8   1  14         85.27         82.92         5.30 o                         
 -11   2  14         37.72         37.82         8.30 o                         
 -10   2  14        113.11        105.20         4.76 o                         
  -9   2  14         82.50         79.56         4.02 o                         
  -8   2  14         77.81         75.77         3.89 o                         
  -7   2  14         40.17         42.36         3.60 o                         
  -6   2  14        111.14        123.19         3.80 o                         
  -5   2  14         51.38         53.67         3.12 o                         
  -4   2  14          0.50          3.58         3.02 o                         
  -3   2  14         70.48         75.66         3.00 o                         
  -2   2  14        215.50        221.47         5.55 o                         
  -1   2  14         76.21         76.45         3.01 o                         
   0   2  14        836.10        820.21        13.34 o                         
   1   2  14        382.66        391.95        14.98 o                         
   2   2  14          0.75          2.68         4.27 o                         
   3   2  14        140.95        142.79         9.34 o                         
   4   2  14        456.22        452.34         6.74 o                         
   5   2  14        206.53        217.72         5.10 o                         
   6   2  14         55.15         56.02         5.25 o                         
   7   2  14         27.78         23.24         5.06 o                         
   8   2  14         44.87         24.28         5.87 o                         
 -10   3  14         96.26         93.28         5.72 o                         
  -9   3  14         84.52         82.51         4.37 o                         
  -8   3  14          2.45         -0.49         3.60 o                         
  -7   3  14         30.26         32.81         3.51 o                         
  -6   3  14        100.06        112.36         4.38 o                         
  -5   3  14          3.64          6.11         3.36 o                         
  -4   3  14        166.55        145.43         3.60 o                         
  -3   3  14        388.48        401.86        11.50 o                         
  -2   3  14         73.72         94.41         2.86 o                         
  -1   3  14         14.65          8.90         3.08 o                         
   0   3  14        930.43       1008.07        16.87 o                         
   1   3  14        342.64        334.19         9.35 o                         
   2   3  14        174.85        193.22        11.11 o                         
   3   3  14        343.45        357.03        14.50 o                         
   4   3  14        393.88        399.85        14.81 o                         
   5   3  14          1.06          1.64         4.41 o                         
   6   3  14        245.46        235.50         6.14 o                         
   7   3  14         62.91         68.14         7.07 o                         
   8   3  14         50.95         41.41        13.02 o                         
 -10   4  14        187.69        183.80         6.66 o                         
  -9   4  14       1026.02       1033.56         8.08 o                         
  -8   4  14          3.33          4.63         3.67 o                         
  -7   4  14       1037.96       1102.94        10.86 o                         
  -6   4  14       1047.79       1014.14        30.93 o                         
  -5   4  14        104.19        116.28         3.65 o                         
  -4   4  14        130.58        148.63         4.78 o                         
  -3   4  14       1017.65       1035.57        13.50 o                         
  -2   4  14         24.92         30.91         3.54 o                         
  -1   4  14        445.95        411.22        16.73 o                         
   0   4  14         52.11         50.31         4.80 o                         
   1   4  14         88.39         94.28         4.75 o                         
   2   4  14          2.08          2.32         4.10 o                         
   3   4  14         49.49         53.26         4.33 o                         
   4   4  14        216.14        218.57        11.83 o                         
   5   4  14        211.20        209.64        10.21 o                         
   6   4  14        268.55        262.98         8.04 o                         
   7   4  14        151.30        133.59         8.05 o                         
 -10   5  14          2.90         -0.83         7.74 o                         
  -9   5  14         56.94         58.90         4.74 o                         
  -8   5  14          8.58          9.90         5.02 o                         
  -7   5  14        320.85        335.29        10.04 o                         
  -6   5  14         38.03         38.74         4.05 o                         
  -5   5  14          7.68          8.59         3.89 o                         
  -4   5  14        203.58        206.46         7.38 o                         
  -3   5  14          4.46          5.40         4.73 o                         
  -2   5  14        367.69        362.87         6.89 o                         
  -1   5  14        138.41        151.82        12.83 o                         
   0   5  14        597.74        625.84        22.57 o                         
   1   5  14         47.70         44.60         7.03 o                         
   2   5  14        297.06        330.03         9.76 o                         
   3   5  14        191.64        217.37         5.93 o                         
   4   5  14         12.29         10.19         4.99 o                         
   5   5  14          2.46          3.59         4.86 o                         
   6   5  14         61.08         63.43         6.03 o                         
   7   5  14          5.23          2.67         5.80 o                         
  -9   6  14         43.01         21.53         5.54 o                         
  -8   6  14        148.99        149.21         5.71 o                         
  -7   6  14        322.42        309.39        11.25 o                         
  -6   6  14        682.30        695.61        11.76 o                         
  -5   6  14        135.58        124.33         8.89 o                         
  -4   6  14        339.30        337.65         6.30 o                         
  -3   6  14       1532.61       1567.18        13.26 o                         
  -2   6  14       2570.19       2576.99        25.74 o                         
  -1   6  14       1115.93       1147.73        11.43 o                         
   0   6  14          3.27          4.31         4.24 o                         
   1   6  14       1069.34       1140.71        27.33 o                         
   2   6  14       1489.94       1588.80        58.41 o                         
   3   6  14        592.85        641.66        13.75 o                         
   4   6  14        112.01        117.74         7.26 o                         
   5   6  14          9.90          5.56         5.39 o                         
   6   6  14        133.86        135.55         6.59 o                         
  -8   7  14         22.21         17.87         5.48 o                         
  -7   7  14        349.89        336.70         7.43 o                         
  -6   7  14       1036.82       1096.21        20.28 o                         
  -5   7  14        307.61        327.46         8.61 o                         
  -4   7  14         13.21         11.57         5.72 o                         
  -3   7  14        355.32        346.21        16.58 o                         
  -2   7  14       1502.40       1523.74        12.45 o                         
  -1   7  14         11.85         12.56         5.66 o                         
   0   7  14        112.72        101.73         7.96 o                         
   1   7  14         58.64         52.52         6.00 o                         
   2   7  14         20.62         22.85         4.97 o                         
   3   7  14        493.12        475.66         6.57 o                         
   4   7  14        314.76        297.37        14.04 o                         
   5   7  14         12.02         14.94         5.57 o                         
   6   7  14        281.23        239.08        32.55 o                         
  -7   8  14         16.51         14.42         5.29 o                         
  -6   8  14        320.79        325.51        14.87 o                         
  -5   8  14        204.64        196.25         5.79 o                         
  -4   8  14         45.84         63.13         4.71 o                         
  -3   8  14         75.09         73.05         8.21 o                         
  -2   8  14       1184.21       1188.01        10.49 o                         
  -1   8  14       1412.04       1408.97        18.09 o                         
   0   8  14          7.63         12.81         4.69 o                         
   1   8  14        644.89        655.88        16.91 o                         
   2   8  14        241.71        238.93         9.69 o                         
   3   8  14        131.69        109.27        23.27 o                         
   4   8  14          0.31         -1.69         5.76 o                         
   5   8  14         30.95         10.06         6.08 o                         
  -6   9  14          9.53          4.51         4.75 o                         
  -5   9  14         70.37         49.99         8.73 o                         
  -4   9  14        209.48        191.61         5.35 o                         
  -3   9  14        115.33        104.67         4.65 o                         
  -2   9  14         21.24         19.12         5.47 o                         
  -1   9  14        283.70        296.95         6.52 o                         
   0   9  14        617.70        598.50        10.56 o                         
   1   9  14        165.98        166.79         7.19 o                         
   2   9  14         15.74         13.47         5.34 o                         
   3   9  14        236.83        214.91        10.46 o                         
  -4  10  14         12.63          4.02         5.00 o                         
  -3  10  14         89.46         75.80        20.77 o                         
  -2  10  14         55.92         35.51        11.57 o                         
  -1  10  14          0.45         -2.62         5.90 o                         
   0  10  14          2.16          0.34         6.18 o                         
   1  10  14        134.63         91.09        32.27 o                         
 -10   1  15         87.94         84.65         5.05 o                         
  -9   1  15         24.00         19.77         4.23 o                         
  -8   1  15         14.49         14.07         3.89 o                         
  -7   1  15          4.88          5.65         3.59 o                         
  -6   1  15         80.62         95.33         3.54 o                         
  -5   1  15        684.60        697.48         8.70 o                         
  -4   1  15        698.79        719.02         8.56 o                         
  -3   1  15         30.59         37.67         2.63 o                         
  -2   1  15        493.48        489.56        12.74 o                         
  -1   1  15       1356.14       1393.02        15.09 o                         
   0   1  15        186.27        204.00         5.73 o                         
   1   1  15         34.65         37.37         3.28 o                         
   2   1  15         29.91         29.17         3.28 o                         
   3   1  15          3.39          2.14         4.59 o                         
   4   1  15         12.50         14.06         3.75 o                         
   5   1  15        278.03        257.16         5.16 o                         
   6   1  15        176.99        168.80         5.38 o                         
   7   1  15         58.39         38.19        16.04 o                         
 -10   2  15         23.76         16.54         4.77 o                         
  -9   2  15        359.19        355.14         5.77 o                         
  -8   2  15        388.53        397.62         5.12 o                         
  -7   2  15        225.89        249.51         6.55 o                         
  -6   2  15        692.49        696.84        16.17 o                         
  -5   2  15       2226.45       2275.67        33.45 o                         
  -4   2  15       1200.21       1181.59        22.88 o                         
  -3   2  15         58.17         49.06         4.00 o                         
  -2   2  15         24.22         26.61         2.97 o                         
  -1   2  15         82.03        102.24         2.99 o                         
   0   2  15        717.82        754.06        25.10 o                         
   1   2  15         11.95          9.83         3.96 o                         
   2   2  15         39.86         46.58         5.01 o                         
   3   2  15          1.82          1.82         4.70 o                         
   4   2  15        131.76        140.44        11.74 o                         
   5   2  15          3.60          6.90         4.41 o                         
   6   2  15        337.79        333.10         6.58 o                         
   7   2  15        133.15        128.15         5.72 o                         
 -10   3  15         43.17         37.04         4.94 o                         
  -9   3  15         89.73         93.78         4.82 o                         
  -8   3  15        209.50        211.30         4.75 o                         
  -7   3  15        322.45        331.25         6.41 o                         
  -6   3  15        232.87        262.39         9.11 o                         
  -5   3  15        600.05        609.39         8.71 o                         
  -4   3  15        742.27        735.06        20.92 o                         
  -3   3  15         19.00         16.08         3.18 o                         
  -2   3  15        451.94        454.24        11.62 o                         
  -1   3  15        994.92       1030.15        15.96 o                         
   0   3  15        215.58        248.95        12.27 o                         
   1   3  15         76.95         84.55         9.39 o                         
   2   3  15        126.54        133.37         7.31 o                         
   3   3  15         55.76         75.03         5.57 o                         
   4   3  15         32.25         37.58         4.93 o                         
   5   3  15        306.94        279.69        32.36 o                         
   6   3  15        129.09        105.88         8.01 o                         
   7   3  15          7.59          2.82         6.35 o                         
  -9   4  15         35.32         35.62         4.53 o                         
  -8   4  15         14.22         13.83         4.23 o                         
  -7   4  15         43.26         52.73         4.04 o                         
  -6   4  15         49.70         57.05         4.13 o                         
  -5   4  15        422.90        434.77         9.70 o                         
  -4   4  15         74.99         73.39         3.82 o                         
  -3   4  15         35.99         36.46         3.43 o                         
  -2   4  15        774.03        796.45        23.28 o                         
  -1   4  15       1264.84       1283.76        38.78 o                         
   0   4  15        895.73        898.76        18.12 o                         
   1   4  15         20.03         15.25         5.14 o                         
   2   4  15       1191.07       1195.98        44.86 o                         
   3   4  15       1141.98       1210.10        46.24 o                         
   4   4  15        366.84        376.34        12.93 o                         
   5   4  15          1.34          0.51         4.91 o                         
   6   4  15        328.24        309.27        12.44 o                         
   7   4  15         63.72         43.86        13.07 o                         
  -9   5  15        315.10        306.79         8.88 o                         
  -8   5  15        220.41        224.30         7.69 o                         
  -7   5  15          5.06          5.86         4.07 o                         
  -6   5  15         24.15         21.82         4.64 o                         
  -5   5  15        121.03        134.63         5.04 o                         
  -4   5  15        115.58        125.27         4.84 o                         
  -3   5  15          9.73          6.81         5.23 o                         
  -2   5  15         98.69        125.93         5.98 o                         
  -1   5  15        150.10        158.56         5.52 o                         
   0   5  15         26.64         21.83         4.33 o                         
   1   5  15        150.69        167.70         5.93 o                         
   2   5  15         54.72         40.11         5.23 o                         
   3   5  15        422.11        451.20        19.60 o                         
   4   5  15        411.14        415.14        19.34 o                         
   5   5  15        119.47        110.34         5.29 o                         
   6   5  15         61.89         49.73        10.49 o                         
  -8   6  15        171.55        156.09         6.24 o                         
  -7   6  15         64.17         59.51         5.75 o                         
  -6   6  15         90.05         97.39         6.44 o                         
  -5   6  15         23.43         18.03         6.13 o                         
  -4   6  15         14.06         17.43         5.32 o                         
  -3   6  15          3.04         -2.40         5.60 o                         
  -2   6  15        327.96        329.15         6.77 o                         
  -1   6  15        847.28        827.69        11.68 o                         
   0   6  15        258.14        247.51         6.72 o                         
   1   6  15          0.43          5.51         4.60 o                         
   2   6  15        247.08        249.54         7.32 o                         
   3   6  15        367.48        366.62        20.74 o                         
   4   6  15          0.78          1.26         5.12 o                         
   5   6  15         10.47          8.43         6.05 o                         
   6   6  15         53.23         50.30         6.42 o                         
  -8   7  15         51.99         24.85         6.11 o                         
  -7   7  15        644.75        607.32        23.46 o                         
  -6   7  15          7.76          8.09         6.40 o                         
  -5   7  15         65.13         65.07         5.86 o                         
  -4   7  15        113.00        126.55         6.62 o                         
  -3   7  15        187.72        203.46         7.34 o                         
  -2   7  15         35.91         37.61         6.15 o                         
  -1   7  15          3.29          5.48         5.99 o                         
   0   7  15        222.86        206.62         7.39 o                         
   1   7  15        250.69        260.88         8.97 o                         
   2   7  15          8.27          3.26         5.93 o                         
   3   7  15        253.21        246.00         6.56 o                         
   4   7  15        273.97        282.38         7.21 o                         
   5   7  15        325.19        294.99        43.36 o                         
  -7   8  15         62.51         47.19        14.91 o                         
  -6   8  15        305.31        288.26        10.37 o                         
  -5   8  15        502.21        461.84         8.57 o                         
  -4   8  15          0.26          2.60         6.76 o                         
  -3   8  15          4.98          3.51         5.96 o                         
  -2   8  15         10.80         10.64         6.56 o                         
  -1   8  15         16.74         12.15         6.54 o                         
   0   8  15        194.42        202.80         7.45 o                         
   1   8  15         75.46         64.25         5.72 o                         
   2   8  15        630.68        592.35        26.50 o                         
   3   8  15        634.43        611.75        24.93 o                         
   4   8  15         79.04         51.76        18.81 o                         
  -5   9  15          1.08          0.98         6.12 o                         
  -4   9  15          3.01          7.62         5.76 o                         
  -3   9  15        127.92        130.06         6.28 o                         
  -2   9  15        386.80        402.33         7.21 o                         
  -1   9  15          1.48          1.88         6.13 o                         
   0   9  15         36.84         26.50         6.37 o                         
   1   9  15          1.94          1.87         5.83 o                         
   2   9  15         12.33         10.68         6.39 o                         
  -2  10  15          8.79         -1.90        15.54 o                         
  -1  10  15         92.25         62.22        22.80 o                         
 -10   0  16        190.27        191.62         9.73 o                         
  -9   0  16        103.70         94.50         6.55 o                         
  -8   0  16         38.02         41.11         9.65 o                         
  -7   0  16        473.70        487.82        10.34 o                         
  -6   0  16       1649.88       1645.16        21.89 o                         
  -5   0  16       1144.82       1136.30        40.82 o                         
  -4   0  16        117.17        114.14         5.11 o                         
  -3   0  16       1115.60       1181.13        38.11 o                         
  -2   0  16       1317.50       1426.16        57.17 o                         
  -1   0  16        450.05        487.98        10.54 o                         
   0   0  16         26.64         21.25         4.96 o                         
   1   0  16        378.98        406.04        31.50 o                         
   2   0  16        430.77        423.06        34.16 o                         
   3   0  16         19.40         14.80         3.15 o                         
   4   0  16        337.09        311.97        23.88 o                         
   5   0  16        422.51        372.58        19.88 o                         
   6   0  16        102.51        109.61        14.27 o                         
   7   0  16        217.34        171.66        14.19 o                         
 -10   1  16        323.59        293.02         6.14 o                         
  -9   1  16        517.33        509.89         7.61 o                         
  -8   1  16        100.47        110.55         4.72 o                         
  -7   1  16        877.54        867.06         7.75 o                         
  -6   1  16        293.40        259.85         7.42 o                         
  -5   1  16        140.22        139.33         7.48 o                         
  -4   1  16        609.95        648.95        15.57 o                         
  -3   1  16        662.84        694.04        23.06 o                         
  -2   1  16          0.01         -0.44         3.11 o                         
  -1   1  16        295.85        317.46         8.11 o                         
   0   1  16         88.19         98.53         5.97 o                         
   1   1  16        328.24        354.14         6.71 o                         
   2   1  16          9.41         13.29         4.88 o                         
   3   1  16        495.07        485.29        12.65 o                         
   4   1  16         98.87         95.69         6.27 o                         
   5   1  16         10.61         13.23         4.18 o                         
   6   1  16          0.31          1.63         4.50 o                         
   7   1  16          3.78         -0.65         4.98 o                         
 -10   2  16          2.13          3.01         4.84 o                         
  -9   2  16         11.66         11.38         4.74 o                         
  -8   2  16        499.63        524.73         5.87 o                         
  -7   2  16        486.01        514.18        17.51 o                         
  -6   2  16        109.84        109.32         4.14 o                         
  -5   2  16          3.14          4.75         3.42 o                         
  -4   2  16        192.32        209.28         5.57 o                         
  -3   2  16        501.05        560.05         7.08 o                         
  -2   2  16        958.76        994.67        16.05 o                         
  -1   2  16        528.05        562.43        16.50 o                         
   0   2  16         71.18         82.71         5.24 o                         
   1   2  16         24.61         26.44         4.41 o                         
   2   2  16        223.49        233.64         6.70 o                         
   3   2  16        828.22        879.77        54.60 o                         
   4   2  16       1089.11       1060.93        20.49 o                         
   5   2  16        281.84        308.15         9.04 o                         
   6   2  16         20.68         13.51         5.54 o                         
   7   2  16        282.93        201.63        21.62 o                         
  -9   3  16        294.49        297.93         8.30 o                         
  -8   3  16        604.38        621.66         6.72 o                         
  -7   3  16         56.44         67.33         4.37 o                         
  -6   3  16          0.86          2.42         3.83 o                         
  -5   3  16        590.65        606.11         8.07 o                         
  -4   3  16        357.11        356.19         6.29 o                         
  -3   3  16         13.26         15.84         3.04 o                         
  -2   3  16         61.00         67.89         4.10 o                         
  -1   3  16       2171.09       2246.71        55.76 o                         
   0   3  16        968.21       1000.76        20.35 o                         
   1   3  16          0.07          5.39         5.41 o                         
   2   3  16         13.65          7.44         4.71 o                         
   3   3  16         44.62         50.69         7.72 o                         
   4   3  16         32.80         44.22         9.74 o                         
   5   3  16         26.04         24.71         9.44 o                         
   6   3  16        158.06        154.90         9.70 o                         
  -9   4  16        334.06        318.36         5.96 o                         
  -8   4  16        304.45        308.00         8.29 o                         
  -7   4  16        114.82        111.00         4.44 o                         
  -6   4  16         26.80         23.11         4.05 o                         
  -5   4  16        265.64        258.86         7.10 o                         
  -4   4  16        105.69        101.11         4.12 o                         
  -3   4  16          2.66          6.33         3.11 o                         
  -2   4  16        241.08        241.27         7.12 o                         
  -1   4  16        647.49        663.76        16.92 o                         
   0   4  16        429.45        448.85         7.28 o                         
   1   4  16        123.72        124.25         5.49 o                         
   2   4  16        855.65        873.05        19.14 o                         
   3   4  16       1358.58       1402.31        33.32 o                         
   4   4  16        618.29        624.77         8.69 o                         
   5   4  16         32.19         23.05         5.84 o                         
   6   4  16         51.62         39.78         6.17 o                         
  -8   5  16          8.04         10.64         4.94 o                         
  -7   5  16        451.76        459.12        15.09 o                         
  -6   5  16         36.46         37.09         5.41 o                         
  -5   5  16         18.76         17.61         5.05 o                         
  -4   5  16        999.10        968.50        40.96 o                         
  -3   5  16        805.33        782.84        26.12 o                         
  -2   5  16         52.07         55.22         5.72 o                         
  -1   5  16        312.77        295.46         7.59 o                         
   0   5  16        630.62        661.31        20.59 o                         
   1   5  16        220.61        219.94         8.45 o                         
   2   5  16         51.37         59.36         5.28 o                         
   3   5  16          4.96          7.40         5.70 o                         
   4   5  16         45.30         45.85         6.58 o                         
   5   5  16         27.98         24.51         6.67 o                         
  -8   6  16        184.90        153.33        12.65 o                         
  -7   6  16        159.27        134.22         7.99 o                         
  -6   6  16        245.50        269.60         8.13 o                         
  -5   6  16        452.45        478.06        10.50 o                         
  -4   6  16        190.17        184.81         6.72 o                         
  -3   6  16         43.04         45.57         6.15 o                         
  -2   6  16        113.51        112.10         6.16 o                         
  -1   6  16        290.69        276.93         6.69 o                         
   0   6  16          9.79         10.51         6.28 o                         
   1   6  16          4.16          5.24         5.91 o                         
   2   6  16          9.08          7.86         5.55 o                         
   3   6  16         28.95         28.47         6.56 o                         
   4   6  16         71.26         43.25        11.05 o                         
   5   6  16          5.31          0.70         6.07 o                         
  -7   7  16         22.77         14.61         7.30 o                         
  -6   7  16          0.18          2.66         6.75 o                         
  -5   7  16         18.69         15.51         6.50 o                         
  -4   7  16         64.05         73.36         6.94 o                         
  -3   7  16        106.56         94.23         8.69 o                         
  -2   7  16        226.83        239.44         8.25 o                         
  -1   7  16        245.98        246.34         7.47 o                         
   0   7  16          0.24          2.51         6.78 o                         
   1   7  16        567.09        551.09        15.51 o                         
   2   7  16        282.71        290.02         9.06 o                         
   3   7  16         15.67         10.18         6.07 o                         
   4   7  16        244.78        219.34         9.61 o                         
  -6   8  16        103.83         92.37         8.05 o                         
  -5   8  16        328.02        316.74        26.66 o                         
  -4   8  16         41.43         48.43         7.64 o                         
  -3   8  16         72.07         83.12         6.89 o                         
  -2   8  16         92.98         79.54         7.73 o                         
  -1   8  16          2.32          8.32         6.23 o                         
   0   8  16        337.38        315.15         8.92 o                         
   1   8  16        123.11        113.19         6.90 o                         
   2   8  16         51.27         32.15        13.99 o                         
   3   8  16        190.69        157.64        25.96 o                         
  -4   9  16         11.39         13.87        15.34 o                         
  -3   9  16         18.20         16.57         6.53 o                         
  -2   9  16         46.89         52.03         6.34 o                         
  -1   9  16         22.04         27.23         6.64 o                         
   0   9  16         82.08         70.63         8.68 o                         
   1   9  16        122.34         82.73        25.53 o                         
  -9   1  17         67.94         67.99         5.41 o                         
  -8   1  17         43.52         44.15         4.77 o                         
  -7   1  17         81.07         86.37         4.50 o                         
  -6   1  17         41.79         48.07         3.94 o                         
  -5   1  17          6.60          6.86         3.74 o                         
  -4   1  17          5.90          2.37         3.70 o                         
  -3   1  17         84.61         92.38         4.96 o                         
  -2   1  17          9.12          6.08         3.06 o                         
  -1   1  17        470.87        471.94         4.66 o                         
   0   1  17        149.62        165.73         3.65 o                         
   1   1  17        152.15        162.56         4.51 o                         
   2   1  17          6.33          4.76         4.45 o                         
   3   1  17         31.99         32.54         7.27 o                         
   4   1  17          5.65          3.55         4.12 o                         
   5   1  17         15.54         11.63         4.61 o                         
   6   1  17         76.26         55.41        14.54 o                         
  -9   2  17        253.14        254.71         6.13 o                         
  -8   2  17        256.17        258.37         7.86 o                         
  -7   2  17         77.16         73.00         4.57 o                         
  -6   2  17        484.13        490.50         6.07 o                         
  -5   2  17       1628.07       1649.82        22.67 o                         
  -4   2  17        628.24        619.76        18.20 o                         
  -3   2  17         48.33         58.14         4.89 o                         
  -2   2  17        639.11        693.06        11.27 o                         
  -1   2  17        507.74        522.06        11.73 o                         
   0   2  17         57.57         56.08         2.67 o                         
   1   2  17        617.04        628.50        19.58 o                         
   2   2  17          1.69          2.57         6.16 o                         
   3   2  17          3.26          5.46         6.37 o                         
   4   2  17        413.98        395.85         6.01 o                         
   5   2  17        161.74        159.98         8.85 o                         
   6   2  17         12.23          1.81         5.81 o                         
  -9   3  17         24.65         22.79         5.33 o                         
  -8   3  17         78.23         82.64         4.90 o                         
  -7   3  17         41.27         40.96         4.57 o                         
  -6   3  17        104.85        112.16         4.38 o                         
  -5   3  17         22.56         28.81         3.79 o                         
  -4   3  17         75.39         80.78         4.03 o                         
  -3   3  17        308.30        340.62         5.14 o                         
  -2   3  17        314.19        316.34         9.89 o                         
  -1   3  17         33.60         30.34         4.87 o                         
   0   3  17        101.04        100.72         7.85 o                         
   1   3  17        113.77        124.85         6.26 o                         
   2   3  17        174.06        188.30        17.22 o                         
   3   3  17         34.66         35.52         6.14 o                         
   4   3  17         22.60         22.86         6.98 o                         
   5   3  17          6.99          4.99         6.16 o                         
   6   3  17        175.41        155.32        11.01 o                         
  -8   4  17         20.55         13.59         4.81 o                         
  -7   4  17          7.56          3.57         4.51 o                         
  -6   4  17        254.19        257.77        10.38 o                         
  -5   4  17        208.81        212.60         5.18 o                         
  -4   4  17        409.89        444.92         6.18 o                         
  -3   4  17        505.14        494.23        15.26 o                         
  -2   4  17        531.16        577.08        21.71 o                         
  -1   4  17         84.03         88.88         6.45 o                         
   0   4  17        173.48        168.59         6.22 o                         
   1   4  17        489.96        509.35         9.86 o                         
   2   4  17        298.39        322.24         7.33 o                         
   3   4  17        436.09        469.89        29.68 o                         
   4   4  17         58.67         65.83         7.01 o                         
   5   4  17         99.03         78.41         7.82 o                         
  -8   5  17        966.11        910.21        15.28 o                         
  -7   5  17        532.08        480.24         9.52 o                         
  -6   5  17          1.76          1.64         4.80 o                         
  -5   5  17         33.31         33.92         5.41 o                         
  -4   5  17         14.26         17.40         6.86 o                         
  -3   5  17         92.13         96.84         5.91 o                         
  -2   5  17        695.94        722.61         9.32 o                         
  -1   5  17        599.22        613.83        20.89 o                         
   0   5  17         56.55         62.03         5.82 o                         
   1   5  17          3.33         -0.28         6.56 o                         
   2   5  17        307.51        290.27         8.36 o                         
   3   5  17        265.05        266.21         8.36 o                         
   4   5  17          0.25         -2.33         6.86 o                         
   5   5  17         25.58         16.64         5.71 o                         
  -7   6  17         38.53         23.28         6.94 o                         
  -6   6  17         36.03         31.85         7.64 o                         
  -5   6  17        133.28        140.11         7.40 o                         
  -4   6  17        390.90        386.05        11.58 o                         
  -3   6  17        207.00        206.38        15.09 o                         
  -2   6  17          6.31          5.63         6.63 o                         
  -1   6  17         38.82         38.30         6.94 o                         
   0   6  17         18.37         21.75         6.43 o                         
   1   6  17          0.53          3.38         6.70 o                         
   2   6  17         21.16          9.98         6.85 o                         
   3   6  17        280.95        255.80        11.40 o                         
   4   6  17        193.14        167.30         7.69 o                         
  -6   7  17         12.13          8.10         6.87 o                         
  -5   7  17         57.81         53.77         6.80 o                         
  -4   7  17          2.84          4.64         7.44 o                         
  -3   7  17         99.98        101.73         7.50 o                         
  -2   7  17        118.87        110.50         7.19 o                         
  -1   7  17          0.14          3.48         6.45 o                         
   0   7  17         34.95         43.96         7.41 o                         
   1   7  17        106.86        103.50         7.84 o                         
   2   7  17         36.64         15.42         7.59 o                         
   3   7  17          0.18          2.63         7.02 o                         
  -4   8  17         53.87         48.43         8.28 o                         
  -3   8  17        137.90        116.58         8.16 o                         
  -2   8  17         85.40         72.56         7.70 o                         
  -1   8  17        119.59        109.38         8.43 o                         
   0   8  17         44.91         51.52         8.06 o                         
   1   8  17         58.30         60.01         6.74 o                         
  -8   0  18         44.08         46.05         7.67 o                         
  -7   0  18       1540.21       1521.71        12.45 o                         
  -6   0  18        218.52        207.03        14.06 o                         
  -5   0  18        784.89        812.00        22.27 o                         
  -4   0  18       1685.26       1777.09        57.42 o                         
  -3   0  18       1962.63       2077.49        71.45 o                         
  -2   0  18        246.74        257.17         8.96 o                         
  -1   0  18        892.85        917.53        25.41 o                         
   0   0  18        475.74        493.63        16.68 o                         
   1   0  18         55.35         53.05         4.37 o                         
   2   0  18         15.77         14.36         3.37 o                         
   3   0  18         19.33         11.04         5.33 o                         
   4   0  18        124.75         87.34        14.13 o                         
   5   0  18        337.89        317.35        16.83 o                         
  -8   1  18          0.57          1.75         4.99 o                         
  -7   1  18          0.44          0.64         4.68 o                         
  -6   1  18          5.69          7.99         4.34 o                         
  -5   1  18         88.31         90.04         4.43 o                         
  -4   1  18        764.36        738.73         5.82 o                         
  -3   1  18        644.97        659.39         8.89 o                         
  -2   1  18        165.33        181.61         3.85 o                         
  -1   1  18        351.17        354.73        14.80 o                         
   0   1  18       1316.30       1417.56        40.71 o                         
   1   1  18       1971.56       1947.15        54.01 o                         
   2   1  18        164.67        159.70         6.35 o                         
   3   1  18        247.25        244.53        10.36 o                         
   4   1  18         85.21         85.15         4.89 o                         
   5   1  18         99.74         70.17        20.09 o                         
  -8   2  18        102.00        106.91         5.65 o                         
  -7   2  18        598.64        610.00        10.78 o                         
  -6   2  18         36.97         34.62         4.13 o                         
  -5   2  18         56.46         53.73         4.06 o                         
  -4   2  18          0.02          0.75         3.79 o                         
  -3   2  18        182.17        200.95         4.24 o                         
  -2   2  18         74.85         79.30         4.14 o                         
  -1   2  18          2.37          2.34         3.33 o                         
   0   2  18         32.31         35.43         2.37 o                         
   1   2  18         54.92         60.40         6.92 o                         
   2   2  18         12.36         10.11         6.17 o                         
   3   2  18          3.12          1.42         6.40 o                         
   4   2  18          6.48          0.53         5.44 o                         
   5   2  18         88.77         61.16         6.11 o                         
  -8   3  18        380.91        375.86         8.79 o                         
  -7   3  18        380.33        367.71        13.79 o                         
  -6   3  18         39.65         33.85         4.62 o                         
  -5   3  18        338.03        332.41         5.67 o                         
  -4   3  18        200.36        190.22         4.88 o                         
  -3   3  18         57.54         69.66         4.55 o                         
  -2   3  18         12.01         17.26         3.72 o                         
  -1   3  18         67.79         74.64         6.00 o                         
   0   3  18         52.97         54.77         6.03 o                         
   1   3  18         11.09          6.35         6.83 o                         
   2   3  18        295.73        277.54        13.30 o                         
   3   3  18        259.90        272.03        13.96 o                         
   4   3  18         53.51         59.68         7.92 o                         
   5   3  18          9.40          5.87         6.02 o                         
  -8   4  18        228.79        190.81        37.01 o                         
  -7   4  18          8.06          8.55         5.00 o                         
  -6   4  18         12.22          9.90         4.56 o                         
  -5   4  18         83.17         90.11         4.81 o                         
  -4   4  18        512.53        498.61        20.18 o                         
  -3   4  18        397.30        426.36         8.39 o                         
  -2   4  18        183.80        176.19        14.15 o                         
  -1   4  18        947.54        952.46        10.44 o                         
   0   4  18        668.92        683.61        16.90 o                         
   1   4  18          8.49         10.89         5.74 o                         
   2   4  18        208.81        195.21        11.11 o                         
   3   4  18        266.33        255.08        11.27 o                         
   4   4  18          2.09         -0.43         7.59 o                         
  -7   5  18        175.63        156.98         7.05 o                         
  -6   5  18        108.35        101.27         6.76 o                         
  -5   5  18         28.89         26.44         5.89 o                         
  -4   5  18        249.78        253.34         8.26 o                         
  -3   5  18         61.21         59.94         7.33 o                         
  -2   5  18         20.36         19.05         6.94 o                         
  -1   5  18         39.46         39.25         6.89 o                         
   0   5  18        158.82        159.71         7.36 o                         
   1   5  18          2.09          2.48         6.45 o                         
   2   5  18         96.95         90.57         7.24 o                         
   3   5  18        183.37        174.38         8.82 o                         
  -6   6  18         73.46         63.10        10.68 o                         
  -5   6  18          6.35         11.23         8.04 o                         
  -4   6  18         30.02         27.96         7.20 o                         
  -3   6  18          0.40         -2.42         7.05 o                         
  -2   6  18        553.21        513.25         9.78 o                         
  -1   6  18        471.72        471.31        11.97 o                         
   0   6  18        120.61        105.58         7.29 o                         
   1   6  18          1.71         -0.27         7.59 o                         
   2   6  18        254.18        228.52         8.96 o                         
   3   6  18        809.86        733.43        50.77 o                         
  -4   7  18        320.97        278.30         9.25 o                         
  -3   7  18          1.49          0.90         7.08 o                         
  -2   7  18          5.96          3.75         7.51 o                         
  -1   7  18         19.11         12.27         7.59 o                         
   0   7  18         44.91         45.23         8.28 o                         
   1   7  18        136.05        107.58         9.01 o                         
  -8   1  19        168.80        156.82        14.88 o                         
  -7   1  19        145.72        138.47         5.53 o                         
  -6   1  19          3.63          1.88         4.54 o                         
  -5   1  19         87.01         89.48         4.42 o                         
  -4   1  19         97.50         94.00         4.48 o                         
  -3   1  19          9.41          6.88         3.95 o                         
  -2   1  19        106.93        116.29         4.02 o                         
  -1   1  19          7.45          7.60         3.64 o                         
   0   1  19        238.41        252.12         3.73 o                         
   1   1  19        706.18        668.21        17.90 o                         
   2   1  19         36.78         32.81         7.49 o                         
   3   1  19         98.56         76.13         8.21 o                         
   4   1  19        222.58        143.38        22.73 o                         
  -7   2  19         35.84         24.94         4.92 o                         
  -6   2  19        199.74        195.89         8.97 o                         
  -5   2  19        126.71        132.83         5.63 o                         
  -4   2  19        158.77        143.39         4.86 o                         
  -3   2  19        281.93        295.94         6.26 o                         
  -2   2  19          0.48         -1.57         4.32 o                         
  -1   2  19        162.94        172.09         4.53 o                         
   0   2  19        423.59        411.84        12.70 o                         
   1   2  19        115.70        112.93         7.98 o                         
   2   2  19          0.55         -0.28         7.42 o                         
   3   2  19         98.45         80.99         6.76 o                         
   4   2  19         30.13         10.09         6.22 o                         
  -7   3  19          1.79          6.05         5.28 o                         
  -6   3  19          0.13          5.15         4.91 o                         
  -5   3  19        333.47        322.53        10.63 o                         
  -4   3  19          0.20         -1.53         4.51 o                         
  -3   3  19        292.36        285.30         9.96 o                         
  -2   3  19        388.48        386.55         6.04 o                         
  -1   3  19          1.48          1.23         6.12 o                         
   0   3  19        458.36        427.55        25.47 o                         
   1   3  19       1069.79        966.22        12.07 o                         
   2   3  19        145.87        153.10         7.65 o                         
   3   3  19        144.28        125.63         9.21 o                         
   4   3  19        232.78        202.07        11.34 o                         
  -6   4  19        111.42         91.17         5.40 o                         
  -5   4  19         91.49         83.67         4.79 o                         
  -4   4  19          6.06          9.90         4.70 o                         
  -3   4  19         75.48         72.33         6.83 o                         
  -2   4  19        131.69        124.66         7.73 o                         
  -1   4  19         27.59         21.86         7.64 o                         
   0   4  19         74.57         58.68         6.96 o                         
   1   4  19         38.18         26.91         7.08 o                         
   2   4  19         24.45         23.73         7.99 o                         
   3   4  19         54.21         50.02         8.67 o                         
  -6   5  19         16.16          9.03         5.98 o                         
  -5   5  19          4.01          3.71         7.37 o                         
  -4   5  19        104.64         84.51         7.87 o                         
  -3   5  19        231.16        205.28         8.50 o                         
  -2   5  19          4.77          6.83         6.37 o                         
  -1   5  19         24.36         24.92         7.76 o                         
   0   5  19          2.39          1.24         7.64 o                         
   1   5  19          1.26          0.01         7.91 o                         
   2   5  19          0.51          1.17         8.75 o                         
  -4   6  19         18.03         13.46         7.62 o                         
  -3   6  19        329.97        298.34         9.34 o                         
  -2   6  19          0.10          2.43         7.40 o                         
  -1   6  19         17.00          8.82         8.47 o                         
   0   6  19         54.81         39.53         8.69 o                         
   1   6  19        122.71        118.48         8.25 o                         
  -7   0  20       1199.04       1125.18        38.52 o                         
  -6   0  20        906.91        839.73        34.53 o                         
  -5   0  20        171.59        154.46         7.36 o                         
  -4   0  20        180.79        176.22         7.41 o                         
  -3   0  20          2.82          3.97         5.95 o                         
  -2   0  20        350.68        326.55        10.24 o                         
  -1   0  20        630.11        624.71        24.83 o                         
   0   0  20       1010.33       1010.92        20.85 o                         
   1   0  20        285.18        279.40        12.02 o                         
   2   0  20         31.60         30.76        10.72 o                         
   3   0  20        787.52        639.46        19.63 o                         
  -7   1  20          6.43          6.87         7.62 o                         
  -6   1  20        306.52        273.10         6.14 o                         
  -5   1  20         18.70         13.86         4.57 o                         
  -4   1  20        294.80        281.52         5.35 o                         
  -3   1  20        158.65        154.51         7.24 o                         
  -2   1  20         37.10         37.90         4.30 o                         
  -1   1  20          0.79          1.89         3.73 o                         
   0   1  20         69.02         54.44         4.35 o                         
   1   1  20          4.85          6.64         4.54 o                         
   2   1  20         30.98         21.85         4.61 o                         
   3   1  20         37.21         13.03         6.26 o                         
  -6   2  20        302.84        289.06        29.48 o                         
  -5   2  20        161.38        141.84         5.26 o                         
  -4   2  20          0.74         -1.53         4.38 o                         
  -3   2  20        198.46        197.68         7.64 o                         
  -2   2  20        635.26        583.05        12.70 o                         
  -1   2  20        300.30        266.64         5.90 o                         
   0   2  20        148.00        148.03         7.19 o                         
   1   2  20         23.00         16.02         7.80 o                         
   2   2  20        131.22        116.31         8.04 o                         
   3   2  20        203.58        172.25        10.20 o                         
  -6   3  20        272.31        217.42        23.78 o                         
  -5   3  20         80.09         69.59         5.32 o                         
  -4   3  20         14.40         13.32         4.84 o                         
  -3   3  20        167.91        157.54         5.13 o                         
  -2   3  20         51.61         49.63         6.23 o                         
  -1   3  20         33.68         21.91         6.99 o                         
   0   3  20          0.63          2.55         7.54 o                         
   1   3  20        187.06        175.40         9.27 o                         
   2   3  20        110.65        104.43         8.87 o                         
  -5   4  20        116.89         97.62         8.84 o                         
  -4   4  20         80.65         80.09         7.15 o                         
  -3   4  20        645.98        634.61        19.51 o                         
  -2   4  20        160.47        140.26         8.22 o                         
  -1   4  20         78.39         78.56         8.42 o                         
   0   4  20         32.77         25.91         8.84 o                         
   1   4  20        129.65        112.85         8.67 o                         
  -4   5  20        123.68        104.01        15.88 o                         
  -3   5  20          5.09          4.25         8.30 o                         
  -2   5  20          8.59          9.94         7.56 o                         
  -1   5  20        262.43        240.37         9.55 o                         
   0   5  20          4.79          3.81         8.22 o                         
  -5   1  21         22.95         11.78         5.25 o                         
  -4   1  21          9.17          5.01         4.90 o                         
  -3   1  21         32.95         26.62         4.78 o                         
  -2   1  21         13.69          7.84         4.55 o                         
  -1   1  21          0.98          0.81         3.89 o                         
   0   1  21         19.07         11.31         3.18 o                         
   1   1  21         47.04         41.80         6.25 o                         
  -5   2  21         23.01         16.29         6.09 o                         
  -4   2  21          1.79          1.36         5.15 o                         
  -3   2  21         34.12         22.85         4.55 o                         
  -2   2  21        122.08        109.20         4.64 o                         
  -1   2  21          0.97          2.19         5.44 o                         
   0   2  21        446.85        375.10        28.54 o                         
   1   2  21        371.75        337.71        10.22 o                         
  -4   3  21        292.16        254.23        30.93 o                         
  -3   3  21         57.27         45.26         5.01 o                         
  -2   3  21        179.09        156.49         8.09 o                         
  -1   3  21         14.62          9.71         8.79 o                         
   0   3  21        213.80        191.50         9.09 o                         
                                                                                
